# Supplementary material for: Nasopharyngeal competition dynamics are likely to be altered following vaccine introduction: bacteriocin prevalence and diversity among Icelandic and Kenyan pneumococci
Source: Microb Genom. 2023 Jul 12;9(7):mgen001060. doi: 10.1099/mgen.0.001060 (PMC10438807; doi:10.1099/mgen.0.001060)
Supplement: Supplementary material 2 [file mgen-9-1060-s002.xlsx]

## Sheet: Export
PubMLST_id	isolate	country	continent	year	serotype	serotype_comments	age_yr	age_mth	age_range	sex	diagnosis	source	comments	ENA_run_accession	aroE	gdh	gki	recP	spi	xpt	ddl	ST (MLST)	clonal_complex (MLST)
34270	VICE0002	Iceland	Europe	2009	19F		1		0-4	male	otitis media	middle ear fluid		ERR388832	4	16	19	15	6	20	272	3014	236/271/320
35885	VICE0011	Iceland	Europe	2009	19F		2		0-4	male	otitis media	middle ear fluid		ERR388833	4	16	19	15	6	20	272	3014	236/271/320
34560	VICE0021	Iceland	Europe	2009	19F		1		0-4	female	otitis media	middle ear fluid		ERR388836	4	16	19	15	6	20	272	3014	236/271/320
33314	VICE0026a	Iceland	Europe	2009	19F		1		0-4	male	otitis media	middle ear fluid		ERR449716	4	16	19	15	6	20	272	3014	236/271/320
33284	VICE0026b	Iceland	Europe	2009	19F		1		0-4	male	otitis media	middle ear fluid		ERR449770	4	16	19	15	6	20	584	9165	236/271/320
34564	VICE0027	Iceland	Europe	2009	19F		2		0-4	male	otitis media	middle ear fluid		ERR388798	4	16	19	15	6	20	272	3014	236/271/320
33298	VICE0033	Iceland	Europe	2009	19F		1		0-4	female	otitis media	middle ear fluid		ERR449717	4	16	19	15	6	20	272	3014	236/271/320
34474	VICE0035	Iceland	Europe	2009	19F		1		0-4	female	otitis media	middle ear fluid		ERR388837	4	16	19	15	6	20	272	3014	236/271/320
34565	VICE0045	Iceland	Europe	2009	19F		77		75-79	male	pneumonia	sputum		ERR388799	4	16	2	15	6	20	26	1968	236/271/320
137792	VICE0051	Iceland	Europe	2009	19F		27		25-29	male	pneumonia	sputum		ERR925485	4	16	19	15	6	20	272	3014	236/271/320
137793	VICE0056	Iceland	Europe	2009	19F		79		75-79	male	pneumonia	sputum		ERR925488	4	16	19	15	6	20	26	271	236/271/320
33102	VICE0064	Iceland	Europe	2010	19F		1		0-4	female	otitis media	middle ear fluid		ERR388839	4	16	2	15	6	20	26	1968	236/271/320
48875	VICE0070	Iceland	Europe	2010	19F		2		0-4	male	otitis media	middle ear fluid		ERR925494	4	16	19	15	6	20	272	3014	236/271/320
34271	VICE0072	Iceland	Europe	2010	19F		1		0-4	female	otitis media	middle ear fluid		ERR388840	1	5	1	5	1	1	8	425	30
34566	VICE0098	Iceland	Europe	2010	19F		65		65-69	male	pneumonia	sputum		ERR388800	4	16	19	15	6	20	584	9165	236/271/320
33103	VICE0100	Iceland	Europe	2010	19F		86		85-89	male	pneumonia	sputum		ERR388841	4	16	19	15	6	20	26	271	236/271/320
29971	VICE0110	Iceland	Europe	2010	19F		76		75-79	female	pneumonia	sputum		ERR388843	4	7	19	15	6	20	584	10376	236/271/320
34567	VICE0111	Iceland	Europe	2010	19F		53		50-54	female	pneumonia	sputum		ERR388801	7	14	40	12	1	1	14	179	177
34568	VICE0112	Iceland	Europe	2010	19F		78		75-79	male	pneumonia	sputum		ERR388802	4	16	2	15	6	20	26	1968	236/271/320
33104	VICE0113	Iceland	Europe	2010	19F		42		40-44	female	pneumonia	sputum		ERR388844	4	16	19	15	6	20	272	3014	236/271/320
33106	VICE0128	Iceland	Europe	2010	19F		40		40-44	male	pneumonia	sputum		ERR388846	4	16	19	15	6	20	272	3014	236/271/320
197297	VICE0131	Iceland	Europe	2009	31		42		40-44	male	bacteraemia	blood		ERR388847	1	5	29	18	6	4	18	1601	568
33107	VICE0132	Iceland	Europe	2009	9N		77		75-79	male	bacteraemia	blood		ERR388848	2	8	2	4	6	1	1	66	66
25558	VICE0133	Iceland	Europe	2009	6A		82		80-84	male	bacteraemia	blood		ERR388804	5	7	4	10	10	1	27	460	97
33108	VICE0134	Iceland	Europe	2009	33F		86		85-89	female	bacteraemia	blood		ERR388849	5	12	29	12	9	39	18	100	100
34395	VICE0135	Iceland	Europe	2009	14		75		75-79	female	bacteraemia	blood	Frameshift detected in cps (AvT)	ERR388850	1	5	4	5	5	1	8	9	15
34396	VICE0136	Iceland	Europe	2009	9N		55		55-59	male	bacteraemia	blood		ERR388851	2	8	2	4	6	1	1	66	66
34272	VICE0137	Iceland	Europe	2009	14		1		0-4	female	bacteraemia	blood	Frameshift detected in cps (AvT)	ERR388852	1	5	4	5	5	1	8	9	15
34570	VICE0138	Iceland	Europe	2009	7F		7		5-9	male	bacteraemia	blood		ERR388805	8	9	2	1	6	1	17	191	191
34561	VICE0139	Iceland	Europe	2009	14		2		0-4	female	bacteraemia	blood		ERR690857	7	5	1	8	14	11	14	124	124
25556	VICE0140	Iceland	Europe	2009	6B		60		60-64	male	bacteraemia	blood		ERR388853	7	13	8	6	10	6	14	176	138/176
33109	VICE0141	Iceland	Europe	2009	9V		82		80-84	female	bacteraemia	blood		ERR388854	7	11	10	1	6	8	14	162	156/162
34571	VICE0142	Iceland	Europe	2009	9V		33		30-34	female	bacteraemia	blood		ERR388806	7	11	10	1	6	8	14	162	156/162
34572	VICE0143	Iceland	Europe	2009	19A		47		45-49	female	bacteraemia	blood		ERR388807	311	13	14	4	14	4	14	10360	199
33110	VICE0144	Iceland	Europe	2009	23F		77		75-79	female	bacteraemia	blood		ERR388855	1	8	9	1	6	4	6	311	439
34573	VICE0145	Iceland	Europe	2009	14		55		55-59	female	bacteraemia	blood		ERR388808	7	5	1	8	14	11	14	124	124
34466	VICE0146	Iceland	Europe	2009	14		2		0-4	male	bacteraemia	blood		ERR540439	7	5	1	8	14	11	14	124	124
25317	VICE0147	Iceland	Europe	2009	6B		1		0-4	female	bacteraemia	blood		ERR388809	7	13	8	6	10	6	14	176	138/176
25275	VICE0148	Iceland	Europe	2009	6B		0	2	0-4	female	bacteraemia	blood		ERR388810	7	13	8	6	10	6	14	176	138/176
33495	VICE0149	Iceland	Europe	2009	14		26		25-29	female	bacteraemia	blood	Frameshift detected in cps (AvT)	ERR388856	1	5	4	5	5	1	8	9	15
34485	VICE0150	Iceland	Europe	2009	14		1		0-4	male	bacteraemia	blood		ERR540440	7	5	1	8	14	11	14	124	124
34518	VICE0151	Iceland	Europe	2009	1		43		40-44	male	bacteraemia	blood		ERR540441	13	8	13	5	17	4	8	304	306
33602	VICE0152	Iceland	Europe	2009	19A		58		55-59	male	bacteraemia	blood		ERR388857	8	13	14	4	14	4	14	667	199
25557	VICE0153	Iceland	Europe	2009	6A		60		60-64	female	bacteraemia	blood		ERR388858	2	7	4	10	10	1	27	65	97
34574	VICE0154	Iceland	Europe	2009	23F		77		75-79	female	bacteraemia	blood		ERR388811	1	8	9	1	6	4	6	311	439
197298	VICE0155	Iceland	Europe	2009	38		56		55-59	female	bacteraemia	blood		ERR388812	10	43	41	18	13	49	6	393	393
33111	VICE0156	Iceland	Europe	2009	9V		27		25-29	male	meningitis	cerebrospinal fluid		ERR388859	7	11	10	1	6	8	14	162	156/162
33112	VICE0157	Iceland	Europe	2009	9V		36		35-39	male	bacteraemia	blood		ERR388860	7	11	10	1	6	8	14	162	156/162
33113	VICE0158	Iceland	Europe	2009	19A		44		40-44	female	bacteraemia	blood		ERR388861	8	13	14	4	14	4	14	667	199
34575	VICE0159	Iceland	Europe	2009	19A		61		60-64	female	bacteraemia	blood		ERR388813	8	13	14	4	17	4	14	199	199
34397	VICE0160	Iceland	Europe	2009	9V		85		85-89	female	bacteraemia	blood		ERR388862	7	11	10	1	6	76	14	1269	156/162
33114	VICE0161	Iceland	Europe	2009	7F		70		70-74	male	bacteraemia	blood		ERR388863	8	9	2	1	6	1	17	191	191
33115	VICE0162	Iceland	Europe	2009	9V		58		55-59	male	bacteraemia	blood		ERR388864	7	11	10	1	6	8	14	162	156/162
33116	VICE0163	Iceland	Europe	2009	9V		49		45-49	female	bacteraemia	blood		ERR388865	7	11	10	1	6	76	14	1269	156/162
34576	VICE0164	Iceland	Europe	2009	7F		15		15-19	male	bacteraemia	blood		ERR388814	8	9	2	1	6	1	17	191	191
34273	VICE0165	Iceland	Europe	2009	7F		68		65-69	male	bacteraemia	blood		ERR388866	8	9	2	1	6	1	17	191	191
34477	VICE0166	Iceland	Europe	2009	35B		86		85-89	female	bacteraemia	blood		ERR470147	2	12	70	1	6	28	14	1967	2755
34274	VICE0167	Iceland	Europe	2009	9V		69		65-69	male	bacteraemia	blood		ERR388868	7	11	10	1	6	8	14	162	156/162
197279	VICE0168	Iceland	Europe	2009	3		67		65-69	female	bacteraemia	blood		ERR925519	7	15	2	10	6	1	22	180	180
34577	VICE0169	Iceland	Europe	2010	19F		1		0-4	male	bacteraemia	blood		ERR388815	4	16	19	15	6	20	107	9458	236/271/320
33117	VICE0170	Iceland	Europe	2010	19A		2		0-4	female	bacteraemia	blood		ERR388869	8	13	14	4	17	4	14	199	199
197280	VICE0171	Iceland	Europe	2010	3		73		70-74	male	bacteraemia	blood		ERR925520	7	15	2	10	6	1	22	180	180
34578	VICE0172	Iceland	Europe	2010	14		71		70-74	male	bacteraemia	blood	Frameshift detected in cps (AvT)	ERR388816	1	5	4	5	5	1	8	9	15
34212	VICE0173	Iceland	Europe	2010	9V		81		80-84	female	bacteraemia	blood		ERR540442	7	11	10	1	6	76	14	1269	156/162
197291	VICE0174	Iceland	Europe	2010	14		0	7	0-4	male	bacteraemia	blood		ERR925521	7	5	1	8	14	11	14	124	124
33118	VICE0175	Iceland	Europe	2010	9N		57		55-59	male	bacteraemia	blood		ERR388870	2	8	2	4	6	1	1	66	66
33119	VICE0176	Iceland	Europe	2010	7F		42		40-44	female	meningitis	cerebrospinal fluid		ERR388871	8	9	2	1	6	1	17	191	191
34579	VICE0177	Iceland	Europe	2010	7F		35		35-39	female	bacteraemia	blood		ERR388817	8	9	2	1	6	1	17	191	191
34555	VICE0178	Iceland	Europe	2010	3		74		70-74	female	bacteraemia	blood		ERR388818	7	15	2	10	6	1	22	180	180
33496	VICE0179	Iceland	Europe	2010	3		74		70-74	male	bacteraemia	blood		ERR388872	7	15	2	10	6	1	22	180	180
33120	VICE0180	Iceland	Europe	2010	3		43		40-44	male	bacteraemia	blood		ERR388873	7	15	2	10	6	1	22	180	180
34580	VICE0181	Iceland	Europe	2010	11C		38		35-39	male	bacteraemia	blood		ERR388819	1	5	6	1	17	16	11	1009	Sing1009
197312	VICE0183	Iceland	Europe	2010	23F		75		75-79	male	bacteraemia	blood		ERR1305039	7	5	1	1	13	31	14	440	392
33121	VICE0184	Iceland	Europe	2010	19A		66		65-69	male	bacteraemia	blood		ERR388875	8	11	14	1	17	230	14	3017	3017
33122	VICE0185	Iceland	Europe	2010	7F		68		65-69	male	bacteraemia	blood		ERR388876	8	9	2	1	6	1	17	191	191
33123	VICE0186	Iceland	Europe	2010	22F		57		55-59	female	bacteraemia	blood		ERR388877	1	1	4	1	18	58	17	433	433
33124	VICE0187	Iceland	Europe	2010	33F		14		10-14	male	bacteraemia	blood		ERR388878	5	12	29	12	9	39	18	100	100
197285	VICE0188	Iceland	Europe	2010	4		47		45-49	male	bacteraemia	blood		ERR388879	10	5	4	5	13	10	18	205	205
25580	VICE0189	Iceland	Europe	2010	23F		65		65-69	male	bacteraemia	blood		ERR388820	7	5	8	5	10	6	14	138	392
33095	VICE0190	Iceland	Europe	2010	14		82		80-84	male	bacteraemia	blood	Frameshift detected in cps (AvT)	ERR388880	1	5	4	5	5	1	8	9	15
33091	VICE0191	Iceland	Europe	2010	7F		61		60-64	male	bacteraemia	blood		ERR388881	8	9	2	1	6	1	17	191	191
33125	VICE0192	Iceland	Europe	2010	14		72		70-74	female	bacteraemia	blood		ERR388882	7	5	1	8	14	11	14	124	124
33126	VICE0193	Iceland	Europe	2010	19F		73		70-74	male	bacteraemia	blood		ERR388883	1	5	1	5	1	1	8	425	30
34209	VICE0194	Iceland	Europe	2010	1		45		45-49	female	bacteraemia	blood		ERR388884	12	8	13	5	16	4	20	306	306
34275	VICE0195	Iceland	Europe	2010	18C		29		25-29	female	bacteraemia	blood		ERR388885	7	2	1	1	10	1	21	113	113
34556	VICE0196	Iceland	Europe	2010	35B		47		45-49	male	bacteraemia	blood		ERR388821	2	12	70	1	6	28	14	1967	2755
33127	VICE0197	Iceland	Europe	2010	14		82		80-84	female	bacteraemia	blood		ERR388886	7	5	1	8	14	11	14	124	124
183140	VICE0198a	Iceland	Europe	2010	6B		96		95-99	female	bacteraemia	blood			7	5	8	5	10	6	14	138	138/176
33078	VICE0199	Iceland	Europe	2010	18C		45		45-49	male	bacteraemia	blood		ERR388888	7	2	1	5	10	1	21	110	113
33079	VICE0200	Iceland	Europe	2010	19A		72		70-74	male	bacteraemia	blood		ERR388889	8	13	14	4	14	4	14	667	199
25579	VICE0201	Iceland	Europe	2010	6B		1		0-4	male	bacteraemia	blood		ERR470259	7	13	8	6	1	6	14	3437	338
197313	VICE0202	Iceland	Europe	2010	23F		68		65-69	male	bacteraemia	blood		ERR925522	1	8	9	1	6	4	6	311	439
197286	VICE0203	Iceland	Europe	2010	4		57		55-59	female	bacteraemia	blood		ERR388822	8	70	4	1	6	116	6	801	801
197315	VICE0204	Iceland	Europe	2010	6A		82		80-84	male	bacteraemia	blood		ERR1305040	2	2	9	1	6	19	14	2221	490
197316	VICE0205	Iceland	Europe	2010	9V		62		60-64	female	bacteraemia	blood		ERR925523	7	11	10	1	6	8	14	162	156/162
197292	VICE0206	Iceland	Europe	2011	14		62		60-64	male	bacteraemia	blood		ERR925524	1	5	4	5	5	1	8	9	15
33497	VICE0207	Iceland	Europe	2011	22F		45		45-49	male	bacteraemia	blood		ERR388890	1	1	4	1	18	58	17	433	433
33094	VICE0208	Iceland	Europe	2011	19F		27		25-29	male	bacteraemia	blood		ERR388891	8	13	14	4	17	4	14	199	199
33603	VICE0209	Iceland	Europe	2011	23A		81		80-84	female	bacteraemia	blood		ERR388892	7	13	8	6	1	6	8	338	338
33101	VICE0210	Iceland	Europe	2011	19A		70		70-74	male	bacteraemia	blood		ERR388893	8	13	14	4	14	4	14	667	199
34398	VICE0211	Iceland	Europe	2011	7F		85		85-89	male	bacteraemia	blood		ERR388894	8	9	2	1	6	1	17	191	191
25600	VICE0212	Iceland	Europe	2011	6C		82		80-84	male	bacteraemia	blood		ERR388895	32	28	1	1	15	52	14	386	315
33092	VICE0213	Iceland	Europe	2011	3		29		25-29	male	bacteraemia	blood		ERR388896	7	15	2	10	6	1	22	180	180
33498	VICE0214	Iceland	Europe	2011	19A		89		85-89	male	bacteraemia	blood		ERR388897	8	11	14	1	17	230	14	3017	3017
33100	VICE0215	Iceland	Europe	2011	14		1		0-4	male	bacteraemia	blood	Frameshift detected in cps (AvT)	ERR388898	1	5	4	5	5	1	8	9	15
33096	VICE0216	Iceland	Europe	2011	22F		58		55-59	male	bacteraemia	blood		ERR388899	1	1	4	1	18	58	17	433	433
33080	VICE0217	Iceland	Europe	2011	19A		64		60-64	male	bacteraemia	blood		ERR388900	311	13	14	4	14	4	14	10360	199
34521	VICE0218	Iceland	Europe	2011	33F		63		60-64	male	bacteraemia	blood		ERR690858	5	12	29	12	9	39	18	100	100
25601	VICE0219	Iceland	Europe	2011	6A		87		85-89	female	bacteraemia	blood		ERR388901	5	7	4	10	10	1	27	460	97
197287	VICE0220	Iceland	Europe	2011	4		80		80-84	male	bacteraemia	blood		ERR388902	10	5	4	5	13	10	18	205	205
197288	VICE0221	Iceland	Europe	2011	4		72		70-74	male	bacteraemia	blood		ERR388903	10	5	4	5	13	10	18	205	205
33272	VICE0222	Iceland	Europe	2011	19F		93		90-94	female	bacteraemia	blood		ERR449721	4	16	19	15	6	20	272	3014	236/271/320
34581	VICE0223	Iceland	Europe	2011	33F		69		65-69	female	bacteraemia	blood		ERR388823	5	12	29	12	9	39	18	100	100
34557	VICE0224	Iceland	Europe	2011	15BC		55		55-59	male	bacteraemia	blood		ERR388824	7	41	2	6	10	26	1	1262	1262
197299	VICE0225	Iceland	Europe	2011	38		51		50-54	male	bacteraemia	blood		ERR540443	1	43	41	18	13	49	8	9325	393
34582	VICE0226	Iceland	Europe	2011	19A		39		35-39	male	bacteraemia	blood		ERR388825	8	11	14	1	17	230	14	3017	3017
33081	VICE0227	Iceland	Europe	2011	19A		33		30-34	female	bacteraemia	blood		ERR388904	8	13	14	4	14	4	14	667	199
33082	VICE0228	Iceland	Europe	2011	33F		59		55-59	female	bacteraemia	blood		ERR388905	5	12	29	12	9	39	18	100	100
197308	VICE0229	Iceland	Europe	2011	20		70		70-74	male	bacteraemia	blood		ERR388906	15	8	8	18	15	1	31	235	235
33235	VICE0230	Iceland	Europe	2011	19F		64		60-64	female	other	joint fluid	osteomyelitis	ERR449722	4	16	19	15	6	20	272	3014	236/271/320
33149	VICE0231	Iceland	Europe	2011	7F		9		5-9	male	bacteraemia	blood		ERR470260	8	9	2	1	6	1	17	191	191
33622	VICE0232	Iceland	Europe	2011	3		55		55-59	male	bacteraemia	blood		ERR540444	7	15	2	10	6	1	22	180	180
34539	VICE0233	Iceland	Europe	2011	14		2		0-4	male	bacteraemia	blood	Frameshift detected in cps (AvT)	ERR690859	1	5	4	5	5	3	8	15	15
197314	VICE0234	Iceland	Europe	2011	genetic variant	Putative novel serotype '33_Hybrid' (PMID 30257906)	57		55-59	female	bacteraemia	blood		ERR388907	2	5	29	16	42	3	18	673	1012
34583	VICE0235	Iceland	Europe	2011	14		90		90-94	female	bacteraemia	blood		ERR388826	7	5	1	8	14	11	14	124	124
33083	VICE0236	Iceland	Europe	2011	14		62		60-64	male	bacteraemia	blood	Frameshift detected in cps (AvT)	ERR388908	1	5	4	5	5	1	8	9	15
197293	VICE0237	Iceland	Europe	2011	14		86		85-89	female	bacteraemia	blood		ERR925525	7	5	1	8	14	11	14	124	124
25292	VICE0238	Iceland	Europe	2011	6A		1		0-4	male	bacteraemia	blood		ERR388909	2	2	9	1	6	19	14	2221	490
25609	VICE0239	Iceland	Europe	2012	6A		55		55-59	male	bacteraemia	blood		ERR388910	1	5	7	12	17	1	14	395	30
33090	VICE0240	Iceland	Europe	2012	35B		32		30-34	male	bacteraemia	blood		ERR388911	2	12	70	1	6	28	14	1967	2755
34558	VICE0241	Iceland	Europe	2012	14		75		75-79	male	bacteraemia	blood		ERR388827	7	5	1	8	14	11	14	124	124
33084	VICE0242	Iceland	Europe	2012	14		23		20-24	male	bacteraemia	blood		ERR388912	7	5	1	8	14	11	14	124	124
33623	VICE0243	Iceland	Europe	2012	22F		43		40-44	male	bacteraemia	blood		ERR540445	1	1	4	1	18	58	17	433	433
33085	VICE0244	Iceland	Europe	2012	1		31		30-34	male	bacteraemia	blood		ERR388913	12	8	13	5	16	4	20	306	306
34559	VICE0245	Iceland	Europe	2012	22F		60		60-64	female	bacteraemia	blood		ERR388828	1	1	4	1	18	58	17	433	433
33098	VICE0246a	Iceland	Europe	2012	1		48		45-49	female	bacteraemia	blood		ERR388914	12	8	13	5	16	4	20	306	306
33099	VICE0247	Iceland	Europe	2012	23F		88		85-89	male	bacteraemia	blood		ERR388916	1	8	9	1	6	4	6	311	439
197281	VICE0248	Iceland	Europe	2012	3		77		75-79	female	bacteraemia	blood		ERR1138890	7	15	2	10	6	1	22	180	180
34522	VICE0249	Iceland	Europe	2012	23F		23		20-24	female	bacteraemia	blood		ERR690860	7	5	1	1	13	31	14	440	392
197289	VICE0250	Iceland	Europe	2012	4		32		30-34	male	bacteraemia	blood		ERR690861	10	5	4	5	13	10	18	205	205
33454	VICE0251	Iceland	Europe	2012	23A		45		45-49	female	bacteraemia	blood		ERR470148	1	8	9	9	6	4	6	42	439
33128	VICE0252	Iceland	Europe	2012	19F		53		50-54	female	meningitis	cerebrospinal fluid		ERR388918	4	16	19	15	6	20	272	3014	236/271/320
34523	VICE0253	Iceland	Europe	2012	23F		88		85-89	male	bacteraemia	blood		ERR690862	1	8	9	1	6	4	6	311	439
25610	VICE0254	Iceland	Europe	2012	6A		74		70-74	female	bacteraemia	blood		ERR388919	2	2	9	1	6	19	14	2221	490
33624	VICE0255	Iceland	Europe	2012	23F		44		40-44	female	bacteraemia	blood		ERR540446	1	8	9	1	6	4	6	311	439
34584	VICE0256	Iceland	Europe	2012	1		32		30-34	male	bacteraemia	blood		ERR388829	12	8	13	5	16	4	20	306	306
33625	VICE0257	Iceland	Europe	2012	3		86		85-89	female	bacteraemia	blood		ERR540447	7	15	2	10	6	1	22	180	180
25608	VICE0258	Iceland	Europe	2012	6A		46		45-49	female	bacteraemia	blood		ERR388920	2	2	9	1	6	19	14	2221	490
34524	VICE0259	Iceland	Europe	2012	11A		64		60-64	female	bacteraemia	blood		ERR690863	2	5	29	12	16	3	14	62	62
33499	VICE0260	Iceland	Europe	2012	23F		22		20-24	female	bacteraemia	blood		ERR388921	1	8	9	1	6	4	6	311	439
34588	VICE0261	Iceland	Europe	2012	15BC		64		60-64	female	bacteraemia	blood		ERR388830	7	41	2	6	10	26	1	1262	1262
33626	VICE0262	Iceland	Europe	2012	11E		77		75-79	male	bacteraemia	blood		ERR540448	2	5	29	12	16	3	14	62	62
197309	VICE0263	Iceland	Europe	2012	20		40		40-44	female	bacteraemia	blood		ERR540449	15	8	8	18	15	1	31	235	235
33500	VICE0264	Iceland	Europe	2012	22F		90		90-94	male	bacteraemia	blood		ERR388922	1	1	4	1	18	58	17	433	433
33093	VICE0265	Iceland	Europe	2012	22F		59		55-59	male	bacteraemia	blood		ERR388923	1	1	4	1	18	58	17	433	433
197290	VICE0266	Iceland	Europe	2013	4		71		70-74	female	bacteraemia	blood		ERR470300	10	5	4	5	13	10	18	205	205
33627	VICE0267	Iceland	Europe	2013	19F		56		55-59	female	bacteraemia	blood		ERR540450	4	16	19	1	6	20	584	9828	236/271/320
25628	VICE0268	Iceland	Europe	2013	6B		78		75-79	female	bacteraemia	blood		ERR540451	7	5	8	5	10	6	14	138	138/176
197302	VICE0269	Iceland	Europe	2013	11A		91		90-94	female	bacteraemia	blood		ERR925466	2	5	29	12	16	3	14	62	62
33086	VICE0270	Iceland	Europe	2013	23F		57		55-59	male	bacteraemia	blood		ERR388924	1	8	9	1	6	4	6	311	439
34540	VICE0271	Iceland	Europe	2013	35F		60		60-64	female	meningitis	cerebrospinal fluid		ERR690864	5	7	4	19	10	40	27	446	97
25629	VICE0272	Iceland	Europe	2013	6A		86		85-89	female	bacteraemia	blood		ERR540452	2	7	4	10	10	1	27	65	97
33087	VICE0273	Iceland	Europe	2013	23A		75		75-79	female	bacteraemia	blood		ERR388925	1	2	9	2	6	4	6	436	439
33088	VICE0274	Iceland	Europe	2013	7F		92		90-94	female	bacteraemia	blood		ERR388926	8	9	2	1	6	1	17	191	191
33089	VICE0275	Iceland	Europe	2013	9N		80		80-84	male	bacteraemia	blood		ERR388927	2	8	2	4	6	1	1	66	66
197304	VICE0276	Iceland	Europe	2013	19A		24		20-24	female	bacteraemia	blood		ERR925526	8	13	14	4	17	4	14	199	199
33628	VICE0277	Iceland	Europe	2013	22F		84		80-84	female	bacteraemia	blood		ERR540453	1	1	4	1	18	58	17	433	433
34525	VICE0278	Iceland	Europe	2013	19A		2		0-4	female	bacteraemia	blood		ERR690865	8	13	14	4	14	4	14	667	199
33629	VICE0279	Iceland	Europe	2013	19A		49		45-49	female	bacteraemia	blood		ERR540454	2	19	2	17	6	22	14	276	230
33236	VICE0280	Iceland	Europe	2009	19F		1		0-4	female	otitis media	middle ear fluid		ERR449723	4	16	19	15	6	20	107	9458	236/271/320
33400	VICE0281	Iceland	Europe	2009	11A		4		0-4	female	otitis media	middle ear fluid		ERR470448	2	5	29	12	16	3	14	62	62
33301	VICE0282	Iceland	Europe	2009	19F		1		0-4	male	otitis media	middle ear fluid		ERR449724	4	16	19	15	6	20	272	3014	236/271/320
33275	VICE0283	Iceland	Europe	2009	23F		2		0-4	female	otitis media	middle ear fluid		ERR449725	1	8	4	1	1	4	6	36	439
33325	VICE0284	Iceland	Europe	2009	19F		2		0-4	male	otitis media	middle ear fluid		ERR449726	4	16	19	15	6	20	272	3014	236/271/320
33324	VICE0285	Iceland	Europe	2009	19F		2		0-4	male	otitis media	middle ear fluid		ERR449727	4	16	19	15	6	20	272	3014	236/271/320
33237	VICE0286	Iceland	Europe	2009	19F		1		0-4	female	otitis media	middle ear fluid		ERR449728	4	16	19	15	6	20	107	9458	236/271/320
25303	VICE0287	Iceland	Europe	2009	6A		1		0-4	male	otitis media	middle ear fluid		ERR449729	2	7	4	10	10	1	27	65	97
25337	VICE0288	Iceland	Europe	2009	6E(6Bii)		2		0-4	female	otitis media	middle ear fluid		ERR449730	5	6	1	2	6	3	4	90	90
48882	VICE0289	Iceland	Europe	2009	16F		3		0-4	male	otitis media	middle ear fluid		ERR449731	1	5	27	20	1	1	1	30	30
33347	VICE0290	Iceland	Europe	2009	19A		2		0-4	male	otitis media	middle ear fluid		ERR449732	8	13	14	4	17	4	14	199	199
33630	VICE0291	Iceland	Europe	2009	3		2		0-4	male	otitis media	middle ear fluid		ERR540455	7	15	2	10	6	1	22	180	180
24175	VICE0292	Iceland	Europe	2009	19F		1		0-4	male	otitis media	middle ear fluid		ERR449733	7	2	4	12	1	1	14	9827	177
25295	VICE0293	Iceland	Europe	2009	6E(6Bii)		1		0-4	male	otitis media	middle ear fluid		ERR449734	5	6	1	2	6	3	4	90	90
33273	VICE0294	Iceland	Europe	2009	19A		1		0-4	female	otitis media	middle ear fluid		ERR449735	8	13	14	4	14	4	14	667	199
25355	VICE0295	Iceland	Europe	2009	6E(6Bii)		2		0-4	female	otitis media	middle ear fluid		ERR449736	20	28	1	1	15	14	14	315	315
33631	VICE0296	Iceland	Europe	2009	3		9		5-9	female	otitis media	middle ear fluid		ERR540456	7	15	2	10	6	1	22	180	180
33166	VICE0297	Iceland	Europe	2009	19A		1		0-4	male	otitis media	middle ear fluid		ERR449737	311	13	14	4	14	4	14	10360	199
33288	VICE0298	Iceland	Europe	2009	19F		2		0-4	male	otitis media	middle ear fluid		ERR449738	4	16	19	15	6	20	107	9458	236/271/320
25309	VICE0299	Iceland	Europe	2009	6E(6Bii)		1		0-4	male	otitis media	middle ear fluid		ERR449739	5	6	1	2	6	3	4	90	90
33310	VICE0300	Iceland	Europe	2009	19F		3		0-4	male	otitis media	middle ear fluid		ERR449740	4	16	19	15	6	20	272	3014	236/271/320
33167	VICE0301	Iceland	Europe	2009	19F		1		0-4	female	otitis media	middle ear fluid		ERR449741	4	16	19	15	6	20	272	3014	236/271/320
33238	VICE0302	Iceland	Europe	2009	19F		2		0-4	female	otitis media	middle ear fluid		ERR449742	4	16	19	15	6	20	844	13094	236/271/320
24178	VICE0303	Iceland	Europe	2009	23F		2		0-4	male	otitis media	middle ear fluid		ERR449743	1	8	9	1	6	11	6	9829	439
33501	VICE0304	Iceland	Europe	2009	19F		1		0-4	male	otitis media	middle ear fluid		ERR449744	4	16	19	15	6	20	272	3014	236/271/320
197282	VICE0305	Iceland	Europe	2009	3		34		30-34	female	otitis media	middle ear fluid		ERR925527	7	15	2	10	6	1	22	180	180
33168	VICE0306	Iceland	Europe	2009	19F		1		0-4	female	otitis media	middle ear fluid		ERR449745	4	16	19	15	6	20	272	3014	236/271/320
197283	VICE0307	Iceland	Europe	2009	3		7		5-9	female	otitis media	middle ear fluid		ERR925528	7	15	2	10	6	1	22	180	180
25404	VICE0308	Iceland	Europe	2009	6A		3		0-4	male	otitis media	middle ear fluid		ERR449746	2	2	9	1	6	19	14	2221	490
33313	VICE0309	Iceland	Europe	2009	19F		1		0-4	female	otitis media	middle ear fluid		ERR449747	4	16	19	15	6	20	272	3014	236/271/320
33300	VICE0310	Iceland	Europe	2009	19F		1		0-4	female	otitis media	middle ear fluid		ERR449748	4	16	19	15	6	20	272	3014	236/271/320
25310	VICE0311	Iceland	Europe	2009	6A		1		0-4	male	otitis media	middle ear fluid		ERR449749	2	2	9	1	6	19	14	2221	490
33350	VICE0312	Iceland	Europe	2009	14		2		0-4	male	otitis media	middle ear fluid		ERR449750	7	5	1	8	14	11	14	124	124
33169	VICE0313	Iceland	Europe	2009	19F		2		0-4	male	otitis media	middle ear fluid		ERR449751	4	16	19	15	6	20	107	9458	236/271/320
33239	VICE0314	Iceland	Europe	2009	19F		2		0-4	female	otitis media	middle ear fluid		ERR449752	4	16	19	15	6	20	26	271	236/271/320
34276	VICE0315	Iceland	Europe	2009	19A		1		0-4	male	otitis media	middle ear fluid		ERR540457	311	13	14	4	14	4	14	10360	199
33225	VICE0316	Iceland	Europe	2009	11A		17		15-19	female	otitis media	middle ear fluid		ERR470261	2	5	29	12	16	3	14	62	62
25318	VICE0317	Iceland	Europe	2009	6E(6Bii)		1		0-4	male	otitis media	middle ear fluid		ERR449753	5	6	1	2	6	3	4	90	90
33306	VICE0318	Iceland	Europe	2009	19F		1		0-4	male	otitis media	middle ear fluid		ERR449754	4	16	19	15	6	20	272	3014	236/271/320
29974	VICE0319	Iceland	Europe	2009	19F		1		0-4	male	otitis media	middle ear fluid		ERR449755	4	16	19	15	6	20	660	10385	236/271/320
33170	VICE0320	Iceland	Europe	2009	3		6		5-9	female	otitis media	middle ear fluid		ERR449756	7	15	2	10	6	1	22	180	180
33171	VICE0321	Iceland	Europe	2009	23F		1		0-4	female	otitis media	middle ear fluid		ERR449757	1	8	6	2	6	20	6	507	439
33525	VICE0322	Iceland	Europe	2009	3		57		55-59	male	otitis media	middle ear fluid		ERR470262	7	15	2	10	6	1	22	180	180
33172	VICE0323	Iceland	Europe	2009	23F		1		0-4	male	otitis media	middle ear fluid		ERR449758	1	8	9	1	6	4	6	311	439
25296	VICE0324	Iceland	Europe	2009	6B		1		0-4	female	otitis media	middle ear fluid		ERR449759	7	5	8	5	10	6	14	138	138/176
33352	VICE0325	Iceland	Europe	2009	23F		1		0-4	male	otitis media	middle ear fluid		ERR449760	1	8	9	1	6	4	6	311	439
25297	VICE0326	Iceland	Europe	2009	6B		1		0-4	male	otitis media	middle ear fluid		ERR449761	7	13	8	6	10	6	14	176	138/176
33276	VICE0327	Iceland	Europe	2009	23F		2		0-4	female	otitis media	middle ear fluid		ERR449762	1	8	4	1	1	4	6	36	439
33401	VICE0328	Iceland	Europe	2009	9V		1		0-4	male	otitis media	middle ear fluid		ERR449763	7	11	10	1	6	76	14	1269	156/162
33303	VICE0329	Iceland	Europe	2009	19F		1		0-4	male	otitis media	middle ear fluid		ERR449764	4	16	19	15	6	20	272	3014	236/271/320
33240	VICE0330	Iceland	Europe	2009	23F		2		0-4	male	otitis media	middle ear fluid		ERR449765	1	8	9	1	6	4	6	311	439
33311	VICE0331	Iceland	Europe	2009	19F		1		0-4	female	otitis media	middle ear fluid		ERR449766	4	16	19	15	6	20	272	3014	236/271/320
33632	VICE0332	Iceland	Europe	2009	19A		1		0-4	male	otitis media	middle ear fluid		ERR540458	311	13	14	4	14	4	14	10360	199
48883	VICE0333	Iceland	Europe	2009	19F		1		0-4	female	otitis media	middle ear fluid		ERR925529	4	16	19	15	6	20	272	3014	236/271/320
33526	VICE0334	Iceland	Europe	2009	19F		1		0-4	male	otitis media	middle ear fluid		ERR470263	4	16	19	15	6	20	272	3014	236/271/320
33359	VICE0335	Iceland	Europe	2009	19F		1		0-4	female	otitis media	middle ear fluid		ERR449767	4	16	19	15	6	20	272	3014	236/271/320
33527	VICE0336	Iceland	Europe	2009	19A		1		0-4	male	otitis media	middle ear fluid		ERR470264	8	13	14	4	17	4	14	199	199
25278	VICE0337	Iceland	Europe	2009	6A		1		0-4	female	otitis media	middle ear fluid		ERR449768	2	2	9	1	6	19	14	2221	490
33360	VICE0338	Iceland	Europe	2009	23F		2		0-4	male	otitis media	middle ear fluid		ERR449769	7	5	1	1	13	31	14	440	392
25298	VICE0340	Iceland	Europe	2009	6A		1		0-4	male	otitis media	middle ear fluid		ERR449771	8	5	4	15	6	20	8	3981	15
29975	VICE0341	Iceland	Europe	2009	19F		1		0-4	male	otitis media	middle ear fluid		ERR449772	4	16	19	15	6	20	660	10385	236/271/320
33336	VICE0342	Iceland	Europe	2009	23F		2		0-4	female	otitis media	middle ear fluid		ERR449773	1	8	4	1	1	4	6	36	439
33150	VICE0343	Iceland	Europe	2009	19F		2		0-4	male	otitis media	middle ear fluid		ERR470265	4	16	19	15	6	20	272	3014	236/271/320
33269	VICE0344	Iceland	Europe	2009	19F		1		0-4	male	otitis media	middle ear fluid		ERR449774	4	16	19	15	6	20	26	271	236/271/320
33361	VICE0345	Iceland	Europe	2009	19F		1		0-4	male	otitis media	middle ear fluid		ERR449775	4	16	19	15	6	20	272	3014	236/271/320
33362	VICE0346	Iceland	Europe	2009	23A		1		0-4	male	otitis media	middle ear fluid		ERR449776	1	8	9	9	6	4	6	42	439
33578	VICE0347	Iceland	Europe	2009	19A		1		0-4	male	otitis media	middle ear fluid		ERR540459	8	13	14	4	14	4	14	667	199
33363	VICE0348	Iceland	Europe	2009	19F		3		0-4	female	otitis media	middle ear fluid		ERR449777	4	16	19	15	6	20	272	3014	236/271/320
33319	VICE0349	Iceland	Europe	2009	19F		2		0-4	male	otitis media	middle ear fluid		ERR449778	4	16	19	15	6	20	272	3014	236/271/320
33426	VICE0350	Iceland	Europe	2009	23F		14		10-14	female	otitis media	middle ear fluid		ERR449779	1	8	4	1	1	4	6	36	439
25304	VICE0351	Iceland	Europe	2009	6A		1		0-4	male	otitis media	middle ear fluid		ERR449780	5	7	4	10	10	1	27	460	97
25343	VICE0352	Iceland	Europe	2009	6A		2		0-4	male	otitis media	middle ear fluid		ERR449781	2	7	4	10	10	1	27	65	97
33604	VICE0353	Iceland	Europe	2009	19F		2		0-4	male	otitis media	middle ear fluid		ERR449782	4	16	19	15	6	20	272	3014	236/271/320
25344	VICE0354	Iceland	Europe	2009	6A		2		0-4	female	otitis media	middle ear fluid		ERR449783	2	2	9	1	6	19	14	2221	490
24179	VICE0355	Iceland	Europe	2009	23F		1		0-4	male	otitis media	middle ear fluid		ERR449784	1	8	9	1	6	11	6	9829	439
33364	VICE0356	Iceland	Europe	2009	19F		1		0-4	female	otitis media	middle ear fluid		ERR449785	4	16	19	15	6	20	272	3014	236/271/320
33365	VICE0357	Iceland	Europe	2009	18C		2		0-4	female	otitis media	middle ear fluid		ERR449786	7	2	1	13	10	1	21	116	113
33366	VICE0358	Iceland	Europe	2009	19A		1		0-4	female	otitis media	middle ear fluid		ERR449787	8	13	14	4	14	4	14	667	199
33353	VICE0359	Iceland	Europe	2009	23F		1		0-4	male	otitis media	middle ear fluid		ERR449788	1	8	9	1	6	4	6	311	439
25287	VICE0360	Iceland	Europe	2009	6B		1		0-4	female	otitis media	middle ear fluid		ERR449789	7	5	8	5	10	6	14	138	138/176
33335	VICE0361	Iceland	Europe	2009	15BC		2		0-4	female	otitis media	middle ear fluid		ERR449790	8	13	14	4	17	4	14	199	199
33332	VICE0362	Iceland	Europe	2009	23F		2		0-4	female	otitis media	middle ear fluid		ERR449791	1	8	9	1	6	4	6	311	439
33633	VICE0363	Iceland	Europe	2009	19F		2		0-4	male	otitis media	middle ear fluid		ERR540460	4	16	19	15	6	20	107	9458	236/271/320
33337	VICE0364	Iceland	Europe	2009	23F		1		0-4	female	otitis media	middle ear fluid		ERR449792	1	8	4	1	1	4	6	36	439
33528	VICE0365	Iceland	Europe	2009	19F		1		0-4	female	otitis media	middle ear fluid		ERR470266	4	16	19	15	6	20	272	3014	236/271/320
33351	VICE0366	Iceland	Europe	2009	14		2		0-4	male	otitis media	middle ear fluid		ERR449793	7	5	1	8	14	11	14	124	124
33634	VICE0367	Iceland	Europe	2009	9V		3		0-4	male	otitis media	middle ear fluid		ERR540461	7	11	10	1	6	8	14	162	156/162
33367	VICE0368	Iceland	Europe	2009	23F		1		0-4	male	otitis media	middle ear fluid		ERR449794	1	8	9	1	6	4	6	311	439
33173	VICE0369	Iceland	Europe	2009	23F		1		0-4	male	otitis media	middle ear fluid		ERR449795	7	5	1	1	13	31	14	440	392
33241	VICE0370	Iceland	Europe	2009	19F		1		0-4	female	otitis media	middle ear fluid		ERR449796	4	16	19	15	6	20	584	9165	236/271/320
33242	VICE0371	Iceland	Europe	2009	19F		1		0-4	male	otitis media	middle ear fluid		ERR449797	4	16	19	15	6	20	107	9458	236/271/320
33174	VICE0372	Iceland	Europe	2009	19F		1		0-4	male	otitis media	middle ear fluid		ERR449798	4	16	19	15	6	20	272	3014	236/271/320
33307	VICE0373	Iceland	Europe	2009	19F		61		60-64	male	otitis media	middle ear fluid		ERR449799	4	16	19	15	6	20	272	3014	236/271/320
33605	VICE0374	Iceland	Europe	2009	23F		1		0-4	male	otitis media	middle ear fluid		ERR449800	1	8	4	1	1	4	6	36	439
25313	VICE0375	Iceland	Europe	2009	6B		1		0-4	male	otitis media	middle ear fluid		ERR449801	7	13	8	6	10	6	14	176	138/176
33323	VICE0376	Iceland	Europe	2009	23F		2		0-4	male	otitis media	middle ear fluid		ERR449802	1	8	9	1	6	4	6	311	439
33368	VICE0377	Iceland	Europe	2009	19F		1		0-4	male	otitis media	middle ear fluid		ERR449803	4	16	19	15	6	20	272	3014	236/271/320
33427	VICE0378	Iceland	Europe	2009	19F		1		0-4	female	otitis media	middle ear fluid		ERR460401	4	16	19	15	6	20	272	3014	236/271/320
33428	VICE0379	Iceland	Europe	2009	19F		1		0-4	male	otitis media	middle ear fluid		ERR460402	4	16	19	15	6	20	272	3014	236/271/320
33226	VICE0380	Iceland	Europe	2009	14		1		0-4	male	otitis media	middle ear fluid		ERR470267	7	5	1	8	14	11	14	124	124
33429	VICE0381	Iceland	Europe	2010	19A		1		0-4	male	otitis media	middle ear fluid		ERR460403	8	13	14	4	17	4	14	199	199
25324	VICE0382	Iceland	Europe	2010	6A		2		0-4	male	otitis media	middle ear fluid		ERR460404	5	7	4	10	10	1	27	460	97
33195	VICE0383	Iceland	Europe	2010	19F		1		0-4	male	otitis media	middle ear fluid		ERR470164	4	16	19	15	6	20	272	3014	236/271/320
25290	VICE0384	Iceland	Europe	2010	6A		1		0-4	female	otitis media	middle ear fluid		ERR470165	5	7	4	10	10	1	27	460	97
33196	VICE0385	Iceland	Europe	2010	23F		3		0-4	female	otitis media	middle ear fluid		ERR470166	7	5	1	1	13	31	14	440	392
48884	VICE0386	Iceland	Europe	2010	14		1		0-4	male	otitis media	middle ear fluid		ERR1081441	7	5	1	8	14	11	14	124	124
24180	VICE0387	Iceland	Europe	2010	23F		1		0-4	male	otitis media	middle ear fluid		ERR470167	1	8	9	1	6	11	6	9829	439
33509	VICE0388	Iceland	Europe	2010	14		2		0-4	male	otitis media	middle ear fluid		ERR470168	7	5	1	8	14	11	14	124	124
33197	VICE0389	Iceland	Europe	2010	19F		1		0-4	female	otitis media	middle ear fluid		ERR470169	1	5	1	5	1	1	8	425	30
25349	VICE0390	Iceland	Europe	2010	6A		2		0-4	male	otitis media	middle ear fluid		ERR470170	2	2	9	1	6	19	14	2221	490
33354	VICE0391	Iceland	Europe	2010	9V		1		0-4	female	otitis media	middle ear fluid		ERR470171	7	11	10	1	6	8	14	162	156/162
33317	VICE0392	Iceland	Europe	2010	19F		1		0-4	female	otitis media	middle ear fluid		ERR470172	4	16	19	15	6	20	272	3014	236/271/320
25284	VICE0393	Iceland	Europe	2010	6A		1		0-4	female	otitis media	middle ear fluid		ERR470173	7	13	8	6	10	6	14	176	138/176
25330	VICE0394	Iceland	Europe	2010	6A		2		0-4	male	otitis media	middle ear fluid		ERR470174	5	7	4	10	10	1	27	460	97
33198	VICE0395	Iceland	Europe	2010	19A		1		0-4	female	otitis media	middle ear fluid		ERR470175	8	13	14	4	14	4	14	667	199
33249	VICE0396	Iceland	Europe	2010	19F		2		0-4	female	otitis media	middle ear fluid		ERR470176	4	16	19	15	6	20	107	9458	236/271/320
25329	VICE0397	Iceland	Europe	2010	6B		2		0-4	male	otitis media	middle ear fluid		ERR470177	7	13	8	6	10	6	14	176	138/176
25389	VICE0398	Iceland	Europe	2010	6A		3		0-4	female	otitis media	middle ear fluid		ERR470178	2	7	4	10	10	1	27	65	97
25283	VICE0399	Iceland	Europe	2010	6A		1		0-4	female	otitis media	middle ear fluid		ERR470179	2	7	4	10	10	1	27	65	97
33199	VICE0400	Iceland	Europe	2010	19F		1		0-4	female	otitis media	middle ear fluid		ERR470180	4	16	19	15	6	20	272	3014	236/271/320
33200	VICE0401	Iceland	Europe	2010	23F		2		0-4	male	otitis media	middle ear fluid		ERR470181	1	8	9	1	6	4	6	311	439
25306	VICE0402	Iceland	Europe	2010	6A		1		0-4	male	otitis media	middle ear fluid		ERR470182	5	7	4	10	10	1	27	460	97
33201	VICE0403	Iceland	Europe	2010	19F		1		0-4	male	otitis media	middle ear fluid		ERR470183	4	16	19	15	6	20	107	9458	236/271/320
33202	VICE0404	Iceland	Europe	2010	19F		6		5-9	male	otitis media	middle ear fluid		ERR470184	4	16	19	15	6	20	272	3014	236/271/320
33510	VICE0405	Iceland	Europe	2010	19F		9		5-9	male	otitis media	middle ear fluid		ERR470185	4	16	19	15	6	20	584	9165	236/271/320
33203	VICE0406	Iceland	Europe	2010	19F		1		0-4	male	otitis media	middle ear fluid		ERR470186	4	16	19	15	6	20	26	271	236/271/320
33511	VICE0407	Iceland	Europe	2010	19A		1		0-4	female	otitis media	middle ear fluid		ERR470187	8	13	14	4	14	4	14	667	199
33137	VICE0408	Iceland	Europe	2010	19A		1		0-4	female	otitis media	middle ear fluid		ERR470188	8	13	14	4	14	4	14	667	199
33512	VICE0409	Iceland	Europe	2010	23F		3		0-4	male	otitis media	middle ear fluid		ERR470189	1	8	9	1	6	4	6	311	439
33309	VICE0410	Iceland	Europe	2010	19F		62		60-64	female	otitis media	middle ear fluid		ERR470190	4	16	19	15	6	20	26	271	236/271/320
33513	VICE0411	Iceland	Europe	2010	23F		4		0-4	female	otitis media	middle ear fluid		ERR470191	7	5	1	1	13	31	14	440	392
33204	VICE0412	Iceland	Europe	2010	11A		1		0-4	male	otitis media	middle ear fluid		ERR470192	2	5	29	12	16	3	14	62	62
48885	VICE0413	Iceland	Europe	2010	19F		2		0-4	male	otitis media	middle ear fluid		ERR925530	4	16	19	15	6	20	272	3014	236/271/320
33138	VICE0414	Iceland	Europe	2010	23F		2		0-4	female	otitis media	middle ear fluid		ERR470194	1	8	4	1	1	4	6	36	439
25276	VICE0415	Iceland	Europe	2010	6B		0	6	0-4	male	otitis media	middle ear fluid		ERR470195	7	13	8	6	10	6	14	176	138/176
33467	VICE0416	Iceland	Europe	2010	19A		2		0-4	male	otitis media	middle ear fluid		ERR470196	8	13	14	4	14	4	14	667	199
33514	VICE0417	Iceland	Europe	2010	19F		1		0-4	male	otitis media	middle ear fluid		ERR470197	4	16	19	15	6	20	272	3014	236/271/320
33139	VICE0418	Iceland	Europe	2010	23F		1		0-4	female	otitis media	middle ear fluid		ERR470198	7	5	1	1	13	31	14	440	392
33205	VICE0419	Iceland	Europe	2010	19F		1		0-4	male	otitis media	middle ear fluid		ERR470199	4	16	19	15	6	20	272	3014	236/271/320
25291	VICE0420	Iceland	Europe	2010	6B		1		0-4	female	otitis media	middle ear fluid		ERR470200	33	1	40	13	6	1	14	1716	396
33206	VICE0421	Iceland	Europe	2010	11A		11		10-14	female	otitis media	middle ear fluid		ERR470201	2	5	29	12	16	3	14	62	62
33207	VICE0422	Iceland	Europe	2010	35F		4		0-4	male	otitis media	middle ear fluid		ERR470202	5	7	4	19	10	40	27	446	97
33208	VICE0423	Iceland	Europe	2010	23F		2		0-4	female	otitis media	middle ear fluid		ERR470203	1	8	9	1	6	4	6	311	439
33140	VICE0424	Iceland	Europe	2010	19F		2		0-4	female	otitis media	middle ear fluid		ERR470204	4	16	19	15	6	20	584	9165	236/271/320
33141	VICE0425	Iceland	Europe	2010	19F		81		80-84	female	otitis media	middle ear fluid		ERR470205	4	16	19	15	6	20	272	3014	236/271/320
33515	VICE0426	Iceland	Europe	2010	14		2		0-4	male	otitis media	middle ear fluid	Frameshift detected in cps (AvT)	ERR470206	1	5	4	5	5	1	8	9	15
33142	VICE0427	Iceland	Europe	2010	19F		1		0-4	male	otitis media	middle ear fluid		ERR470207	4	16	19	15	6	20	584	9165	236/271/320
25348	VICE0428	Iceland	Europe	2010	6B		2		0-4	male	otitis media	middle ear fluid		ERR470208	7	13	8	6	10	6	14	176	138/176
33209	VICE0429	Iceland	Europe	2010	19F		2		0-4	female	otitis media	middle ear fluid		ERR470209	4	16	19	15	6	20	272	3014	236/271/320
33210	VICE0430	Iceland	Europe	2010	19F		1		0-4	female	otitis media	middle ear fluid		ERR470210	4	16	19	15	6	20	584	9165	236/271/320
33250	VICE0431	Iceland	Europe	2010	14		2		0-4	female	otitis media	middle ear fluid	Frameshift detected in cps (AvT)	ERR470211	7	11	10	1	6	8	119	2306	156/162
33143	VICE0432	Iceland	Europe	2010	19F		2		0-4	female	otitis media	middle ear fluid		ERR470212	4	16	19	15	6	20	272	3014	236/271/320
25299	VICE0433	Iceland	Europe	2010	6A		1		0-4	female	otitis media	middle ear fluid		ERR470213	8	5	4	15	6	20	8	3981	15
33529	VICE0434	Iceland	Europe	2010	19A		2		0-4	male	otitis media	middle ear fluid		ERR470268	8	13	14	4	17	4	14	199	199
33516	VICE0435	Iceland	Europe	2010	19F		2		0-4	female	otitis media	middle ear fluid		ERR470214	4	16	19	15	6	20	272	3014	236/271/320
33517	VICE0436	Iceland	Europe	2010	19F		1		0-4	female	otitis media	middle ear fluid		ERR470215	4	16	19	15	6	20	272	3014	236/271/320
25319	VICE0437	Iceland	Europe	2010	6B		1		0-4	male	otitis media	middle ear fluid		ERR470216	7	5	8	5	10	6	14	138	138/176
33211	VICE0438	Iceland	Europe	2010	19F		1		0-4	male	otitis media	middle ear fluid		ERR470217	4	16	19	15	6	20	272	3014	236/271/320
25305	VICE0439	Iceland	Europe	2010	6B		1		0-4	female	otitis media	middle ear fluid		ERR470218	7	5	8	5	10	6	14	138	138/176
33251	VICE0440	Iceland	Europe	2010	18C		5		5-9	female	otitis media	middle ear fluid		ERR470219	7	2	1	1	10	1	21	113	113
33635	VICE0441	Iceland	Europe	2010	9V		1		0-4	male	otitis media	middle ear fluid		ERR540462	7	11	10	1	6	8	14	162	156/162
33212	VICE0442	Iceland	Europe	2010	19F		1		0-4	male	otitis media	middle ear fluid		ERR470220	7	14	40	12	1	1	14	179	177
33144	VICE0443	Iceland	Europe	2010	19A		3		0-4	male	otitis media	middle ear fluid		ERR470221	8	13	14	4	14	4	14	667	199
33151	VICE0444	Iceland	Europe	2010	14		1		0-4	male	otitis media	middle ear fluid		ERR470269	7	5	1	8	14	11	14	124	124
33213	VICE0445	Iceland	Europe	2010	23F		1		0-4	female	otitis media	middle ear fluid		ERR470222	1	8	9	1	6	4	6	311	439
33214	VICE0446	Iceland	Europe	2010	14		3		0-4	male	otitis media	middle ear fluid	Frameshift detected in cps (AvT)	ERR470223	1	5	4	5	124	3	8	1964	15
25279	VICE0447	Iceland	Europe	2010	6E(6Bii)		1		0-4	male	otitis media	middle ear fluid		ERR470224	5	6	1	2	6	3	4	90	90
33518	VICE0448	Iceland	Europe	2010	19F		2		0-4	male	otitis media	middle ear fluid		ERR470225	4	16	19	15	6	20	272	3014	236/271/320
33316	VICE0449	Iceland	Europe	2010	19F		2		0-4	male	otitis media	middle ear fluid		ERR470226	4	16	19	15	6	20	272	3014	236/271/320
33215	VICE0450	Iceland	Europe	2010	23F		1		0-4	female	otitis media	middle ear fluid		ERR470227	7	13	8	6	6	12	8	277	338
33519	VICE0451	Iceland	Europe	2010	19A		1		0-4	female	otitis media	middle ear fluid		ERR470228	8	13	14	4	17	4	14	199	199
33216	VICE0452	Iceland	Europe	2010	14		1		0-4	female	otitis media	middle ear fluid	Frameshift detected in cps (AvT)	ERR470229	1	5	4	5	5	1	8	9	15
33217	VICE0453	Iceland	Europe	2010	19F		2		0-4	female	otitis media	middle ear fluid		ERR470230	4	16	19	15	6	20	272	3014	236/271/320
25331	VICE0454	Iceland	Europe	2010	6B		2		0-4	male	otitis media	middle ear fluid		ERR470231	7	5	8	6	6	6	14	639	138/176
33218	VICE0455	Iceland	Europe	2010	19F		1		0-4	male	otitis media	middle ear fluid		ERR470232	4	16	19	15	6	20	584	9165	236/271/320
48886	VICE0456	Iceland	Europe	2010	3		2		0-4	male	otitis media	middle ear fluid		ERR925531	7	15	2	10	6	1	22	180	180
33520	VICE0457	Iceland	Europe	2010	19F		1		0-4	female	otitis media	middle ear fluid		ERR470233	4	16	19	15	6	20	272	3014	236/271/320
25583	VICE0458	Iceland	Europe	2010	6B		1		0-4	male	otitis media	middle ear fluid		ERR470234	7	5	8	5	10	6	14	138	138/176
48887	VICE0459	Iceland	Europe	2010	16F		1		0-4	male	otitis media	middle ear fluid		ERR470270	1	5	27	20	1	1	1	30	30
25285	VICE0460	Iceland	Europe	2010	6A		1		0-4	male	otitis media	middle ear fluid		ERR470235	2	2	9	1	6	19	14	2221	490
33521	VICE0461	Iceland	Europe	2010	14		1		0-4	male	otitis media	middle ear fluid		ERR470236	7	5	1	8	14	11	14	124	124
33219	VICE0462	Iceland	Europe	2010	15BC		4		0-4	male	otitis media	middle ear fluid		ERR470237	10	13	14	4	17	4	14	2220	199
33522	VICE0463	Iceland	Europe	2010	19F		1		0-4	female	otitis media	middle ear fluid		ERR470238	4	16	19	15	6	20	272	3014	236/271/320
33220	VICE0464	Iceland	Europe	2010	19F		1		0-4	female	otitis media	middle ear fluid		ERR470239	4	16	19	15	6	20	272	3014	236/271/320
25315	VICE0465	Iceland	Europe	2010	6A		1		0-4	female	otitis media	middle ear fluid		ERR470240	2	2	9	1	6	19	14	2221	490
33145	VICE0466	Iceland	Europe	2010	19F		2		0-4	female	otitis media	middle ear fluid		ERR470241	1	5	1	5	1	1	8	425	30
33221	VICE0467	Iceland	Europe	2010	19F		2		0-4	male	otitis media	middle ear fluid		ERR470242	4	16	19	15	6	20	272	3014	236/271/320
33252	VICE0468	Iceland	Europe	2010	19F		1		0-4	male	otitis media	middle ear fluid		ERR470243	7	14	40	12	1	1	14	179	177
34399	VICE0469	Iceland	Europe	2010	14		2		0-4	male	otitis media	middle ear fluid		ERR540463	7	5	1	8	14	11	14	124	124
25332	VICE0470	Iceland	Europe	2011	6A		2		0-4	female	otitis media	middle ear fluid		ERR470244	2	2	9	1	6	19	14	2221	490
34277	VICE0471	Iceland	Europe	2011	19A		1		0-4	male	otitis media	middle ear fluid		ERR540464	8	13	14	4	17	4	14	199	199
33152	VICE0472	Iceland	Europe	2011	19A		2		0-4	male	otitis media	middle ear fluid		ERR470271	8	13	14	4	17	4	14	199	199
33537	VICE0473	Iceland	Europe	2011	19F		1		0-4	male	otitis media	middle ear fluid		ERR470301	4	16	19	15	6	20	107	9458	236/271/320
33297	VICE0474	Iceland	Europe	2011	19F		2		0-4	male	otitis media	middle ear fluid		ERR470245	4	16	19	15	6	20	272	3014	236/271/320
33222	VICE0475	Iceland	Europe	2011	23F		1		0-4	female	otitis media	middle ear fluid		ERR470246	1	8	9	1	6	4	6	311	439
33523	VICE0476	Iceland	Europe	2011	19F		1		0-4	female	otitis media	middle ear fluid		ERR470247	4	16	19	15	6	20	272	3014	236/271/320
33524	VICE0477	Iceland	Europe	2011	23F		1		0-4	male	otitis media	middle ear fluid		ERR470248	1	8	9	1	6	4	6	311	439
25372	VICE0478	Iceland	Europe	2011	6A		2		0-4	female	otitis media	middle ear fluid		ERR470249	5	7	4	10	10	1	27	460	97
33146	VICE0479	Iceland	Europe	2011	19F		1		0-4	female	otitis media	middle ear fluid		ERR470250	4	16	19	15	6	20	272	3014	236/271/320
33147	VICE0480	Iceland	Europe	2013	15A		64		60-64	female	bacteraemia	blood		ERR470251	2	5	36	12	17	21	14	63	63
33223	VICE0481	Iceland	Europe	2013	22F		64		60-64	male	bacteraemia	blood		ERR470252	1	1	4	1	18	58	17	433	433
33430	VICE0482	Iceland	Europe	2011	19F		2		0-4	male	otitis media	middle ear fluid		ERR460405	4	16	19	15	6	20	272	3014	236/271/320
33153	VICE0483	Iceland	Europe	2011	19F		1		0-4	male	otitis media	middle ear fluid		ERR470272	4	16	19	15	6	20	272	3014	236/271/320
33227	VICE0484	Iceland	Europe	2011	19F		1		0-4	male	otitis media	middle ear fluid		ERR470273	4	16	19	15	6	20	584	9165	236/271/320
34475	VICE0485	Iceland	Europe	2011	19F		1		0-4	female	otitis media	middle ear fluid		ERR460406	4	16	19	15	6	20	584	9165	236/271/320
33402	VICE0486	Iceland	Europe	2011	3		3		0-4	female	otitis media	middle ear fluid		ERR460407	7	15	2	10	6	1	22	180	180
33345	VICE0487	Iceland	Europe	2011	19F		2		0-4	male	otitis media	middle ear fluid		ERR460408	2	5	36	16	1	21	14	1545	63
33327	VICE0488	Iceland	Europe	2011	23F		2		0-4	female	otitis media	middle ear fluid		ERR460409	7	5	1	1	13	31	14	440	392
33370	VICE0489	Iceland	Europe	2011	19F		1		0-4	male	otitis media	middle ear fluid		ERR460410	4	16	19	15	6	20	107	9458	236/271/320
33371	VICE0490	Iceland	Europe	2011	15BC		4		0-4	female	otitis media	middle ear fluid		ERR460411	8	13	14	4	17	4	14	199	199
33228	VICE0491	Iceland	Europe	2011	19F		1		0-4	male	otitis media	middle ear fluid		ERR470274	1	5	1	5	1	1	8	425	30
25300	VICE0492	Iceland	Europe	2011	6A		1		0-4	female	otitis media	middle ear fluid		ERR460412	2	7	4	10	10	1	27	65	97
33636	VICE0493	Iceland	Europe	2011	19F		2		0-4	male	otitis media	middle ear fluid		ERR540465	4	16	19	15	6	20	272	3014	236/271/320
33229	VICE0494	Iceland	Europe	2011	23F		2		0-4	male	otitis media	middle ear fluid		ERR470275	1	8	6	2	6	4	6	37	439
33403	VICE0495	Iceland	Europe	2011	14		3		0-4	female	otitis media	middle ear fluid		ERR460413	7	5	1	8	14	11	14	124	124
33230	VICE0496	Iceland	Europe	2011	19F		1		0-4	female	otitis media	middle ear fluid		ERR470276	4	16	19	15	6	20	272	3014	236/271/320
33579	VICE0497	Iceland	Europe	2011	19F		1		0-4	female	otitis media	middle ear fluid		ERR540466	4	16	19	15	6	20	272	3014	236/271/320
33431	VICE0498	Iceland	Europe	2011	19F		2		0-4	male	otitis media	middle ear fluid		ERR460414	4	16	19	15	6	20	272	3014	236/271/320
33372	VICE0499	Iceland	Europe	2011	23B		48		45-49	female	otitis media	middle ear fluid		ERR460415	1	8	9	2	6	4	6	439	439
25301	VICE0500	Iceland	Europe	2011	6A		1		0-4	male	otitis media	middle ear fluid		ERR460416	5	140	4	10	10	1	27	2340	97
33637	VICE0501	Iceland	Europe	2011	14		2		0-4	male	otitis media	middle ear fluid		ERR540467	7	5	1	8	14	11	14	124	124
33231	VICE0502	Iceland	Europe	2011	14		2		0-4	male	otitis media	middle ear fluid	Frameshift detected in cps (AvT)	ERR470277	1	5	4	5	5	1	8	9	15
48888	VICE0503	Iceland	Europe	2011	38		1		0-4	female	otitis media	middle ear fluid		ERR460417	10	43	41	18	13	49	6	393	393
33315	VICE0504	Iceland	Europe	2011	19F		2		0-4	male	otitis media	middle ear fluid		ERR460418	4	16	19	15	6	20	272	3014	236/271/320
33283	VICE0505	Iceland	Europe	2011	19F		1		0-4	female	otitis media	middle ear fluid		ERR460419	4	16	19	15	6	20	584	9165	236/271/320
33606	VICE0506	Iceland	Europe	2011	19F		1		0-4	female	otitis media	middle ear fluid		ERR460420	4	16	19	15	6	20	107	9458	236/271/320
33373	VICE0507	Iceland	Europe	2011	11A		2		0-4	female	otitis media	middle ear fluid		ERR460421	2	5	29	12	16	3	14	62	62
25281	VICE0508	Iceland	Europe	2011	6B		1		0-4	male	otitis media	middle ear fluid		ERR460422	7	13	8	6	10	6	14	176	138/176
25293	VICE0509	Iceland	Europe	2011	6E(6Bii)		1		0-4	male	otitis media	middle ear fluid		ERR470278	5	6	1	2	6	3	4	90	90
33530	VICE0510	Iceland	Europe	2011	23F		2		0-4	female	otitis media	middle ear fluid		ERR470279	7	5	1	1	13	31	14	440	392
33154	VICE0511	Iceland	Europe	2011	23F		1		0-4	male	otitis media	middle ear fluid		ERR470280	1	8	9	1	6	4	14	442	439
33267	VICE0512	Iceland	Europe	2011	19F		1		0-4	female	otitis media	middle ear fluid		ERR470281	4	16	2	15	6	20	26	1968	236/271/320
33232	VICE0513	Iceland	Europe	2011	19F		1		0-4	male	otitis media	middle ear fluid		ERR470282	4	16	19	15	6	20	272	3014	236/271/320
33294	VICE0514	Iceland	Europe	2011	19F		2		0-4	female	otitis media	middle ear fluid		ERR460423	4	16	19	15	6	20	584	9165	236/271/320
33374	VICE0515	Iceland	Europe	2011	19F		2		0-4	female	otitis media	middle ear fluid		ERR460424	4	16	19	15	6	20	584	9165	236/271/320
33266	VICE0516	Iceland	Europe	2011	3		8		5-9	female	otitis media	middle ear fluid		ERR460425	7	15	2	10	6	1	22	180	180
33375	VICE0517	Iceland	Europe	2011	19F		4		0-4	female	otitis media	middle ear fluid		ERR460426	4	16	19	15	6	20	272	3014	236/271/320
33299	VICE0518	Iceland	Europe	2011	19F		2		0-4	male	otitis media	middle ear fluid		ERR460427	4	16	19	15	6	20	272	3014	236/271/320
33338	VICE0519	Iceland	Europe	2011	23F		1		0-4	male	otitis media	middle ear fluid		ERR460428	8	13	14	4	17	4	14	199	199
33290	VICE0520	Iceland	Europe	2011	19F		2		0-4	male	otitis media	middle ear fluid		ERR460429	4	16	19	15	6	20	107	9458	236/271/320
33404	VICE0521	Iceland	Europe	2011	14		2		0-4	female	otitis media	middle ear fluid	Frameshift detected in cps (AvT)	ERR460430	1	5	4	5	5	1	8	9	15
33344	VICE0522	Iceland	Europe	2011	19F		1		0-4	male	otitis media	middle ear fluid		ERR460431	4	16	19	15	6	20	584	9165	236/271/320
33233	VICE0523	Iceland	Europe	2011	19F		1		0-4	male	otitis media	middle ear fluid		ERR470283	4	16	19	15	6	20	272	3014	236/271/320
33638	VICE0524	Iceland	Europe	2011	19F		1		0-4	male	otitis media	middle ear fluid		ERR540468	4	16	19	15	6	20	272	3014	236/271/320
33639	VICE0525	Iceland	Europe	2011	33F		2		0-4	male	otitis media	middle ear fluid		ERR540469	5	12	29	12	9	39	18	100	100
33245	VICE0526	Iceland	Europe	2011	9V		2		0-4	male	otitis media	middle ear fluid		ERR449857	7	11	10	1	6	8	14	162	156/162
29948	VICE0527	Iceland	Europe	2011	9N		2		0-4	male	otitis media	middle ear fluid		ERR460432	2	8	2	4	446	1	1	10344	66
33640	VICE0528	Iceland	Europe	2011	19A		1		0-4	male	otitis media	middle ear fluid		ERR540470	311	13	14	4	14	4	14	10360	199
33405	VICE0529	Iceland	Europe	2011	19F		1		0-4	female	otitis media	middle ear fluid		ERR460433	4	16	19	15	6	20	107	9458	236/271/320
197284	VICE0530	Iceland	Europe	2011	3		59		55-59	female	otitis media	middle ear fluid		ERR925532	7	15	2	10	6	1	22	180	180
25280	VICE0531	Iceland	Europe	2011	6E(6Bii)		1		0-4	female	otitis media	middle ear fluid		ERR460434	7	5	4	12	6	20	46	135	473
33406	VICE0532	Iceland	Europe	2011	19F		2		0-4	male	otitis media	middle ear fluid		ERR460435	4	16	19	15	6	20	272	3014	236/271/320
33407	VICE0533	Iceland	Europe	2011	19F		1		0-4	male	otitis media	middle ear fluid		ERR460436	4	16	19	15	6	20	584	9165	236/271/320
33408	VICE0534	Iceland	Europe	2011	19F		1		0-4	male	otitis media	middle ear fluid		ERR460437	4	16	19	15	6	20	272	3014	236/271/320
33355	VICE0535	Iceland	Europe	2011	19F		1		0-4	male	otitis media	middle ear fluid		ERR460438	4	16	19	15	6	20	26	271	236/271/320
33376	VICE0536	Iceland	Europe	2011	3		80		80-84	female	otitis media	middle ear fluid		ERR460439	7	15	2	10	6	1	22	180	180
33531	VICE0537	Iceland	Europe	2011	14		1		0-4	male	otitis media	middle ear fluid	Frameshift detected in cps (AvT)	ERR470284	7	11	10	1	6	8	119	2306	156/162
33641	VICE0538	Iceland	Europe	2011	19F		1		0-4	male	otitis media	middle ear fluid		ERR540471	4	16	19	15	6	20	272	3014	236/271/320
25311	VICE0539	Iceland	Europe	2011	6A		1		0-4	female	otitis media	middle ear fluid		ERR540472	5	7	4	10	10	1	27	460	97
48889	VICE0540	Iceland	Europe	2011	11A		1		0-4	male	otitis media	middle ear fluid		ERR925533	2	5	29	12	16	3	14	62	62
33377	VICE0541	Iceland	Europe	2011	19F		4		0-4	female	otitis media	middle ear fluid		ERR460441	4	16	19	15	6	20	272	3014	236/271/320
33409	VICE0542	Iceland	Europe	2011	19F		41		40-44	male	otitis media	middle ear fluid		ERR460442	4	16	19	15	6	20	272	3014	236/271/320
48890	VICE0543	Iceland	Europe	2011	3		5		5-9	female	otitis media	middle ear fluid		ERR925534	7	15	2	10	6	1	22	180	180
33410	VICE0544	Iceland	Europe	2011	19F		1		0-4	female	otitis media	middle ear fluid		ERR460443	4	16	19	15	6	20	584	9165	236/271/320
33378	VICE0545	Iceland	Europe	2011	19F		2		0-4	female	otitis media	middle ear fluid		ERR460444	4	16	19	15	6	20	272	3014	236/271/320
33411	VICE0546	Iceland	Europe	2011	19F		2		0-4	male	otitis media	middle ear fluid		ERR460445	4	16	19	15	6	20	272	3014	236/271/320
33155	VICE0547	Iceland	Europe	2011	23F		1		0-4	male	otitis media	middle ear fluid		ERR470285	1	8	9	1	6	4	6	311	439
33156	VICE0548	Iceland	Europe	2011	19F		1		0-4	male	otitis media	middle ear fluid		ERR470286	4	16	19	15	6	20	584	9165	236/271/320
33642	VICE0549	Iceland	Europe	2011	3		6		5-9	male	otitis media	middle ear fluid		ERR540473	7	15	2	10	6	1	22	180	180
25277	VICE0550	Iceland	Europe	2011	6C		0	10	0-4	male	otitis media	middle ear fluid		ERR470287	1	5	7	12	17	158	14	1692	30
48891	VICE0551	Iceland	Europe	2011	19A		1		0-4	female	otitis media	middle ear fluid		ERR925535	2	5	4	10	1	1	1	1801	Sing1801
48892	VICE0552	Iceland	Europe	2011	3		2		0-4	male	otitis media	middle ear fluid		ERR925536	7	15	2	10	6	1	22	180	180
48893	VICE0553	Iceland	Europe	2011	14		1		0-4	male	otitis media	middle ear fluid		ERR925537	7	5	1	8	14	11	14	124	124
48894	VICE0554	Iceland	Europe	2011	23F		2		0-4	male	otitis media	middle ear fluid		ERR925538	1	8	9	1	6	4	6	311	439
34433	VICE0555	Iceland	Europe	2011	23F		2		0-4	male	otitis media	middle ear fluid		ERR690867	1	8	9	1	6	4	6	311	439
33532	VICE0556	Iceland	Europe	2011	33F		2		0-4	male	otitis media	middle ear fluid		ERR470288	5	35	29	1	45	39	18	717	717
24176	VICE0557	Iceland	Europe	2011	19F		1		0-4	male	otitis media	middle ear fluid		ERR470289	4	16	19	1	6	20	584	9828	236/271/320
24177	VICE0558	Iceland	Europe	2011	19F		1		0-4	male	otitis media	middle ear fluid		ERR460450	4	16	19	1	6	20	584	9828	236/271/320
33412	VICE0559	Iceland	Europe	2011	19F		3		0-4	male	otitis media	middle ear fluid		ERR460451	4	16	19	15	6	20	272	3014	236/271/320
48895	VICE0560	Iceland	Europe	2011	24F		1		0-4	male	otitis media	middle ear fluid		ERR925539	12	19	2	17	6	22	14	230	230
33533	VICE0561	Iceland	Europe	2011	3		2		0-4	male	otitis media	middle ear fluid		ERR470291	7	15	2	10	6	1	22	180	180
33379	VICE0562	Iceland	Europe	2012	23F		2		0-4	female	otitis media	middle ear fluid		ERR460452	1	8	9	1	6	4	6	311	439
48896	VICE0563	Iceland	Europe	2012	19F		1		0-4	female	otitis media	middle ear fluid		ERR925540	4	16	19	15	6	20	272	3014	236/271/320
48897	VICE0564	Iceland	Europe	2012	19F		5		5-9	female	otitis media	middle ear fluid		ERR925541	4	16	19	15	6	20	272	3014	236/271/320
33432	VICE0565	Iceland	Europe	2012	19F		2		0-4	female	otitis media	middle ear fluid		ERR460455	4	16	19	15	6	20	272	3014	236/271/320
48898	VICE0566	Iceland	Europe	2012	19F		1		0-4	male	otitis media	middle ear fluid		ERR925542	4	16	19	1	6	20	584	9828	236/271/320
35888	VICE0567	Iceland	Europe	2012	6B		1		0-4	female	otitis media	middle ear fluid		ERR925543	7	13	8	6	10	6	14	176	138/176
33643	VICE0568	Iceland	Europe	2012	19F		1		0-4	male	otitis media	middle ear fluid		ERR540474	4	16	19	15	6	20	272	3014	236/271/320
33580	VICE0569	Iceland	Europe	2012	19A		2		0-4	female	otitis media	middle ear fluid		ERR540475	12	19	36	17	6	20	14	2013	230
48899	VICE0570	Iceland	Europe	2012	14		1		0-4	male	otitis media	middle ear fluid		ERR975590	7	5	1	8	14	11	14	124	124
33644	VICE0571	Iceland	Europe	2012	19F		1		0-4	male	otitis media	middle ear fluid		ERR540476	4	16	19	15	6	20	272	3014	236/271/320
48900	VICE0572	Iceland	Europe	2012	19F		1		0-4	male	otitis media	middle ear fluid		ERR925544	4	16	19	15	6	20	272	3014	236/271/320
33468	VICE0573	Iceland	Europe	2012	19A		3		0-4	male	otitis media	middle ear fluid		ERR470292	8	13	14	4	17	4	14	199	199
35889	VICE0574	Iceland	Europe	2012	6C		1		0-4	male	otitis media	middle ear fluid		ERR975591	32	28	1	1	15	52	14	386	315
33433	VICE0575	Iceland	Europe	2012	19F		2		0-4	female	otitis media	middle ear fluid		ERR460460	4	16	19	15	6	20	272	3014	236/271/320
33380	VICE0576	Iceland	Europe	2012	33F		1		0-4	male	otitis media	middle ear fluid		ERR460461	5	12	29	12	9	39	18	100	100
25367	VICE0577	Iceland	Europe	2012	6B		2		0-4	male	otitis media	middle ear fluid		ERR460462	7	5	8	5	10	6	14	138	138/176
33413	VICE0578	Iceland	Europe	2012	19F		1		0-4	female	otitis media	middle ear fluid		ERR460463	4	16	19	15	6	20	272	3014	236/271/320
33414	VICE0579	Iceland	Europe	2012	35B		1		0-4	male	otitis media	middle ear fluid		ERR460464	2	12	70	1	6	28	14	1967	2755
33434	VICE0580	Iceland	Europe	2012	19F		5		5-9	female	otitis media	middle ear fluid		ERR460465	4	16	19	15	6	20	272	3014	236/271/320
25335	VICE0581	Iceland	Europe	2012	6B		2		0-4	male	otitis media	middle ear fluid		ERR460466	7	13	8	6	10	6	14	176	138/176
33415	VICE0582	Iceland	Europe	2012	19F		2		0-4	female	otitis media	middle ear fluid		ERR460467	4	16	19	15	6	20	272	3014	236/271/320
33416	VICE0583	Iceland	Europe	2012	19F		1		0-4	male	otitis media	middle ear fluid		ERR460468	4	16	19	15	6	20	272	3014	236/271/320
25312	VICE0584	Iceland	Europe	2012	6A		1		0-4	male	otitis media	middle ear fluid		ERR460469	5	7	4	10	10	1	27	460	97
33645	VICE0585	Iceland	Europe	2012	19F		2		0-4	female	otitis media	middle ear fluid		ERR540477	4	16	19	15	6	20	272	3014	236/271/320
33453	VICE0586	Iceland	Europe	2012	19F		1		0-4	male	otitis media	middle ear fluid		ERR460470	4	16	19	1	6	20	584	9828	236/271/320
33435	VICE0587	Iceland	Europe	2012	23B		2		0-4	female	otitis media	middle ear fluid		ERR460471	1	8	9	2	6	4	6	439	439
33417	VICE0588	Iceland	Europe	2012	19F		2		0-4	male	otitis media	middle ear fluid		ERR460472	4	16	19	15	6	20	272	3014	236/271/320
33436	VICE0589	Iceland	Europe	2012	19F		1		0-4	male	otitis media	middle ear fluid		ERR460473	7	14	40	12	1	1	14	179	177
25350	VICE0590	Iceland	Europe	2012	6A		2		0-4	male	otitis media	middle ear fluid		ERR460474	2	2	9	1	6	19	14	2221	490
33381	VICE0591	Iceland	Europe	2012	23F		1		0-4	male	otitis media	middle ear fluid		ERR460475	1	8	9	1	6	4	6	311	439
25294	VICE0592	Iceland	Europe	2012	6A		1		0-4	female	otitis media	middle ear fluid		ERR460476	2	2	9	1	10	19	14	10029	490
25336	VICE0593	Iceland	Europe	2012	6B		2		0-4	female	otitis media	middle ear fluid		ERR460477	7	13	8	283	10	6	14	10393	138/176
33437	VICE0594	Iceland	Europe	2012	19A		0		0-4	male	otitis media	middle ear fluid		ERR460478	8	13	14	4	17	4	14	199	199
35890	VICE0595	Iceland	Europe	2012	6A		1		0-4	male	otitis media	middle ear fluid		ERR975592	5	7	4	10	10	1	27	460	97
48901	VICE0596	Iceland	Europe	2012	11A		2		0-4	male	otitis media	middle ear fluid		ERR925545	2	5	29	12	16	3	14	62	62
34476	VICE0597	Iceland	Europe	2012	19A		1		0-4	male	otitis media	middle ear fluid		ERR460479	2	5	4	10	1	1	1	1801	Sing1801
33538	VICE0598	Iceland	Europe	2012	19F		55		55-59	female	otitis media	middle ear fluid		ERR470302	4	16	19	15	6	20	584	9165	236/271/320
33382	VICE0599	Iceland	Europe	2012	19F		1		0-4	male	otitis media	middle ear fluid		ERR460480	4	16	19	1	6	20	584	9828	236/271/320
33418	VICE0600	Iceland	Europe	2012	15BC		1		0-4	female	otitis media	middle ear fluid		ERR460481	8	13	14	4	17	4	14	199	199
48902	VICE0601	Iceland	Europe	2012	21		1		0-4	male	otitis media	middle ear fluid		ERR460482	10	10	41	16	1	26	1	1877	193
33383	VICE0602	Iceland	Europe	2012	23F		2		0-4	female	otitis media	middle ear fluid		ERR460483	1	8	9	1	6	4	6	311	439
33322	VICE0603	Iceland	Europe	2012	11A		2		0-4	male	otitis media	middle ear fluid		ERR460484	2	5	29	12	16	3	14	62	62
33349	VICE0604	Iceland	Europe	2012	23F		2		0-4	female	otitis media	middle ear fluid		ERR460485	1	8	9	1	6	4	6	311	439
33384	VICE0605	Iceland	Europe	2012	3		2		0-4	male	otitis media	middle ear fluid		ERR460486	7	15	2	10	6	1	22	180	180
48903	VICE0606	Iceland	Europe	2012	3		0	10	0-4	female	otitis media	middle ear fluid		ERR975593	7	15	2	10	6	793	22	13099	180
33385	VICE0607	Iceland	Europe	2012	15BC		1		0-4	male	otitis media	middle ear fluid		ERR460487	8	13	14	4	17	4	14	199	199
25282	VICE0608	Iceland	Europe	2012	6A		1		0-4	male	otitis media	middle ear fluid		ERR460488	2	2	9	1	6	19	14	2221	490
48904	VICE0609	Iceland	Europe	2012	35B		2		0-4	male	otitis media	middle ear fluid		ERR925546	2	12	70	4	6	28	14	10361	2755
33534	VICE0610	Iceland	Europe	2012	22F		2		0-4	female	otitis media	middle ear fluid		ERR470293	1	1	4	1	18	58	17	433	433
33386	VICE0612	Iceland	Europe	2012	15BC		1		0-4	female	otitis media	middle ear fluid		ERR460489	8	13	14	4	17	4	14	199	199
33419	VICE0613	Iceland	Europe	2012	19A		1		0-4	male	otitis media	middle ear fluid		ERR460490	8	13	14	4	14	4	14	667	199
29955	VICE0614	Iceland	Europe	2012	21		2		0-4	male	otitis media	middle ear fluid		ERR540478	5	43	1	16	15	1	8	10356	Sing10356
33387	VICE0615	Iceland	Europe	2012	11A		1		0-4	male	otitis media	middle ear fluid		ERR460491	2	5	29	12	16	3	14	62	62
34491	VICE0616	Iceland	Europe	2012	11A		1		0-4	female	otitis media	middle ear fluid		ERR690868	2	5	29	12	16	3	14	62	62
33388	VICE0617	Iceland	Europe	2012	3		5		5-9	female	otitis media	middle ear fluid		ERR460492	7	15	2	10	6	1	22	180	180
33287	VICE0618	Iceland	Europe	2012	19F		1		0-4	male	otitis media	middle ear fluid		ERR460493	4	16	19	1	6	20	584	9828	236/271/320
48905	VICE0619	Iceland	Europe	2012	21		0	10	0-4	female	otitis media	middle ear fluid		ERR449804	10	10	41	16	1	26	1	1877	193
33341	VICE0620	Iceland	Europe	2012	23B		2		0-4	female	otitis media	middle ear fluid		ERR449805	1	8	9	2	6	4	6	439	439
48906	VICE0621	Iceland	Europe	2012	nontypable		1		0-4	male	otitis media	middle ear fluid		ERR449806	2	98	2	65	2	19	14	3691	3691
25386	VICE0622	Iceland	Europe	2012	6B		3		0-4	female	otitis media	middle ear fluid		ERR449807	7	5	8	5	10	6	14	138	138/176
25286	VICE0623	Iceland	Europe	2012	6A		1		0-4	male	otitis media	middle ear fluid		ERR449808	5	140	4	10	10	1	27	2340	97
33369	VICE0624	Iceland	Europe	2012	19F		1		0-4	male	otitis media	middle ear fluid		ERR449809	4	16	19	1	6	20	584	9828	236/271/320
33357	VICE0625	Iceland	Europe	2012	19F		2		0-4	male	otitis media	middle ear fluid		ERR449810	7	14	40	12	1	1	14	179	177
33535	VICE0626	Iceland	Europe	2012	23F		1		0-4	male	otitis media	middle ear fluid		ERR470294	1	8	9	1	6	4	6	311	439
33175	VICE0627	Iceland	Europe	2012	23F		3		0-4	male	otitis media	middle ear fluid		ERR449811	1	8	9	1	6	4	6	311	439
33502	VICE0628	Iceland	Europe	2010	19F		40		40-44	female	other	pleural fluid	Diagnosis: pleural empyema.	ERR449812	4	16	19	15	6	20	272	3014	236/271/320
25592	VICE0629	Iceland	Europe	2010	6E(6Bii)		69		65-69	male	other	pleural fluid	Diagnosis: pleural empyema.	ERR470295	5	6	1	2	6	3	4	90	90
33176	VICE0630	Iceland	Europe	2009	19F		60		60-64	male	pneumonia	sputum		ERR449813	1	5	1	5	1	1	8	425	30
34492	VICE0631	Iceland	Europe	2009	19A		60		60-64	female	pneumonia	sputum		ERR690869	8	13	14	4	14	4	14	667	199
33293	VICE0632	Iceland	Europe	2009	19F		71		70-74	female	pneumonia	sputum		ERR449814	4	16	19	15	6	20	272	3014	236/271/320
34278	VICE0633	Iceland	Europe	2009	11A		58		55-59	male	pneumonia	sputum		ERR540479	2	5	29	12	16	3	14	62	62
25578	VICE0634	Iceland	Europe	2009	6E(6Bii)		87		85-89	female	pneumonia	sputum		ERR449815	5	6	1	2	6	3	4	90	90
33177	VICE0635	Iceland	Europe	2009	19F		88		85-89	female	pneumonia	sputum		ERR449816	4	16	19	15	6	20	272	3014	236/271/320
33178	VICE0636	Iceland	Europe	2009	23A		60		60-64	male	pneumonia	sputum		ERR449817	1	8	9	9	6	4	6	42	439
25570	VICE0637	Iceland	Europe	2009	6A		63		60-64	male	pneumonia	sputum		ERR449818	8	5	4	15	6	20	8	3981	15
33285	VICE0638	Iceland	Europe	2009	19F		82		80-84	female	pneumonia	sputum		ERR449819	4	16	19	15	6	20	26	271	236/271/320
33129	VICE0639	Iceland	Europe	2009	19F		48		45-49	male	pneumonia	sputum		ERR449820	4	16	19	15	6	20	272	3014	236/271/320
33179	VICE0640	Iceland	Europe	2009	19A		71		70-74	female	pneumonia	sputum		ERR449821	8	11	14	1	17	230	14	3017	3017
25576	VICE0641	Iceland	Europe	2009	6A		80		80-84	male	pneumonia	sputum		ERR449822	2	2	9	1	6	19	14	2221	490
33180	VICE0642	Iceland	Europe	2009	19F		92		90-94	male	pneumonia	sputum		ERR449823	4	16	2	15	6	20	26	1968	236/271/320
33243	VICE0643	Iceland	Europe	2009	19F		34		30-34	female	pneumonia	sputum		ERR449824	4	16	19	15	6	20	272	3014	236/271/320
33270	VICE0644	Iceland	Europe	2009	19F		66		65-69	male	pneumonia	sputum		ERR449825	4	16	19	15	6	20	272	3014	236/271/320
33328	VICE0645	Iceland	Europe	2009	19A		61		60-64	female	pneumonia	sputum		ERR449826	311	13	14	4	14	4	14	10360	199
137795	VICE0646	Iceland	Europe	2009	3		80		80-84	male	pneumonia	sputum		ERR925547	7	15	2	10	6	1	22	180	180
33157	VICE0647	Iceland	Europe	2009	3		71		70-74	female	pneumonia	sputum		ERR470296	26	9	15	14	9	16	19	260	260
34279	VICE0648	Iceland	Europe	2009	11A		19		15-19	male	pneumonia	sputum		ERR540480	2	5	29	12	16	3	14	62	62
33264	VICE0649	Iceland	Europe	2009	11A		42		40-44	female	pneumonia	sputum		ERR449827	2	5	29	12	16	3	14	62	62
33181	VICE0650	Iceland	Europe	2009	23F		75		75-79	female	pneumonia	sputum		ERR449828	8	13	14	4	17	4	14	199	199
25574	VICE0651	Iceland	Europe	2009	6A		75		75-79	male	pneumonia	sputum		ERR449829	2	2	9	1	6	19	14	2221	490
33503	VICE0652	Iceland	Europe	2009	33F		67		65-69	male	pneumonia	sputum		ERR449830	5	12	29	12	9	39	18	100	100
33504	VICE0653	Iceland	Europe	2009	19F		61		60-64	male	pneumonia	sputum		ERR449831	4	16	19	15	6	20	26	271	236/271/320
33505	VICE0654	Iceland	Europe	2009	19F		81		80-84	male	pneumonia	sputum		ERR449832	8	13	14	4	17	4	14	199	199
25577	VICE0655	Iceland	Europe	2009	6A		84		80-84	female	pneumonia	sputum		ERR449833	5	7	4	10	10	1	27	460	97
137796	VICE0656	Iceland	Europe	2009	19F		83		80-84	female	pneumonia	sputum		ERR925548	4	16	19	15	6	20	26	271	236/271/320
33130	VICE0657	Iceland	Europe	2009	19A		61		60-64	female	pneumonia	sputum		ERR449835	8	13	14	4	17	4	14	199	199
25575	VICE0658	Iceland	Europe	2009	6B		79		75-79	male	pneumonia	sputum		ERR449836	7	13	8	6	10	6	14	176	138/176
29956	VICE0659	Iceland	Europe	2009	34		77		75-79	female	pneumonia	sputum		ERR449837	1	9	458	1	10	28	8	10357	4878
33182	VICE0660	Iceland	Europe	2009	19F		78		75-79	male	pneumonia	sputum		ERR449838	4	16	19	15	6	20	26	271	236/271/320
33131	VICE0661	Iceland	Europe	2009	15BC		37		35-39	male	pneumonia	sputum		ERR449839	8	13	14	4	17	4	14	199	199
29960	VICE0662	Iceland	Europe	2009	35B		77		75-79	male	pneumonia	sputum		ERR540481	2	12	70	4	6	28	14	10361	2755
33183	VICE0663	Iceland	Europe	2009	14		48		45-49	female	pneumonia	sputum		ERR449840	7	5	1	8	14	11	14	124	124
33132	VICE0664	Iceland	Europe	2009	23F		95		95-99	female	pneumonia	sputum		ERR449841	7	5	1	1	13	31	14	440	392
25573	VICE0666	Iceland	Europe	2009	6A		69		65-69	male	pneumonia	sputum		ERR449842	1	5	7	12	17	1	14	395	30
33184	VICE0667	Iceland	Europe	2009	15BC		66		65-69	male	pneumonia	sputum		ERR449843	8	13	14	4	17	4	14	199	199
25571	VICE0668	Iceland	Europe	2009	6E(6Bii)		68		65-69	female	pneumonia	sputum		ERR449844	5	6	1	2	6	3	4	90	90
33185	VICE0669	Iceland	Europe	2009	35B		49		45-49	male	pneumonia	sputum		ERR449845	7	9	19	1	14	48	14	452	452
33186	VICE0670	Iceland	Europe	2009	3		82		80-84	male	pneumonia	sputum		ERR449846	13	84	15	14	10	16	19	1377	378
33187	VICE0671	Iceland	Europe	2009	11A		65		65-69	female	pneumonia	sputum		ERR449847	2	5	29	12	16	3	14	62	62
33133	VICE0672	Iceland	Europe	2009	19F		31		30-34	male	pneumonia	sputum		ERR449848	4	16	19	15	6	20	272	3014	236/271/320
33506	VICE0673	Iceland	Europe	2009	22F		83		80-84	female	pneumonia	sputum		ERR449849	1	1	4	1	18	58	17	433	433
33134	VICE0674	Iceland	Europe	2009	23A		60		60-64	female	pneumonia	sputum		ERR449850	1	2	9	2	6	4	6	436	439
33188	VICE0675	Iceland	Europe	2009	23F		23		20-24	female	pneumonia	sputum		ERR449851	1	8	9	1	6	4	6	311	439
33244	VICE0676	Iceland	Europe	2009	9A		75		75-79	male	pneumonia	sputum		ERR449852	7	11	10	1	6	76	14	1269	156/162
25572	VICE0678	Iceland	Europe	2009	6A		69		65-69	male	pneumonia	sputum		ERR449853	1	5	7	12	17	1	14	395	30
33189	VICE0679	Iceland	Europe	2009	19F		65		65-69	male	pneumonia	sputum		ERR449854	4	16	19	15	6	20	584	9165	236/271/320
33190	VICE0680	Iceland	Europe	2009	33F		73		70-74	male	pneumonia	sputum		ERR449855	5	12	29	12	9	39	18	100	100
33191	VICE0681	Iceland	Europe	2010	9V		68		65-69	male	pneumonia	sputum		ERR449856	7	11	10	1	6	8	1	156	156/162
25595	VICE0682	Iceland	Europe	2010	6E(6Bii)		70		70-74	male	pneumonia	sputum		ERR470253	7	6	1	2	6	15	14	146	385
33646	VICE0683	Iceland	Europe	2010	14		78		75-79	male	pneumonia	sputum		ERR540482	7	5	1	8	14	11	14	124	124
25597	VICE0684	Iceland	Europe	2010	6A		77		75-79	female	pneumonia	sputum		ERR470254	5	7	4	10	10	1	27	460	97
33581	VICE0685	Iceland	Europe	2010	11A		60		60-64	male	pneumonia	sputum		ERR540483	2	5	29	12	16	3	14	62	62
33224	VICE0686	Iceland	Europe	2010	19F		84		80-84	male	pneumonia	sputum		ERR470255	4	16	19	15	6	20	272	3014	236/271/320
137797	VICE0687	Iceland	Europe	2010	16F		67		65-69	male	pneumonia	sputum		ERR470256	1	5	27	20	1	1	1	30	30
29965	VICE0688	Iceland	Europe	2010	19F		71		70-74	female	pneumonia	sputum		ERR470257	4	16	19	15	448	20	26	10369	236/271/320
33148	VICE0689	Iceland	Europe	2010	3		79		75-79	female	pneumonia	sputum		ERR470258	46	8	2	10	6	1	22	505	180
29966	VICE0690	Iceland	Europe	2010	19F		65		65-69	female	pneumonia	sputum		ERR470354	4	16	19	15	448	20	26	10369	236/271/320
137798	VICE0691	Iceland	Europe	2010	3		68		65-69	female	pneumonia	sputum		ERR925550	7	15	2	10	6	1	22	180	180
33279	VICE0692	Iceland	Europe	2010	19F		79		75-79	female	pneumonia	sputum		ERR470355	4	16	19	15	6	20	584	9165	236/271/320
34493	VICE0693	Iceland	Europe	2010	35B		49		45-49	male	pneumonia	sputum		ERR690871	2	12	70	1	6	28	14	1967	2755
137799	VICE0694	Iceland	Europe	2010	14		71		70-74	female	pneumonia	sputum		ERR925551	7	5	137	8	14	11	14	1975	124
137800	VICE0696	Iceland	Europe	2010	nontypable		84		80-84	female	pneumonia	sputum		ERR470356	8	5	2	27	2	11	71	448	448
25599	VICE0697	Iceland	Europe	2010	6B		80		80-84	female	pneumonia	sputum		ERR470357	7	5	8	5	10	6	14	138	138/176
33389	VICE0698	Iceland	Europe	2010	19F		84		80-84	male	pneumonia	sputum		ERR470358	4	16	19	15	6	20	272	3014	236/271/320
33331	VICE0699	Iceland	Europe	2010	23F		66		65-69	male	pneumonia	sputum		ERR470359	1	8	9	1	6	4	6	311	439
137801	VICE0701	Iceland	Europe	2010	22F		72		70-74	female	pneumonia	sputum		ERR925552	1	1	4	1	18	58	17	433	433
33420	VICE0702	Iceland	Europe	2010	19F		62		60-64	male	pneumonia	sputum		ERR470361	4	16	19	15	6	20	272	3014	236/271/320
137802	VICE0703	Iceland	Europe	2010	16F		77		75-79	male	pneumonia	sputum		ERR540485	8	5	27	5	1	48	1	2042	30
33326	VICE0704	Iceland	Europe	2010	9V		68		65-69	male	pneumonia	sputum		ERR470362	7	11	10	1	6	8	1	156	156/162
137803	VICE0705	Iceland	Europe	2010	16F		87		85-89	male	pneumonia	sputum		ERR470363	1	5	27	20	1	1	1	30	30
33536	VICE0706	Iceland	Europe	2010	19F		53		50-54	male	pneumonia	sputum		ERR470297	4	16	19	15	6	20	26	271	236/271/320
137804	VICE0707	Iceland	Europe	2010	3		84		80-84	male	pneumonia	sputum		ERR925553	7	15	2	10	6	1	22	180	180
33253	VICE0708	Iceland	Europe	2010	19F		78		75-79	male	pneumonia	sputum		ERR470364	4	16	2	15	6	20	26	1968	236/271/320
25598	VICE0709	Iceland	Europe	2010	6A		78		75-79	male	pneumonia	sputum		ERR470365	2	2	9	1	6	19	14	2221	490
33421	VICE0710	Iceland	Europe	2010	22F		40		40-44	male	pneumonia	sputum		ERR470366	1	1	4	1	18	58	17	433	433
33308	VICE0711	Iceland	Europe	2010	19F		40		40-44	male	pneumonia	sputum		ERR470367	4	16	19	15	6	20	272	3014	236/271/320
33390	VICE0712	Iceland	Europe	2010	23F		63		60-64	male	pneumonia	sputum		ERR470368	1	8	9	1	6	4	6	311	439
33422	VICE0713	Iceland	Europe	2010	9V		68		65-69	female	pneumonia	sputum		ERR470369	7	11	10	1	6	76	14	1269	156/162
33391	VICE0714	Iceland	Europe	2010	23F		77		75-79	male	pneumonia	sputum		ERR470370	7	13	8	6	6	12	8	277	338
34541	VICE0715	Iceland	Europe	2010	11A		42		40-44	male	pneumonia	sputum		ERR690872	2	5	29	12	16	3	14	62	62
33304	VICE0716	Iceland	Europe	2010	19F		76		75-79	female	pneumonia	sputum		ERR470371	4	16	19	15	6	20	26	271	236/271/320
33312	VICE0717	Iceland	Europe	2010	19F		80		80-84	male	pneumonia	sputum		ERR470372	4	16	19	15	6	20	272	3014	236/271/320
33159	VICE0718	Iceland	Europe	2010	3		92		90-94	male	pneumonia	sputum		ERR470303	7	15	2	10	6	1	22	180	180
137805	VICE0719	Iceland	Europe	2010	8		75		75-79	female	pneumonia	sputum		ERR470373	2	5	1	11	16	3	14	53	62
137806	VICE0720	Iceland	Europe	2010	31		64		60-64	male	pneumonia	sputum		ERR540486	1	5	29	1	46	14	18	1766	1766
25594	VICE0721	Iceland	Europe	2010	6B		68		65-69	female	pneumonia	sputum		ERR470374	7	5	8	5	10	6	14	138	138/176
25593	VICE0722	Iceland	Europe	2010	6A		62		60-64	female	pneumonia	sputum		ERR470375	2	2	9	1	6	19	14	2221	490
34280	VICE0723	Iceland	Europe	2010	3		61		60-64	female	pneumonia	sputum		ERR540487	7	15	2	10	6	1	22	180	180
25596	VICE0724	Iceland	Europe	2010	6C		76		75-79	male	pneumonia	sputum		ERR470376	32	28	1	1	15	52	14	386	315
33647	VICE0725	Iceland	Europe	2011	35B		65		65-69	male	pneumonia	sputum		ERR540488	2	12	70	1	6	28	14	1967	2755
25607	VICE0726	Iceland	Europe	2011	6A		85		85-89	female	pneumonia	sputum		ERR470377	8	5	4	15	6	20	8	3981	15
33392	VICE0727	Iceland	Europe	2011	19F		89		85-89	male	pneumonia	sputum		ERR470378	4	16	19	15	6	20	272	3014	236/271/320
25605	VICE0728	Iceland	Europe	2011	6B		29		25-29	male	pneumonia	sputum		ERR470379	7	13	8	6	10	6	14	176	138/176
33356	VICE0729	Iceland	Europe	2011	9V		28		25-29	male	pneumonia	sputum		ERR470380	7	11	10	1	6	8	14	162	156/162
34526	VICE0730	Iceland	Europe	2011	23F		54		50-54	male	pneumonia	sputum		ERR690873	1	8	9	1	6	4	6	311	439
33648	VICE0731	Iceland	Europe	2011	35F		61		60-64	female	pneumonia	sputum		ERR540489	10	7	4	19	10	40	27	1635	97
33346	VICE0732	Iceland	Europe	2011	19A		48		45-49	male	pneumonia	sputum		ERR470381	8	13	14	4	17	4	14	199	199
33649	VICE0733	Iceland	Europe	2011	19F		31		30-34	male	pneumonia	sputum		ERR540490	4	16	19	15	6	20	272	3014	236/271/320
33254	VICE0734	Iceland	Europe	2011	22F		34		30-34	female	pneumonia	sputum		ERR470382	1	1	4	1	18	58	17	433	433
33278	VICE0735	Iceland	Europe	2011	22F		68		65-69	female	pneumonia	sputum		ERR470383	1	1	4	1	18	58	17	433	433
25606	VICE0736	Iceland	Europe	2011	6A		77		75-79	female	pneumonia	sputum		ERR470384	2	2	9	1	6	19	14	2221	490
33277	VICE0737	Iceland	Europe	2011	19F		45		45-49	male	pneumonia	sputum		ERR470385	4	16	19	15	6	20	584	9165	236/271/320
33330	VICE0738	Iceland	Europe	2011	15BC		51		50-54	male	pneumonia	sputum		ERR470386	7	41	2	6	10	26	1	1262	1262
33650	VICE0739	Iceland	Europe	2011	19F		63		60-64	female	pneumonia	sputum		ERR540491	4	16	19	15	6	20	272	3014	236/271/320
137807	VICE0740	Iceland	Europe	2011	23F		61		60-64	male	pneumonia	sputum		ERR925554	7	5	1	1	13	31	14	440	392
33160	VICE0741	Iceland	Europe	2011	22F		52		50-54	male	pneumonia	sputum		ERR470304	1	1	4	1	18	58	17	433	433
34281	VICE0742	Iceland	Europe	2011	15BC		95		95-99	male	pneumonia	sputum		ERR540492	7	41	2	6	10	26	1	1262	1262
33263	VICE0744	Iceland	Europe	2011	3		53		50-54	male	pneumonia	sputum		ERR470387	7	15	2	10	6	1	22	180	180
33651	VICE0745	Iceland	Europe	2011	18B		71		70-74	male	pneumonia	sputum		ERR540493	7	2	1	5	10	1	21	110	113
137808	VICE0746	Iceland	Europe	2011	3		71		70-74	female	pneumonia	sputum		ERR925556	7	15	581	10	6	1	22	13100	180
33161	VICE0747	Iceland	Europe	2011	19F		70		70-74	female	pneumonia	sputum		ERR470305	4	16	19	15	6	20	272	3014	236/271/320
33539	VICE0748	Iceland	Europe	2011	19F		54		50-54	male	pneumonia	sputum		ERR470306	4	16	19	15	6	20	272	3014	236/271/320
33607	VICE0750	Iceland	Europe	2011	23B		83		80-84	female	pneumonia	sputum		ERR470388	1	8	9	2	6	4	6	439	439
33340	VICE0754	Iceland	Europe	2011	19F		4		0-4	male	pneumonia	sputum		ERR470391	1	5	1	5	1	1	8	425	30
33255	VICE0755	Iceland	Europe	2011	23B		74		70-74	female	pneumonia	sputum		ERR470392	1	8	9	2	6	4	6	439	439
33256	VICE0756	Iceland	Europe	2011	19F		25		25-29	female	pneumonia	sputum		ERR470393	4	16	19	15	6	20	584	9165	236/271/320
33257	VICE0757	Iceland	Europe	2011	23F		48		45-49	male	pneumonia	sputum		ERR470394	1	8	9	1	6	4	6	311	439
33258	VICE0758	Iceland	Europe	2011	19F		73		70-74	male	pneumonia	sputum		ERR470395	4	16	19	15	6	20	272	3014	236/271/320
33329	VICE0759	Iceland	Europe	2011	9A		70		70-74	male	pneumonia	sputum		ERR470396	7	11	10	1	6	8	1	156	156/162
33280	VICE0760	Iceland	Europe	2011	22F		79		75-79	male	pneumonia	sputum		ERR470397	1	1	4	1	18	58	17	433	433
33652	VICE0761	Iceland	Europe	2011	19F		60		60-64	female	pneumonia	sputum		ERR540494	4	16	19	15	6	20	272	3014	236/271/320
33343	VICE0762	Iceland	Europe	2011	23B		27		25-29	male	pneumonia	sputum		ERR470398	1	8	9	2	6	4	6	439	439
33653	VICE0763	Iceland	Europe	2012	33F		62		60-64	female	pneumonia	sputum		ERR540495	5	12	29	12	9	39	18	100	100
33265	VICE0764	Iceland	Europe	2012	3		62		60-64	female	pneumonia	sputum		ERR470399	7	15	2	10	6	1	22	180	180
33393	VICE0765	Iceland	Europe	2012	23F		29		25-29	male	pneumonia	sputum		ERR470400	7	5	1	1	13	31	14	440	392
33268	VICE0766	Iceland	Europe	2012	19F		13		10-14	male	pneumonia	sputum		ERR470401	7	2	4	12	1	1	14	9827	177
33394	VICE0767	Iceland	Europe	2012	23A		43		40-44	female	pneumonia	sputum		ERR470402	1	8	9	9	6	4	6	42	439
33654	VICE0768	Iceland	Europe	2012	19F		67		65-69	male	pneumonia	sputum		ERR540496	7	11	10	1	6	8	14	162	156/162
25624	VICE0769	Iceland	Europe	2012	6A		62		60-64	male	pneumonia	sputum		ERR470403	2	2	9	1	6	19	14	2221	490
33339	VICE0770	Iceland	Europe	2012	15BC		67		65-69	female	pneumonia	sputum		ERR470404	7	41	2	6	10	26	1	1262	1262
33655	VICE0771	Iceland	Europe	2012	15A		45		45-49	male	pneumonia	sputum		ERR540497	8	10	2	16	7	26	1	410	193
33395	VICE0772	Iceland	Europe	2012	19F		86		85-89	female	pneumonia	sputum		ERR470405	4	16	19	15	6	20	584	9165	236/271/320
25626	VICE0773	Iceland	Europe	2012	6B		63		60-64	female	pneumonia	sputum		ERR470406	7	5	8	5	10	6	14	138	138/176
33656	VICE0774	Iceland	Europe	2012	19F		58		55-59	female	pneumonia	sputum		ERR540498	4	16	19	15	6	20	272	3014	236/271/320
34494	VICE0775	Iceland	Europe	2012	33F		64		60-64	female	pneumonia	sputum		ERR690874	5	12	29	12	9	39	18	100	100
35997	VICE0776	Iceland	Europe	2012	6B		62		60-64	female	pneumonia	sputum		ERR925558	7	5	8	5	10	6	14	138	138/176
137809	VICE0777	Iceland	Europe	2012	3		82		80-84	female	pneumonia	sputum		ERR975596	7	15	2	10	6	1	22	180	180
34527	VICE0778	Iceland	Europe	2012	19F		74		70-74	male	pneumonia	sputum		ERR690875	4	16	19	15	6	20	272	3014	236/271/320
33342	VICE0779	Iceland	Europe	2012	9V		64		60-64	male	pneumonia	sputum		ERR470407	7	11	10	1	6	8	14	162	156/162
33396	VICE0780	Iceland	Europe	2012	7F		62		60-64	male	pneumonia	sputum		ERR470408	8	9	2	1	6	1	17	191	191
33423	VICE0781	Iceland	Europe	2012	19F		70		70-74	female	pneumonia	sputum		ERR470409	4	16	19	15	6	20	272	3014	236/271/320
137810	VICE0782	Iceland	Europe	2012	19F		71		70-74	female	pneumonia	sputum		ERR1081443	4	16	19	15	6	20	26	271	236/271/320
33292	VICE0783	Iceland	Europe	2012	19F		71		70-74	female	pneumonia	sputum		ERR470411	4	16	19	1	6	20	584	9828	236/271/320
25627	VICE0784	Iceland	Europe	2012	6A		86		85-89	female	pneumonia	sputum		ERR470412	2	2	9	1	6	19	14	2221	490
33424	VICE0785	Iceland	Europe	2012	19F		64		60-64	female	pneumonia	sputum		ERR470413	4	16	19	15	6	20	584	9165	236/271/320
33397	VICE0786	Iceland	Europe	2012	23F		75		75-79	male	pneumonia	sputum		ERR470414	1	8	9	9	6	4	6	42	439
25623	VICE0788	Iceland	Europe	2012	6B		51		50-54	male	pneumonia	sputum		ERR470307	7	13	8	6	10	6	14	176	138/176
33334	VICE0789	Iceland	Europe	2012	15BC		70		70-74	male	pneumonia	sputum		ERR470415	8	13	14	4	17	4	14	199	199
34528	VICE0790	Iceland	Europe	2012	19F		69		65-69	female	pneumonia	sputum		ERR690876	4	16	19	15	6	20	272	3014	236/271/320
137811	VICE0791	Iceland	Europe	2012	35B		88		85-89	male	pneumonia	sputum		ERR925559	2	12	70	4	6	28	14	10361	2755
33271	VICE0792	Iceland	Europe	2012	19F		72		70-74	male	pneumonia	sputum		ERR470416	4	16	19	15	6	20	26	271	236/271/320
33398	VICE0793	Iceland	Europe	2012	3		32		30-34	female	pneumonia	sputum		ERR470417	7	15	2	10	6	1	22	180	180
29976	VICE0794	Iceland	Europe	2012	19F		58		55-59	male	pneumonia	sputum		ERR470298	4	16	19	15	6	20	661	10390	236/271/320
33582	VICE0795	Iceland	Europe	2012	3		73		70-74	male	pneumonia	sputum		ERR540500	7	15	2	10	6	1	22	180	180
33302	VICE0796	Iceland	Europe	2012	19F		45		45-49	female	pneumonia	sputum		ERR470418	4	16	19	15	6	20	272	3014	236/271/320
34542	VICE0797	Iceland	Europe	2012	9V		63		60-64	female	pneumonia	sputum		ERR690877	7	11	10	1	6	8	14	162	156/162
25625	VICE0798	Iceland	Europe	2012	6E(6Bii)		63		60-64	male	pneumonia	sputum		ERR470419	5	6	1	2	6	3	4	90	90
35998	VICE0799	Iceland	Europe	2012	6A		91		90-94	male	pneumonia	sputum		ERR925560	2	2	9	1	6	19	14	2221	490
33657	VICE0800	Iceland	Europe	2012	19F		83		80-84	male	pneumonia	sputum		ERR540501	4	16	19	15	6	20	584	9165	236/271/320
33259	VICE0802	Iceland	Europe	2012	23F		61		60-64	male	pneumonia	sputum		ERR470421	1	8	9	1	6	4	6	311	439
33296	VICE0803	Iceland	Europe	2012	19F		75		75-79	female	pneumonia	sputum		ERR470422	4	16	19	15	6	20	584	9165	236/271/320
33318	VICE0804	Iceland	Europe	2012	22F		65		65-69	female	pneumonia	sputum		ERR470423	1	1	4	1	18	58	17	433	433
33305	VICE0805	Iceland	Europe	2012	19F		67		65-69	male	pneumonia	sputum		ERR470424	4	16	19	15	6	20	272	3014	236/271/320
137812	VICE0806	Iceland	Europe	2012	21		26		25-29	female	pneumonia	sputum		ERR540502	10	10	41	16	1	26	1	1877	193
137813	VICE0807	Iceland	Europe	2012	16F		72		70-74	male	pneumonia	sputum		ERR470425	1	5	27	20	1	1	1	30	30
137814	VICE0808	Iceland	Europe	2012	23F		61		60-64	female	pneumonia	sputum		ERR925562	1	8	9	1	6	4	6	311	439
33260	VICE0810	Iceland	Europe	2009	19F		70		70-74	female	pneumonia	lung aspirate		ERR470427	4	16	2	15	6	20	26	1968	236/271/320
33261	VICE0811	Iceland	Europe	2009	23F		3		0-4	male	pneumonia	lung aspirate		ERR470428	1	8	6	2	6	4	6	37	439
33321	VICE0812	Iceland	Europe	2009	23A		76		75-79	male	pneumonia	lung aspirate		ERR470429	1	2	9	2	6	4	6	436	439
33158	VICE0813	Iceland	Europe	2009	18C		33		30-34	male	pneumonia	lung aspirate		ERR470299	7	2	1	13	10	1	21	116	113
33262	VICE0814	Iceland	Europe	2009	19F		28		25-29	male	pneumonia	lung aspirate		ERR470430	4	16	19	15	6	20	272	3014	236/271/320
137815	VICE0815	Iceland	Europe	2009	21		73		70-74	female	pneumonia	lung aspirate		ERR470431	10	10	41	16	1	26	1	1877	193
33274	VICE0816	Iceland	Europe	2009	19A		18		15-19	male	pneumonia	lung aspirate		ERR470432	8	13	14	4	17	4	14	199	199
33282	VICE0817	Iceland	Europe	2009	19F		10		10-14	female	pneumonia	lung aspirate		ERR470433	4	16	19	15	6	20	107	9458	236/271/320
33658	VICE0818	Iceland	Europe	2009	22F		57		55-59	male	pneumonia	lung aspirate		ERR540503	1	1	4	1	18	58	17	433	433
29951	VICE0820	Iceland	Europe	2010	23F		46		45-49	male	pneumonia	lung aspirate		ERR470434	1	9	9	2	1	4	6	10347	439
33399	VICE0821	Iceland	Europe	2010	19F		47		45-49	male	pneumonia	lung aspirate		ERR470435	1	5	1	5	1	1	8	425	30
29952	VICE0822	Iceland	Europe	2010	23F		31		30-34	male	pneumonia	lung aspirate		ERR470436	1	8	9	292	6	4	6	10348	439
25582	VICE0823	Iceland	Europe	2010	6B		83		80-84	male	pneumonia	lung aspirate		ERR470437	7	13	8	6	10	6	14	176	138/176
137816	VICE0825	Iceland	Europe	2010	23F		55		55-59	female	pneumonia	lung aspirate		ERR925564	1	8	9	1	6	4	6	311	439
33286	VICE0826	Iceland	Europe	2010	14		47		45-49	female	pneumonia	lung aspirate	Frameshift detected in cps (AvT)	ERR470439	1	5	4	5	5	1	8	9	15
25581	VICE0827	Iceland	Europe	2010	6E(6Bii)		68		65-69	male	pneumonia	lung aspirate		ERR470308	5	6	1	2	6	3	4	90	90
25289	VICE0828	Iceland	Europe	2010	6A		1		0-4	female	pneumonia	lung aspirate		ERR470440	5	7	4	10	10	1	27	460	97
33281	VICE0829	Iceland	Europe	2010	19F		3		0-4	male	pneumonia	lung aspirate		ERR470441	4	16	19	15	6	20	584	9165	236/271/320
33438	VICE0830	Iceland	Europe	2010	19F		76		75-79	male	pneumonia	lung aspirate		ERR470442	4	16	19	15	6	20	584	9165	236/271/320
25602	VICE0831	Iceland	Europe	2011	6A		59		55-59	male	pneumonia	lung aspirate		ERR470443	2	2	9	1	6	19	14	2221	490
33659	VICE0832	Iceland	Europe	2011	19F		76		75-79	male	pneumonia	lung aspirate		ERR540504	4	16	19	15	6	20	272	3014	236/271/320
33439	VICE0833	Iceland	Europe	2011	19F		36		35-39	female	pneumonia	lung aspirate		ERR470444	1	5	1	5	1	1	8	425	30
197307	VICE0834	Iceland	Europe	2011	19F		1		0-4	male	pneumonia	lung aspirate		ERR1081446	7	14	40	12	1	1	14	179	177
33440	VICE0835	Iceland	Europe	2011	19F		60		60-64	male	pneumonia	lung aspirate		ERR470445	4	16	19	15	6	20	584	9165	236/271/320
197294	VICE0836	Iceland	Europe	2011	14		11		10-14	female	pneumonia	lung aspirate		ERR925565	7	5	1	8	14	11	14	124	124
33660	VICE0837	Iceland	Europe	2011	35B		35		35-39	female	pneumonia	lung aspirate		ERR540505	2	12	70	1	6	28	14	1967	2755
25611	VICE0838	Iceland	Europe	2012	6E(6Bii)		52		50-54	male	pneumonia	lung aspirate		ERR470446	5	6	1	2	6	3	4	90	90
33320	VICE0839	Iceland	Europe	2012	22F		62		60-64	female	pneumonia	lung aspirate		ERR470447	1	1	4	1	18	58	17	433	433
137817	VICE0840	Iceland	Europe	2012	19A		66		65-69	female	pneumonia	lung aspirate		ERR540506	8	13	14	4	17	4	14	199	199
197317	VICE0841	Iceland	Europe	2012	nontypable		6		5-9	female	pneumonia	lung aspirate		ERR975597	8	37	9	29	391	12	53	10371	344
33661	VICE0844	Iceland	Europe	2012	35F		71		70-74	male	pneumonia	lung aspirate		ERR540507	10	7	4	19	10	40	27	1635	97
33540	VICE0845	Iceland	Europe	2013	23B		65		65-69	female	bacteraemia	blood		ERR470309	1	8	9	2	6	4	6	439	439
25635	VICE0846	Iceland	Europe	2014	6C		70		70-74	female	bacteraemia	blood		ERR470310	1	5	9	12	94	28	20	1379	1379
33469	VICE0847	Iceland	Europe	2009	19F		4		0-4	male	carriage	nasopharynx		ERR470311	4	16	19	15	6	20	26	271	236/271/320
33470	VICE0848	Iceland	Europe	2009	19F		5		5-9	male	carriage	nasopharynx		ERR470312	7	14	4	12	558	1	14	12986	177
25369	VICE0849	Iceland	Europe	2009	6B		2		0-4	female	carriage	nasopharynx		ERR470313	7	13	8	6	10	6	14	176	138/176
29967	VICE0850	Iceland	Europe	2009	nontypable		2		0-4	female	carriage	nasopharynx		ERR690878	8	37	9	29	391	12	53	10371	344
34543	VICE0851	Iceland	Europe	2009	14		2		0-4	male	carriage	nasopharynx	Frameshift detected in cps (AvT)	ERR690879	1	5	4	5	5	1	8	9	15
33162	VICE0852	Iceland	Europe	2009	3		4		0-4	female	carriage	nasopharynx		ERR470314	46	8	2	10	6	1	22	505	180
33662	VICE0853	Iceland	Europe	2009	3		2		0-4	female	carriage	nasopharynx		ERR540508	46	8	2	10	6	1	22	505	180
48873	VICE0854	Iceland	Europe	2009	3		4		0-4	male	carriage	nasopharynx		ERR925566	46	8	2	10	6	1	22	505	180
33541	VICE0855	Iceland	Europe	2009	15BC		3		0-4	male	carriage	nasopharynx		ERR470315	8	13	14	4	17	4	14	199	199
25382	VICE0856	Iceland	Europe	2009	6E(6Bii)		3		0-4	female	carriage	nasopharynx		ERR470316	20	28	1	1	15	14	14	315	315
33663	VICE0857	Iceland	Europe	2009	19A		3		0-4	female	carriage	nasopharynx		ERR540509	8	13	14	4	17	4	14	199	199
33163	VICE0858	Iceland	Europe	2009	3		5		5-9	female	carriage	nasopharynx		ERR470317	46	8	2	10	6	1	22	505	180
25431	VICE0859	Iceland	Europe	2009	6B		4		0-4	female	carriage	nasopharynx		ERR470318	7	13	8	6	10	6	14	176	138/176
25425	VICE0860	Iceland	Europe	2009	6B		4		0-4	female	carriage	nasopharynx		ERR470319	7	13	8	6	10	6	14	176	138/176
33471	VICE0861	Iceland	Europe	2009	23A		6		5-9	female	carriage	nasopharynx		ERR470320	1	8	9	9	6	4	6	42	439
48874	VICE0862	Iceland	Europe	2009	16F		5		5-9	female	carriage	nasopharynx		ERR925567	1	5	27	20	1	1	1	30	30
25565	VICE0863	Iceland	Europe	2009	6A		6		5-9	female	carriage	nasopharynx		ERR690880	2	2	9	1	6	19	14	2221	490
33664	VICE0864	Iceland	Europe	2009	15BC		5		5-9	male	carriage	nasopharynx		ERR540510	8	13	14	4	17	4	14	199	199
33472	VICE0865	Iceland	Europe	2009	19A		5		5-9	male	carriage	nasopharynx		ERR470321	8	13	14	4	14	4	14	667	199
33542	VICE0866	Iceland	Europe	2009	23F		4		0-4	female	carriage	nasopharynx		ERR470322	1	8	9	1	6	4	6	311	439
29959	VICE0867	Iceland	Europe	2009	19A		4		0-4	male	carriage	nasopharynx		ERR690881	311	13	14	4	14	4	14	10360	199
48877	VICE0868	Iceland	Europe	2009	19A		3		0-4	female	carriage	nasopharynx		ERR925568	311	13	14	4	14	4	14	10360	199
33665	VICE0869	Iceland	Europe	2009	19A		4		0-4	female	carriage	nasopharynx		ERR540511	311	13	14	4	14	4	14	10360	199
33164	VICE0870	Iceland	Europe	2009	11A		3		0-4	male	carriage	nasopharynx		ERR470324	2	5	29	12	16	3	14	62	62
33666	VICE0871	Iceland	Europe	2009	19A		3		0-4	male	carriage	nasopharynx		ERR540512	311	13	14	4	14	4	14	10360	199
48878	VICE0872	Iceland	Europe	2009	11A		5		5-9	male	carriage	nasopharynx		ERR925569	2	5	29	12	16	3	14	62	62
48879	VICE0873	Iceland	Europe	2009	23F		4		0-4	male	carriage	nasopharynx		ERR925570	10	10	41	16	1	26	1	1877	193
35887	VICE0874	Iceland	Europe	2009	6B		5		5-9	male	carriage	nasopharynx		ERR1081448	33	1	40	13	6	1	14	1716	396
33165	VICE0875	Iceland	Europe	2009	23F		3		0-4	male	carriage	nasopharynx		ERR470326	10	10	41	16	1	26	1	1877	193
33543	VICE0876	Iceland	Europe	2009	23F		2		0-4	female	carriage	nasopharynx		ERR470327	7	5	1	1	13	31	14	440	392
25341	VICE0877	Iceland	Europe	2009	6A		2		0-4	male	carriage	nasopharynx		ERR470328	2	7	4	10	10	1	27	65	97
33544	VICE0878	Iceland	Europe	2009	23F		4		0-4	male	carriage	nasopharynx		ERR470329	10	10	41	16	1	26	1	1877	193
33473	VICE0879	Iceland	Europe	2009	14		4		0-4	female	carriage	nasopharynx	Frameshift detected in cps (AvT)	ERR470330	1	5	4	5	5	1	8	9	15
25563	VICE0880	Iceland	Europe	2009	6E(6Bii)		5		5-9	female	carriage	nasopharynx		ERR470331	5	6	1	2	6	3	4	90	90
33545	VICE0881	Iceland	Europe	2009	9N		2		0-4	female	carriage	nasopharynx		ERR470332	2	8	2	4	6	1	1	66	66
33583	VICE0882	Iceland	Europe	2009	3		6		5-9	male	carriage	nasopharynx		ERR540513	7	15	2	10	6	1	22	180	180
48880	VICE0884	Iceland	Europe	2009	10A		4		0-4	female	carriage	nasopharynx		ERR470334	5	40	4	1	10	1	27	461	97
48881	VICE0885	Iceland	Europe	2009	10A		3		0-4	male	carriage	nasopharynx		ERR470335	5	40	4	1	10	1	27	461	97
29953	VICE0886	Iceland	Europe	2009	23A		3		0-4	male	carriage	nasopharynx		ERR470336	1	9	9	2	6	4	6	10349	439
25397	VICE0887	Iceland	Europe	2009	6B		3		0-4	male	carriage	nasopharynx		ERR540514	7	13	8	6	10	6	14	176	138/176
33667	VICE0888	Iceland	Europe	2009	19A		3		0-4	female	carriage	nasopharynx		ERR540515	8	13	14	4	17	4	14	199	199
25441	VICE0889	Iceland	Europe	2009	6A		4		0-4	female	carriage	nasopharynx		ERR470337	2	2	9	1	6	19	14	2221	490
33546	VICE0890	Iceland	Europe	2009	18C		4		0-4	female	carriage	nasopharynx		ERR470338	7	2	1	13	10	1	21	116	113
48907	VICE0891	Iceland	Europe	2009	14		5		5-9	female	carriage	nasopharynx		ERR925571	7	5	1	8	14	11	14	124	124
25567	VICE0892	Iceland	Europe	2009	6B		6		5-9	male	carriage	nasopharynx		ERR470339	7	13	8	6	10	6	14	176	138/176
33584	VICE0893	Iceland	Europe	2009	19A		6		5-9	female	carriage	nasopharynx		ERR540516	8	13	14	4	17	4	14	199	199
33474	VICE0894a	Iceland	Europe	2009	9N		5		5-9	female	carriage	nasopharynx		ERR470340	2	8	2	4	6	1	1	66	66
49042	VICE0894b	Iceland	Europe	2009	nontypable		5		5-9	female	carriage	nasopharynx		ERR925572	8	5	2	27	2	11	71	448	448
33475	VICE0895	Iceland	Europe	2009	18C		4		0-4	male	carriage	nasopharynx		ERR470341	7	2	1	1	10	1	21	113	113
33476	VICE0896	Iceland	Europe	2009	23F		3		0-4	female	carriage	nasopharynx		ERR470342	7	5	1	1	13	31	14	440	392
48908	VICE0897	Iceland	Europe	2009	15BC		4		0-4	female	carriage	nasopharynx		ERR1081450	8	13	14	4	17	4	14	199	199
48909	VICE0898	Iceland	Europe	2009	nontypable		2		0-4	female	carriage	nasopharynx		ERR925573	8	5	2	27	2	11	71	448	448
25288	VICE0899	Iceland	Europe	2009	6A		1		0-4	male	carriage	nasopharynx		ERR470344	5	7	4	10	10	1	27	460	97
29954	VICE0900	Iceland	Europe	2009	23F		3		0-4	female	carriage	nasopharynx		ERR470345	1	8	9	1	447	4	6	10353	439
25314	VICE0901	Iceland	Europe	2009	6B		1		0-4	female	carriage	nasopharynx		ERR470346	7	13	8	6	10	6	14	176	138/176
33477	VICE0902a	Iceland	Europe	2009	19F		2		0-4	female	carriage	nasopharynx		ERR470347	1	5	4	12	5	3	230	3016	15
33668	VICE0902b	Iceland	Europe	2009	23A		2		0-4	female	carriage	nasopharynx		ERR540517	1	8	9	9	6	4	6	42	439
25364	VICE0903	Iceland	Europe	2009	6A		2		0-4	male	carriage	nasopharynx		ERR470348	2	2	9	1	6	19	14	2221	490
48910	VICE0904	Iceland	Europe	2009	nontypable		2		0-4	female	carriage	nasopharynx		ERR925574	8	5	2	27	2	11	71	448	448
33547	VICE0905	Iceland	Europe	2009	33F		3		0-4	male	carriage	nasopharynx		ERR470349	5	12	29	12	9	39	18	100	100
33478	VICE0906	Iceland	Europe	2009	15BC		2		0-4	male	carriage	nasopharynx		ERR470350	8	13	14	4	17	4	14	199	199
25568	VICE0907	Iceland	Europe	2009	6C		6		5-9	male	carriage	nasopharynx		ERR470351	32	28	1	1	15	52	14	386	315
33479	VICE0908	Iceland	Europe	2009	33F		6		5-9	male	carriage	nasopharynx		ERR470352	5	12	29	12	9	39	18	100	100
48911	VICE0909	Iceland	Europe	2009	nontypable		5		5-9	male	carriage	nasopharynx		ERR925575	8	37	9	29	2	12	53	344	344
33480	VICE0910	Iceland	Europe	2009	23F		6		5-9	female	carriage	nasopharynx		ERR470353	1	8	9	1	6	4	6	311	439
33669	VICE0911	Iceland	Europe	2009	33F		6		5-9	male	carriage	nasopharynx		ERR540518	5	12	29	12	9	39	18	100	100
33135	VICE0912a	Iceland	Europe	2009	23F		5		5-9	female	carriage	nasopharynx		ERR470150	1	8	9	1	6	4	6	311	439
34495	VICE0912b	Iceland	Europe	2009	15BC		5		5-9	female	carriage	nasopharynx		ERR690882	8	13	14	4	17	4	14	199	199
33507	VICE0913	Iceland	Europe	2009	15BC		4		0-4	male	carriage	nasopharynx		ERR470151	8	13	14	4	17	4	14	199	199
48912	VICE0914	Iceland	Europe	2009	3		6		5-9	male	carriage	nasopharynx		ERR925576	7	15	2	10	6	1	22	180	180
33136	VICE0915	Iceland	Europe	2009	23F		6		5-9	female	carriage	nasopharynx		ERR470152	1	8	4	1	1	4	6	36	439
33452	VICE0916	Iceland	Europe	2009	15BC		6		5-9	male	carriage	nasopharynx		ERR470495	8	13	14	4	17	4	14	199	199
33585	VICE0917a	Iceland	Europe	2009	19A		4		0-4	female	carriage	nasopharynx		ERR540519	8	13	14	4	14	4	14	667	199
33670	VICE0917b	Iceland	Europe	2009	14		4		0-4	female	carriage	nasopharynx	Frameshift detected in cps (AvT)	ERR540520	7	5	10	18	6	8	1	143	156/162
25323	VICE0918	Iceland	Europe	2009	6C		2		0-4	male	carriage	nasopharynx		ERR690883	32	28	1	1	15	52	14	386	315
33246	VICE0919	Iceland	Europe	2009	19F		2		0-4	female	carriage	nasopharynx		ERR470153	4	16	19	15	6	20	272	3014	236/271/320
34468	VICE0920	Iceland	Europe	2009	35B		3		0-4	female	carriage	nasopharynx		ERR690884	2	12	70	1	6	28	14	1967	2755
33348	VICE0921	Iceland	Europe	2009	18C		4		0-4	female	carriage	nasopharynx		ERR470154	7	2	1	1	10	1	21	113	113
34426	VICE0922	Iceland	Europe	2009	19A		5		5-9	female	carriage	nasopharynx		ERR540521	8	13	14	4	14	4	14	667	199
33671	VICE0923	Iceland	Europe	2009	11A		5		5-9	female	carriage	nasopharynx		ERR540522	2	5	29	12	16	3	14	62	62
34496	VICE0924a	Iceland	Europe	2009	11A		4		0-4	female	carriage	nasopharynx		ERR690885	2	5	29	12	16	3	14	62	62
34213	VICE0924b	Iceland	Europe	2009	14		5		5-9	female	carriage	nasopharynx	Frameshift detected in cps (AvT)	ERR540523	7	5	10	18	6	8	1	143	156/162
33247	VICE0925	Iceland	Europe	2009	23F		2		0-4	female	carriage	nasopharynx		ERR470155	1	8	4	1	1	4	6	36	439
25405	VICE0926	Iceland	Europe	2009	6B		3		0-4	female	carriage	nasopharynx		ERR690886	7	13	8	6	10	6	14	176	138/176
33193	VICE0927	Iceland	Europe	2009	23F		3		0-4	female	carriage	nasopharynx		ERR470156	7	5	1	1	13	31	14	440	392
48913	VICE0928	Iceland	Europe	2009	3		2		0-4	male	carriage	nasopharynx		ERR925577	7	15	2	10	6	1	22	180	180
34282	VICE0929	Iceland	Europe	2009	18C		3		0-4	male	carriage	nasopharynx		ERR540524	7	2	1	1	10	1	21	113	113
33194	VICE0930a	Iceland	Europe	2009	6B		3		0-4	male	carriage	nasopharynx		ERR470157	7	13	8	6	10	6	14	176	138/176
33508	VICE0931	Iceland	Europe	2009	23F		5		5-9	male	carriage	nasopharynx		ERR470158	7	5	1	1	13	31	14	440	392
25564	VICE0932	Iceland	Europe	2009	6B		5		5-9	male	carriage	nasopharynx		ERR470159	7	13	8	6	10	6	14	176	138/176
35999	VICE0933	Iceland	Europe	2009	6A		6		5-9	female	carriage	nasopharynx		ERR925578	2	2	9	1	6	19	14	2221	490
25438	VICE0934	Iceland	Europe	2009	6A		4		0-4	female	carriage	nasopharynx		ERR470161	8	5	4	15	6	20	8	3981	15
34497	VICE0935	Iceland	Europe	2009	23A		4		0-4	male	carriage	nasopharynx		ERR690887	8	8	9	9	6	4	6	190	439
48914	VICE0936	Iceland	Europe	2009	31		4		0-4	female	carriage	nasopharynx		ERR540526	1	5	29	18	6	4	18	1601	568
33488	VICE0937a	Iceland	Europe	2009	6A		5		5-9	female	carriage	nasopharynx		ERR540527	8	5	4	15	6	20	8	3981	15
49043	VICE0937b	Iceland	Europe	2009	nontypable		5		5-9	female	carriage	nasopharynx		ERR540528	8	37	9	29	391	12	53	10371	344
48915	VICE0938	Iceland	Europe	2009	19F		5		5-9	female	carriage	nasopharynx		ERR925579	4	16	19	15	6	20	272	3014	236/271/320
33248	VICE0939	Iceland	Europe	2009	19F		4		0-4	female	carriage	nasopharynx		ERR470162	4	16	19	15	6	20	272	3014	236/271/320
25440	VICE0940	Iceland	Europe	2009	6B		4		0-4	male	carriage	nasopharynx		ERR470163	7	5	8	5	10	6	14	138	138/176
25560	VICE0941	Iceland	Europe	2009	6B		5		5-9	female	carriage	nasopharynx		ERR470449	7	13	8	6	10	6	14	176	138/176
25569	VICE0942	Iceland	Europe	2009	6A		6		5-9	male	carriage	nasopharynx		ERR470450	8	5	4	15	6	20	8	3981	15
25430	VICE0943	Iceland	Europe	2009	6B		4		0-4	male	carriage	nasopharynx		ERR470451	7	13	8	6	10	6	14	176	138/176
25388	VICE0944	Iceland	Europe	2009	6A		3		0-4	female	carriage	nasopharynx		ERR690888	8	5	4	15	6	20	8	3981	15
34498	VICE0945	Iceland	Europe	2009	9V		3		0-4	female	carriage	nasopharynx		ERR690889	7	11	10	1	6	8	14	162	156/162
34446	VICE0946	Iceland	Europe	2009	14		6		5-9	female	carriage	nasopharynx	Frameshift detected in cps (AvT)	ERR540529	7	5	10	18	6	8	1	143	156/162
34434	VICE0947	Iceland	Europe	2009	19A		5		5-9	male	carriage	nasopharynx		ERR690890	8	13	14	4	14	4	14	667	199
25439	VICE0948	Iceland	Europe	2009	6A		4		0-4	male	carriage	nasopharynx		ERR470452	8	5	4	15	6	20	8	3981	15
33441	VICE0949	Iceland	Europe	2009	19F		5		5-9	male	carriage	nasopharynx		ERR470453	4	16	19	15	6	20	272	3014	236/271/320
33586	VICE0950	Iceland	Europe	2009	19A		2		0-4	female	carriage	nasopharynx		ERR540530	8	13	14	4	14	4	14	667	199
33672	VICE0951	Iceland	Europe	2009	19A		5		5-9	female	carriage	nasopharynx		ERR540531	8	13	14	4	14	4	14	667	199
25380	VICE0952	Iceland	Europe	2009	6B		3		0-4	female	carriage	nasopharynx		ERR470454	7	13	8	6	10	6	14	176	138/176
34451	VICE0953	Iceland	Europe	2009	11A		4		0-4	female	carriage	nasopharynx		ERR690891	2	5	29	12	16	3	14	62	62
34562	VICE0954	Iceland	Europe	2009	14		4		0-4	female	carriage	nasopharynx		ERR690892	7	5	1	8	14	11	14	124	124
33442	VICE0955	Iceland	Europe	2009	23F		4		0-4	male	carriage	nasopharynx		ERR470455	1	8	4	1	1	4	6	36	439
34517	VICE0956	Iceland	Europe	2009	23F		4		0-4	female	carriage	nasopharynx		ERR470456	7	5	1	1	13	31	14	440	392
25322	VICE0957	Iceland	Europe	2009	6B		2		0-4	male	carriage	nasopharynx		ERR470457	7	5	8	5	10	6	14	138	138/176
33673	VICE0958	Iceland	Europe	2009	9V		3		0-4	male	carriage	nasopharynx		ERR540532	7	11	10	1	6	8	14	162	156/162
33674	VICE0959	Iceland	Europe	2009	9V		3		0-4	female	carriage	nasopharynx		ERR540533	7	11	10	1	6	8	14	162	156/162
33443	VICE0960	Iceland	Europe	2009	23F		5		5-9	female	carriage	nasopharynx		ERR470458	7	5	1	1	13	31	14	440	392
33675	VICE0961	Iceland	Europe	2009	23F		3		0-4	female	carriage	nasopharynx		ERR540534	7	5	1	1	13	31	14	440	392
34478	VICE0962	Iceland	Europe	2009	19F		2		0-4	male	carriage	nasopharynx		ERR470459	4	16	19	15	6	20	272	3014	236/271/320
33444	VICE0963	Iceland	Europe	2009	23F		5		5-9	female	carriage	nasopharynx		ERR470460	1	8	9	1	6	4	6	311	439
33445	VICE0964	Iceland	Europe	2009	19A		5		5-9	female	carriage	nasopharynx		ERR470461	8	13	14	4	14	4	14	667	199
34447	VICE0965	Iceland	Europe	2009	3		5		5-9	male	carriage	nasopharynx		ERR540535	7	15	2	10	6	1	22	180	180
25356	VICE0966	Iceland	Europe	2009	6B		2		0-4	female	carriage	nasopharynx		ERR470462	7	5	8	5	10	6	14	138	138/176
34214	VICE0967	Iceland	Europe	2009	9V		2		0-4	male	carriage	nasopharynx		ERR540536	7	11	10	1	6	8	14	162	156/162
33676	VICE0968	Iceland	Europe	2009	9V		6		5-9	male	carriage	nasopharynx		ERR540537	7	11	10	1	6	8	14	162	156/162
48916	VICE0969	Iceland	Europe	2009	14		4		0-4	female	carriage	nasopharynx		ERR925580	7	5	1	8	14	11	14	124	124
48917	VICE0970	Iceland	Europe	2009	14		4		0-4	female	carriage	nasopharynx		ERR925581	7	5	1	8	14	11	14	124	124
34534	VICE0971	Iceland	Europe	2009	23F		4		0-4	female	carriage	nasopharynx		ERR470463	7	5	1	1	13	31	14	440	392
34486	VICE0972	Iceland	Europe	2009	9V		4		0-4	male	carriage	nasopharynx		ERR540538	7	11	10	1	6	8	14	162	156/162
33455	VICE0973	Iceland	Europe	2009	19A		4		0-4	male	carriage	nasopharynx		ERR470464	8	13	14	4	14	4	14	667	199
25435	VICE0974	Iceland	Europe	2009	6B		4		0-4	male	carriage	nasopharynx		ERR470465	7	13	8	6	10	6	14	176	138/176
34400	VICE0975	Iceland	Europe	2009	19A		5		5-9	female	carriage	nasopharynx		ERR540539	311	13	14	4	14	4	14	10360	199
34283	VICE0976	Iceland	Europe	2009	19A		4		0-4	female	carriage	nasopharynx		ERR540540	311	13	14	4	14	4	14	10360	199
33446	VICE0977	Iceland	Europe	2009	23F		3		0-4	female	carriage	nasopharynx		ERR470466	1	8	6	2	6	20	6	507	439
33677	VICE0978	Iceland	Europe	2009	11A		3		0-4	female	carriage	nasopharynx		ERR540541	2	5	29	12	16	3	14	62	62
36000	VICE0979	Iceland	Europe	2009	6E(6Bii)		3		0-4	male	carriage	nasopharynx		ERR755391	5	6	1	2	6	3	4	90	90
32273	VICE0980	Iceland	Europe	2009	10A		3		0-4	female		nasopharynx			7	8	9	5	6	11	14	11845	Sing11845
33425	VICE0981	Iceland	Europe	2009	15BC		3		0-4	male	carriage	nasopharynx		ERR470468	8	13	14	4	17	4	14	199	199
34479	VICE0982	Iceland	Europe	2009	23F		3		0-4	male	carriage	nasopharynx		ERR470469	1	8	6	2	6	20	6	507	439
34448	VICE0983	Iceland	Europe	2009	23A		3		0-4	male	carriage	nasopharynx		ERR540542	1	8	9	9	6	4	6	42	439
33447	VICE0984	Iceland	Europe	2009	23F		3		0-4	male	carriage	nasopharynx		ERR470470	1	8	6	2	6	20	6	507	439
25419	VICE0985	Iceland	Europe	2009	6B		4		0-4	male	carriage	nasopharynx		ERR470471	7	13	8	6	10	6	14	176	138/176
48918	VICE0986	Iceland	Europe	2009	nontypable		5		5-9	male	carriage	nasopharynx		ERR925470	8	5	2	27	2	11	71	448	448
34480	VICE0987	Iceland	Europe	2009	23F		4		0-4	female	carriage	nasopharynx		ERR470472	1	8	6	2	6	20	6	507	439
33333	VICE0988	Iceland	Europe	2009	15BC		6		5-9	female	carriage	nasopharynx		ERR470473	8	13	14	4	17	4	14	199	199
33483	VICE0989a	Iceland	Europe	2009	6A		5		5-9	male	carriage	nasopharynx		ERR470474	2	2	9	1	6	19	14	2221	490
49044	VICE0989b	Iceland	Europe	2009	nontypable		5		5-9	male	carriage	nasopharynx		ERR925583	8	5	2	27	2	11	71	448	448
34481	VICE0990a	Iceland	Europe	2009	19F		4		0-4	male	carriage	nasopharynx		ERR470475	4	16	19	15	6	20	26	271	236/271/320
34469	VICE0990b	Iceland	Europe	2009	14		4		0-4	male	carriage	nasopharynx	Frameshift detected in cps (AvT)	ERR690893	1	5	4	5	5	1	8	9	15
33448	VICE0991a	Iceland	Europe	2009	23F		2		0-4	female	carriage	nasopharynx		ERR470476	7	5	1	1	13	31	14	440	392
49045	VICE0991b	Iceland	Europe	2009	nontypable		2		0-4	female	carriage	nasopharynx		ERR925584	8	37	9	29	391	12	53	10371	344
48919	VICE0992	Iceland	Europe	2009	nontypable		4		0-4	male	carriage	nasopharynx		ERR690894	8	37	9	29	391	12	53	10371	344
25328	VICE0993	Iceland	Europe	2009	6B		2		0-4	female	carriage	nasopharynx		ERR470477	7	13	8	6	10	6	14	176	138/176
36001	VICE0994	Iceland	Europe	2009	6A		4		0-4	female	carriage	nasopharynx		ERR925585	5	7	4	10	10	1	27	460	97
33449	VICE0995	Iceland	Europe	2009	23F		2		0-4	female	carriage	nasopharynx		ERR470479	1	8	9	1	6	4	6	311	439
25345	VICE0996	Iceland	Europe	2009	6B		2		0-4	female	carriage	nasopharynx		ERR470480	7	5	8	5	10	6	14	138	138/176
48920	VICE0997	Iceland	Europe	2009	nontypable		5		5-9	male	carriage	nasopharynx		ERR690895	8	37	9	29	391	12	53	10371	344
25384	VICE0998	Iceland	Europe	2009	6B		3		0-4	female	carriage	nasopharynx		ERR540543	7	13	8	283	10	6	14	10393	138/176
25421	VICE0999	Iceland	Europe	2009	6B		4		0-4	female	carriage	nasopharynx		ERR470481	7	5	8	5	10	6	14	138	138/176
48921	VICE1000	Iceland	Europe	2009	nontypable		4		0-4	female	carriage	nasopharynx		ERR690896	8	37	9	29	391	12	53	10371	344
25368	VICE1001	Iceland	Europe	2009	6B		2		0-4	male	carriage	nasopharynx		ERR470482	7	13	8	6	10	6	14	176	138/176
25559	VICE1002	Iceland	Europe	2009	6B		3		0-4	male	carriage	nasopharynx		ERR470483	7	13	8	6	10	6	14	176	138/176
48922	VICE1003	Iceland	Europe	2009	nontypable		6		5-9	male	carriage	nasopharynx		ERR925586	8	37	9	29	391	12	53	10371	344
25379	VICE1004	Iceland	Europe	2009	6E(6Bii)		3		0-4	male	carriage	nasopharynx		ERR470484	5	6	1	2	6	3	4	90	90
48923	VICE1005	Iceland	Europe	2009	11A		5		5-9	male	carriage	nasopharynx		ERR925587	2	5	29	12	16	3	14	62	62
34482	VICE1006	Iceland	Europe	2009	23F		3		0-4	male	carriage	nasopharynx		ERR470485	1	8	9	1	6	4	6	311	439
25357	VICE1007	Iceland	Europe	2009	6A		2		0-4	male	carriage	nasopharynx		ERR470486	5	7	4	10	10	1	27	460	97
34483	VICE1008	Iceland	Europe	2009	genetic variant	Putative novel serotype 23X. PMID 28133541. SeroBA 23B.	2		0-4	male	carriage	nasopharynx		ERR470487	18	13	8	6	3	6	46	2372	338
34284	VICE1009	Iceland	Europe	2009	19A		4		0-4	male	carriage	nasopharynx		ERR540545	8	13	14	4	17	4	14	199	199
33450	VICE1010	Iceland	Europe	2009	19A		3		0-4	male	carriage	nasopharynx		ERR470488	8	13	14	4	17	4	14	199	199
33451	VICE1011a	Iceland	Europe	2009	22F		3		0-4	male	carriage	nasopharynx		ERR470489	1	1	4	1	18	58	17	433	433
34401	VICE1011b	Iceland	Europe	2009	19A		3		0-4	male	carriage	nasopharynx		ERR540546	8	13	14	4	17	4	14	199	199
25338	VICE1012	Iceland	Europe	2009	6B		2		0-4	female	carriage	nasopharynx		ERR470490	7	13	8	283	10	6	14	10393	138/176
25383	VICE1013	Iceland	Europe	2009	6A		3		0-4	female	carriage	nasopharynx		ERR470491	2	2	9	1	6	19	14	2221	490
25426	VICE1014	Iceland	Europe	2009	6A		4		0-4	female	carriage	nasopharynx		ERR470492	2	2	9	1	6	19	14	2221	490
25446	VICE1015	Iceland	Europe	2009	6A		4		0-4	female	carriage	nasopharynx		ERR470493	2	2	9	1	6	19	14	2221	490
34285	VICE1016	Iceland	Europe	2009	9V		6		5-9	male	carriage	nasopharynx		ERR540547	7	11	10	1	6	8	14	162	156/162
48924	VICE1017	Iceland	Europe	2009	4		6		5-9	male	carriage	nasopharynx		ERR690897	10	5	4	5	13	10	18	205	205
25566	VICE1018	Iceland	Europe	2009	6A		6		5-9	male	carriage	nasopharynx		ERR470494	5	7	4	10	10	1	27	460	97
33678	VICE1019	Iceland	Europe	2009	22F		6		5-9	female	carriage	nasopharynx		ERR540548	1	1	4	1	18	58	17	433	433
48925	VICE1020	Iceland	Europe	2009	14		6		5-9	female	carriage	nasopharynx		ERR925588	7	5	1	8	14	11	14	124	124
48926	VICE1021	Iceland	Europe	2009	nontypable		6		5-9	female	carriage	nasopharynx		ERR925589	8	37	9	29	2	12	53	344	344
33679	VICE1022	Iceland	Europe	2009	18C		6		5-9	male	carriage	nasopharynx		ERR540549	7	2	1	1	10	1	21	113	113
33680	VICE1023	Iceland	Europe	2009	18C		5		5-9	female	carriage	nasopharynx		ERR540550	7	2	1	1	10	1	21	113	113
34402	VICE1024	Iceland	Europe	2009	3		5		5-9	male	carriage	nasopharynx		ERR540551	7	15	2	10	6	1	22	180	180
33681	VICE1025a	Iceland	Europe	2009	23F		5		5-9	male	carriage	nasopharynx		ERR540552	1	8	9	1	6	4	6	311	439
34435	VICE1025b	Iceland	Europe	2009	9N		5		5-9	male	carriage	nasopharynx		ERR690898	2	8	2	4	6	1	1	66	66
34427	VICE1026	Iceland	Europe	2009	19F		2		0-4	female	carriage	nasopharynx		ERR540553	4	16	19	15	6	20	584	9165	236/271/320
33682	VICE1027	Iceland	Europe	2009	19F		4		0-4	male	carriage	nasopharynx		ERR540554	4	16	19	15	6	20	584	9165	236/271/320
34403	VICE1028	Iceland	Europe	2009	19F		2		0-4	male	carriage	nasopharynx		ERR540555	4	16	19	15	6	20	584	9165	236/271/320
33683	VICE1029	Iceland	Europe	2009	19A		3		0-4	female	carriage	nasopharynx		ERR540556	8	13	14	4	17	4	14	199	199
25370	VICE1030	Iceland	Europe	2009	6A		2		0-4	male	carriage	nasopharynx		ERR690899	2	2	9	1	6	19	14	2221	490
48927	VICE1031	Iceland	Europe	2010	14		4		0-4	male	carriage	nasopharynx		ERR925590	7	5	1	8	14	11	14	124	124
34286	VICE1032	Iceland	Europe	2010	23A		5		5-9	male	carriage	nasopharynx		ERR540557	1	8	9	9	6	4	6	42	439
48928	VICE1033	Iceland	Europe	2010	14		4		0-4	male	carriage	nasopharynx		ERR925591	7	5	1	8	14	11	14	124	124
25584	VICE1034	Iceland	Europe	2010	6E(6Bii)		2		0-4	female	carriage	nasopharynx		ERR540558	5	6	1	2	6	3	4	90	90
34215	VICE1036a	Iceland	Europe	2010	19A		4		0-4	female	carriage	nasopharynx		ERR540559	8	11	14	1	17	230	14	3017	3017
33684	VICE1036b	Iceland	Europe	2010	23F		4		0-4	female	carriage	nasopharynx		ERR540560	1	8	6	2	6	20	6	507	439
34428	VICE1037	Iceland	Europe	2010	19A		2		0-4	male	carriage	nasopharynx		ERR540561	8	11	14	1	17	230	14	3017	3017
34404	VICE1038	Iceland	Europe	2010	23F		4		0-4	male	carriage	nasopharynx		ERR540562	1	8	9	1	6	4	6	311	439
48929	VICE1039	Iceland	Europe	2010	38		3		0-4	male	carriage	nasopharynx		ERR540563	10	43	41	18	13	49	6	393	393
36002	VICE1040	Iceland	Europe	2010	6B		3		0-4	female	carriage	nasopharynx		ERR1081451	7	5	8	5	10	6	14	138	138/176
33685	VICE1041	Iceland	Europe	2010	23F		3		0-4	female	carriage	nasopharynx		ERR540565	1	8	9	1	6	4	6	311	439
33686	VICE1042	Iceland	Europe	2010	23A		5		5-9	male	carriage	nasopharynx		ERR540566	1	8	9	9	6	4	6	42	439
25427	VICE1044	Iceland	Europe	2010	6B		4		0-4	female	carriage	nasopharynx		ERR540567	7	5	8	5	10	6	14	138	138/176
33687	VICE1045	Iceland	Europe	2010	23F		6		5-9	female	carriage	nasopharynx		ERR540568	1	8	6	2	6	20	6	507	439
34405	VICE1046a	Iceland	Europe	2010	23A		5		5-9	male	carriage	nasopharynx		ERR540569	1	8	9	9	6	4	6	42	439
49046	VICE1046b	Iceland	Europe	2010	38		5		5-9	male	carriage	nasopharynx		ERR925593	10	43	41	18	13	49	6	393	393
36003	VICE1047	Iceland	Europe	2010	6B		6		5-9	male	carriage	nasopharynx		ERR1081452	7	5	8	5	10	6	14	138	138/176
48931	VICE1048	Iceland	Europe	2010	38		5		5-9	male	carriage	nasopharynx		ERR540571	10	43	41	18	13	49	6	393	393
48932	VICE1049	Iceland	Europe	2010	9V		5		5-9	male	carriage	nasopharynx		ERR540572	7	11	10	1	6	8	14	162	156/162
34216	VICE1050	Iceland	Europe	2010	19F		4		0-4	female	carriage	nasopharynx		ERR540573	4	16	19	15	6	20	272	3014	236/271/320
33466	VICE1051	Iceland	Europe	2010	19F		4		0-4	male	carriage	nasopharynx		ERR570726	4	16	19	15	6	20	272	3014	236/271/320
34529	VICE1052	Iceland	Europe	2010	3		3		0-4	male	carriage	nasopharynx		ERR690901	7	15	2	10	6	1	22	180	180
48933	VICE1053	Iceland	Europe	2010	35B		4		0-4	male	carriage	nasopharynx		ERR975599	2	12	70	1	6	28	14	1967	2755
34287	VICE1054	Iceland	Europe	2010	19F		3		0-4	male	carriage	nasopharynx		ERR540574	4	16	19	15	6	20	272	3014	236/271/320
25361	VICE1055	Iceland	Europe	2010	6A		2		0-4	female	carriage	nasopharynx		ERR690903	2	2	9	1	6	19	14	2221	490
33688	VICE1056	Iceland	Europe	2010	23F		5		5-9	male	carriage	nasopharynx		ERR540575	1	8	6	2	6	20	6	507	439
25406	VICE1057	Iceland	Europe	2010	6B		3		0-4	female	carriage	nasopharynx		ERR690904	7	13	8	6	10	6	14	176	138/176
25442	VICE1058	Iceland	Europe	2010	6A		4		0-4	female	carriage	nasopharynx		ERR690905	2	2	9	1	6	19	14	2221	490
34429	VICE1059	Iceland	Europe	2010	19F		3		0-4	male	carriage	nasopharynx		ERR540576	4	16	19	15	6	20	272	3014	236/271/320
34520	VICE1060a	Iceland	Europe	2010	19F		2		0-4	female	carriage	nasopharynx		ERR570727	4	16	19	15	6	20	272	3014	236/271/320
34553	VICE1060b	Iceland	Europe	2010	14		2		0-4	female	carriage	nasopharynx		ERR715751	7	5	1	8	14	11	14	124	124
34406	VICE1061	Iceland	Europe	2010	14		2		0-4	male	carriage	nasopharynx		ERR540577	7	5	1	8	14	11	14	124	124
48934	VICE1062	Iceland	Europe	2010	nontypable		4		0-4	female	carriage	nasopharynx		ERR690906	8	5	2	27	2	11	71	448	448
33689	VICE1063	Iceland	Europe	2010	11A		4		0-4	male	carriage	nasopharynx		ERR540578	2	5	29	12	16	3	14	62	62
25590	VICE1064	Iceland	Europe	2010	6A		5		5-9	female	carriage	nasopharynx		ERR540579	8	5	4	15	6	20	8	3981	15
48935	VICE1065	Iceland	Europe	2010	14		2		0-4	female	carriage	nasopharynx		ERR975600	7	5	1	8	14	11	14	124	124
48936	VICE1066	Iceland	Europe	2010	nontypable		6		5-9	female	carriage	nasopharynx		ERR540581	8	5	2	27	2	11	71	448	448
48937	VICE1067	Iceland	Europe	2010	14		5		5-9	male	carriage	nasopharynx		ERR925594	7	5	1	8	14	11	14	124	124
33690	VICE1068	Iceland	Europe	2010	19F		4		0-4	male	carriage	nasopharynx		ERR540582	7	11	10	1	6	8	14	162	156/162
48938	VICE1069	Iceland	Europe	2010	16F		3		0-4	female	carriage	nasopharynx		ERR540583	1	5	27	20	1	1	1	30	30
34538	VICE1070	Iceland	Europe	2010	23F		3		0-4	female	carriage	nasopharynx		ERR570728	1	8	6	2	6	4	6	37	439
48939	VICE1071	Iceland	Europe	2010	16F		4		0-4	male	carriage	nasopharynx		ERR540584	1	5	27	20	1	1	1	30	30
34430	VICE1072	Iceland	Europe	2010	11A		3		0-4	female	carriage	nasopharynx		ERR540585	2	5	29	12	16	3	14	62	62
34436	VICE1073	Iceland	Europe	2010	14		5		5-9	female	carriage	nasopharynx		ERR690907	7	5	1	8	14	11	14	124	124
25408	VICE1074	Iceland	Europe	2010	6A		3		0-4	male	carriage	nasopharynx		ERR540586	8	5	4	15	6	20	8	3981	15
33691	VICE1075	Iceland	Europe	2010	11A		5		5-9	female	carriage	nasopharynx		ERR540587	2	5	29	12	16	3	14	62	62
48940	VICE1076a	Iceland	Europe	2010	nontypable		6		5-9	female	carriage	nasopharynx		ERR690908	8	37	9	29	391	12	53	10371	344
49171	VICE1076b	Iceland	Europe	2010	11A		6		5-9	female	carriage	nasopharynx			2	5	29	12	16	3	14	62	62
36004	VICE1077	Iceland	Europe	2010	6B		6		5-9	male	carriage	nasopharynx		ERR925595	7	5	8	5	10	6	14	138	138/176
33692	VICE1078a	Iceland	Europe	2010	3		5		5-9	male	carriage	nasopharynx		ERR540590	7	15	2	10	6	1	22	180	180
49047	VICE1078b	Iceland	Europe	2010	14		5		5-9	male	carriage	nasopharynx		ERR925596	7	5	1	8	14	11	14	124	124
48941	VICE1079	Iceland	Europe	2010	14		4		0-4	female	carriage	nasopharynx		ERR925597	7	5	1	8	14	11	14	124	124
48942	VICE1080	Iceland	Europe	2010	14		3		0-4	female	carriage	nasopharynx		ERR925598	7	5	1	8	14	11	14	124	124
33587	VICE1081	Iceland	Europe	2010	3		4		0-4	female	carriage	nasopharynx		ERR540591	7	15	2	10	6	1	22	180	180
25302	VICE1082	Iceland	Europe	2010	6B		1		0-4	female	carriage	nasopharynx		ERR540592	7	13	8	6	10	6	14	176	138/176
33693	VICE1083	Iceland	Europe	2010	23F		1		0-4	female	carriage	nasopharynx		ERR540593	1	8	6	2	6	20	6	507	439
48943	VICE1084	Iceland	Europe	2010	nontypable		3		0-4	male	carriage	nasopharynx		ERR690909	8	5	2	27	2	11	71	448	448
48944	VICE1085	Iceland	Europe	2010	19F		2		0-4	male	carriage	nasopharynx		ERR925599	4	16	19	15	6	20	107	9458	236/271/320
34500	VICE1086	Iceland	Europe	2010	3		2		0-4	male	carriage	nasopharynx		ERR690910	7	15	2	10	6	1	22	180	180
48945	VICE1087	Iceland	Europe	2010	nontypable		3		0-4	male	carriage	nasopharynx		ERR925600	8	37	9	29	391	12	53	10371	344
33588	VICE1088	Iceland	Europe	2010	19F		2		0-4	female	carriage	nasopharynx		ERR540596	4	16	19	15	6	20	272	3014	236/271/320
48946	VICE1089	Iceland	Europe	2010	23F		3		0-4	female	carriage	nasopharynx		ERR925601	1	8	9	1	6	4	14	442	439
48947	VICE1090	Iceland	Europe	2010	nontypable		2		0-4	male	carriage	nasopharynx		ERR925602	8	5	2	27	2	11	71	448	448
33694	VICE1091	Iceland	Europe	2010	11A		6		5-9	female	carriage	nasopharynx		ERR540597	2	5	29	12	16	3	14	62	62
33458	VICE1092	Iceland	Europe	2010	23F		6		5-9	female	carriage	nasopharynx		ERR540598	7	5	1	1	13	31	14	440	392
33695	VICE1094	Iceland	Europe	2010	23A		6		5-9	male	carriage	nasopharynx		ERR540599	1	2	9	2	6	4	6	436	439
33696	VICE1095	Iceland	Europe	2010	15BC		6		5-9	male	carriage	nasopharynx		ERR540600	8	13	14	4	17	4	14	199	199
33697	VICE1096	Iceland	Europe	2010	9V		5		5-9	male	carriage	nasopharynx		ERR540601	7	11	10	1	6	8	14	162	156/162
33489	VICE1097a	Iceland	Europe	2010	6B		4		0-4	male	carriage	nasopharynx		ERR540602	7	13	8	6	10	6	14	176	138/176
49048	VICE1097b	Iceland	Europe	2010	14		4		0-4	male	carriage	nasopharynx		ERR925603	7	5	1	8	14	11	14	124	124
48949	VICE1098	Iceland	Europe	2010	15BC		6		5-9	male	carriage	nasopharynx		ERR925604	8	13	14	4	17	4	14	199	199
25591	VICE1099	Iceland	Europe	2010	6B		6		5-9	male	carriage	nasopharynx		ERR540603	7	13	8	6	10	6	14	176	138/176
33698	VICE1100	Iceland	Europe	2010	11A		6		5-9	female	carriage	nasopharynx		ERR540604	2	5	29	12	16	3	14	62	62
25325	VICE1102	Iceland	Europe	2010	6B		2		0-4	female	carriage	nasopharynx		ERR540605	7	13	8	6	10	6	14	176	138/176
25326	VICE1103	Iceland	Europe	2010	6B		2		0-4	male	carriage	nasopharynx		ERR540606	7	13	8	6	10	6	14	176	138/176
25359	VICE1104	Iceland	Europe	2010	6B		2		0-4	male	carriage	nasopharynx		ERR540607	7	13	8	6	10	6	14	176	138/176
48950	VICE1105	Iceland	Europe	2010	14		4		0-4	female	carriage	nasopharynx		ERR925605	7	5	1	8	14	11	14	124	124
25589	VICE1106	Iceland	Europe	2010	6B		5		5-9	male	carriage	nasopharynx		ERR540608	7	13	8	6	10	6	14	176	138/176
33699	VICE1107	Iceland	Europe	2010	23F		5		5-9	female	carriage	nasopharynx		ERR540609	7	5	1	1	13	31	14	440	392
33589	VICE1108	Iceland	Europe	2010	33F		4		0-4	female	carriage	nasopharynx		ERR540610	5	12	29	12	9	39	18	100	100
25307	VICE1109	Iceland	Europe	2010	6B		1		0-4	male	carriage	nasopharynx		ERR540611	7	13	8	6	10	6	14	176	138/176
34487	VICE1110	Iceland	Europe	2010	19A		4		0-4	male	carriage	nasopharynx		ERR540612	8	13	14	4	14	4	14	667	199
34450	VICE1111	Iceland	Europe	2010	23F		3		0-4	male	carriage	nasopharynx		ERR570730	7	5	1	1	13	31	14	440	392
25585	VICE1112	Iceland	Europe	2010	6B		2		0-4	female	carriage	nasopharynx		ERR540613	7	13	8	6	10	6	14	176	138/176
34449	VICE1113	Iceland	Europe	2010	19A		3		0-4	male	carriage	nasopharynx		ERR540614	311	13	14	4	14	4	14	10360	199
34488	VICE1114	Iceland	Europe	2010	18C		3		0-4	male	carriage	nasopharynx		ERR540615	5	13	11	4	15	125	19	1071	102
34489	VICE1115a	Iceland	Europe	2010	3		5		5-9	male	carriage	nasopharynx		ERR540616	7	15	2	10	6	1	22	180	180
34490	VICE1115b	Iceland	Europe	2010	19A		5		5-9	male	carriage	nasopharynx		ERR540617	8	13	14	4	14	4	14	667	199
34519	VICE1116	Iceland	Europe	2010	18C		5		5-9	female	carriage	nasopharynx		ERR540618	5	13	11	4	15	125	19	1071	102
33700	VICE1117	Iceland	Europe	2010	3		6		5-9	male	carriage	nasopharynx		ERR540619	7	15	2	10	6	1	22	180	180
33590	VICE1118	Iceland	Europe	2010	23F		5		5-9	female	carriage	nasopharynx		ERR540620	1	8	4	1	1	4	6	36	439
33727	VICE1119	Iceland	Europe	2010	23F		4		0-4	female	carriage	nasopharynx		ERR540621	1	8	4	1	1	4	6	36	439
33591	VICE1120	Iceland	Europe	2010	23F		4		0-4	female	carriage	nasopharynx		ERR540622	1	8	4	1	1	4	6	36	439
33701	VICE1121	Iceland	Europe	2010	3		5		5-9	male	carriage	nasopharynx		ERR540623	7	15	2	10	6	1	22	180	180
33702	VICE1122	Iceland	Europe	2010	23F		5		5-9	female	carriage	nasopharynx		ERR540624	1	8	9	1	6	4	6	311	439
48951	VICE1123	Iceland	Europe	2010	38		4		0-4	female	carriage	nasopharynx		ERR540625	10	43	41	18	13	49	6	393	393
25443	VICE1124	Iceland	Europe	2010	6A		4		0-4	female	carriage	nasopharynx		ERR540626	2	2	9	1	6	19	14	2221	490
25586	VICE1125	Iceland	Europe	2010	6A		5		5-9	male	carriage	nasopharynx		ERR540627	2	2	9	1	6	19	14	2221	490
33456	VICE1126	Iceland	Europe	2010	3		6		5-9	female	carriage	nasopharynx		ERR570731	7	15	2	10	6	1	22	180	180
25432	VICE1127	Iceland	Europe	2010	6B		4		0-4	male	carriage	nasopharynx		ERR540628	7	5	8	5	10	6	14	138	138/176
33728	VICE1128a	Iceland	Europe	2010	23A		3		0-4	male	carriage	nasopharynx		ERR540629	1	8	9	9	6	4	6	42	439
33592	VICE1128b	Iceland	Europe	2010	19F		3		0-4	male	carriage	nasopharynx		ERR540630	4	16	19	15	6	20	107	9458	236/271/320
33703	VICE1129	Iceland	Europe	2010	23F		3		0-4	male	carriage	nasopharynx		ERR540631	1	8	6	2	6	20	6	507	439
33704	VICE1130	Iceland	Europe	2010	23F		6		5-9	female	carriage	nasopharynx		ERR540632	7	5	1	1	13	31	14	440	392
33705	VICE1131	Iceland	Europe	2010	18C		5		5-9	female	carriage	nasopharynx		ERR540633	7	2	1	5	10	1	21	110	113
33459	VICE1132	Iceland	Europe	2010	15BC		5		5-9	female	carriage	nasopharynx		ERR540634	8	13	14	4	17	4	14	199	199
25587	VICE1133	Iceland	Europe	2010	6B		5		5-9	male	carriage	nasopharynx		ERR540635	7	5	8	5	10	6	14	138	138/176
33460	VICE1134	Iceland	Europe	2010	19F		5		5-9		carriage	nasopharynx		ERR540636	4	16	19	15	6	20	272	3014	236/271/320
33461	VICE1135	Iceland	Europe	2010	23F		5		5-9	male	carriage	nasopharynx		ERR540637	7	5	1	1	13	31	14	440	392
33481	VICE1136	Iceland	Europe	2010	19A		3		0-4	female	carriage	nasopharynx		ERR540638	311	13	14	4	14	4	14	10360	199
48952	VICE1137	Iceland	Europe	2010	16F		4		0-4	female	carriage	nasopharynx		ERR540639	1	5	27	20	1	1	1	30	30
48953	VICE1138	Iceland	Europe	2010	16F		4		0-4	female	carriage	nasopharynx		ERR540640	1	5	27	20	1	1	1	30	30
33706	VICE1139	Iceland	Europe	2010	19F		4		0-4	female	carriage	nasopharynx		ERR540641	4	16	19	15	6	20	272	3014	236/271/320
48954	VICE1140	Iceland	Europe	2010	19A		4		0-4	male	carriage	nasopharynx		ERR925606	2	5	4	10	1	1	1	1801	Sing1801
33462	VICE1141	Iceland	Europe	2010	14		2		0-4	male	carriage	nasopharynx	Frameshift detected in cps (AvT)	ERR540642	7	11	10	1	6	8	119	2306	156/162
33463	VICE1142	Iceland	Europe	2010	14		3		0-4	male	carriage	nasopharynx	Frameshift detected in cps (AvT)	ERR540643	7	11	10	1	6	8	119	2306	156/162
33464	VICE1143	Iceland	Europe	2010	19A		3		0-4	female	carriage	nasopharynx		ERR540644	8	13	14	4	14	4	14	667	199
33465	VICE1144	Iceland	Europe	2010	11A		5		5-9	female	carriage	nasopharynx		ERR540645	2	5	29	12	16	3	14	62	62
33490	VICE1145a	Iceland	Europe	2010	6A		3		0-4	male	carriage	nasopharynx		ERR540646	2	2	9	1	6	19	14	2221	490
49049	VICE1145b	Iceland	Europe	2010	16F		3		0-4	male	carriage	nasopharynx		ERR540647	1	5	27	20	1	1	1	30	30
33593	VICE1146	Iceland	Europe	2010	19F		2		0-4	female	carriage	nasopharynx		ERR540648	4	16	19	15	6	20	272	3014	236/271/320
25588	VICE1147	Iceland	Europe	2010	6B		5		5-9	male	carriage	nasopharynx		ERR690911	7	5	8	5	10	6	14	138	138/176
34530	VICE1148	Iceland	Europe	2010	33F		5		5-9	male	carriage	nasopharynx		ERR690912	5	12	29	12	9	39	18	100	100
33707	VICE1149a	Iceland	Europe	2010	23F		5		5-9	male	carriage	nasopharynx		ERR540649	1	8	9	1	6	4	6	311	439
49050	VICE1149b	Iceland	Europe	2010	38		5		5-9	male	carriage	nasopharynx		ERR540650	10	43	41	18	13	49	6	393	393
33491	VICE1150a	Iceland	Europe	2010	6E(6Bii)		3		0-4	female	carriage	nasopharynx		ERR540651	5	6	1	2	6	3	4	90	90
49051	VICE1150b	Iceland	Europe	2010	nontypable		3		0-4	female	carriage	nasopharynx		ERR540652	8	5	2	27	2	11	71	448	448
33482	VICE1151	Iceland	Europe	2010	15BC		2		0-4	female	carriage	nasopharynx		ERR540653	8	13	14	4	17	4	14	199	199
48955	VICE1152	Iceland	Europe	2010	nontypable		6		5-9	male	carriage	nasopharynx		ERR690913	8	37	9	29	391	12	53	10371	344
36005	VICE1153	Iceland	Europe	2010	6B		4		0-4	male	carriage	nasopharynx		ERR975601	7	13	8	6	10	6	14	176	138/176
33594	VICE1154	Iceland	Europe	2010	23F		4		0-4	female	carriage	nasopharynx		ERR540654	1	8	9	1	6	4	6	311	439
34501	VICE1155	Iceland	Europe	2010	23F		4		0-4	female	carriage	nasopharynx		ERR690914	1	8	9	1	6	4	6	311	439
33729	VICE1156a	Iceland	Europe	2010	23F		4		0-4	female	carriage	nasopharynx		ERR540655	1	8	9	1	6	4	6	311	439
25422	VICE1157	Iceland	Europe	2010	6B		4		0-4	female	carriage	nasopharynx		ERR540657	7	13	8	6	10	6	14	176	138/176
33708	VICE1158	Iceland	Europe	2010	11A		5		5-9	male	carriage	nasopharynx		ERR540658	2	5	29	12	16	3	14	62	62
33596	VICE1159	Iceland	Europe	2010	15BC		5		5-9	female	carriage	nasopharynx		ERR540659	8	13	14	4	17	4	14	199	199
25428	VICE1160	Iceland	Europe	2010	6C		4		0-4	male	carriage	nasopharynx		ERR540660	1	5	7	12	17	158	14	1692	30
33597	VICE1161	Iceland	Europe	2010	19F		3		0-4	male	carriage	nasopharynx		ERR540661	1	5	1	5	1	1	8	425	30
34531	VICE1162	Iceland	Europe	2010	3		3		0-4	female	carriage	nasopharynx		ERR690915	46	8	2	10	6	1	22	505	180
48956	VICE1163a	Iceland	Europe	2010	3		3		0-4	male	carriage	nasopharynx		ERR925607	46	8	2	10	6	1	22	505	180
25381	VICE1163b	Iceland	Europe	2010	6B		3		0-4	male	carriage	nasopharynx		ERR540662	7	13	8	6	10	6	14	176	138/176
33598	VICE1164	Iceland	Europe	2010	19F		3		0-4	female	carriage	nasopharynx		ERR540663	4	16	19	15	6	20	272	3014	236/271/320
25360	VICE1165	Iceland	Europe	2010	6B		2		0-4	male	carriage	nasopharynx		ERR540664	7	13	8	6	10	6	14	176	138/176
33709	VICE1166a	Iceland	Europe	2010	19F		3		0-4	female	carriage	nasopharynx		ERR540665	4	16	19	15	6	20	272	3014	236/271/320
49052	VICE1166b	Iceland	Europe	2010	3		3		0-4	female	carriage	nasopharynx		ERR925608	46	8	2	10	6	1	22	505	180
25371	VICE1167	Iceland	Europe	2010	6B		2		0-4	male	carriage	nasopharynx		ERR540666	7	13	8	6	10	6	14	176	138/176
48957	VICE1168	Iceland	Europe	2010	38		3		0-4	male	carriage	nasopharynx		ERR540667	10	43	41	18	13	49	6	393	393
34288	VICE1169	Iceland	Europe	2010	19A		4		0-4	male	carriage	nasopharynx		ERR540668	8	13	14	4	14	4	14	667	199
25444	VICE1170	Iceland	Europe	2010	6A		4		0-4	male	carriage	nasopharynx		ERR540669	2	2	9	1	6	19	14	2221	490
25412	VICE1171	Iceland	Europe	2010	6A		3		0-4	male	carriage	nasopharynx		ERR690916	2	2	9	1	6	19	14	2221	490
48958	VICE1172	Iceland	Europe	2010	23F		6		5-9	male	carriage	nasopharynx		ERR925609	1	8	9	1	6	4	6	311	439
33710	VICE1173	Iceland	Europe	2010	23F		5		5-9	male	carriage	nasopharynx		ERR540670	7	5	1	1	13	31	14	440	392
34544	VICE1174	Iceland	Europe	2010	3		4		0-4	male	carriage	nasopharynx		ERR690917	7	15	2	10	6	1	22	180	180
33711	VICE1175	Iceland	Europe	2010	19F		4		0-4	male	carriage	nasopharynx		ERR540671	4	16	19	15	6	20	272	3014	236/271/320
25402	VICE1176	Iceland	Europe	2010	6B		3		0-4	male	carriage	nasopharynx		ERR540672	7	13	8	6	10	6	14	176	138/176
25334	VICE1177	Iceland	Europe	2011	6A		2		0-4	female	carriage	nasopharynx		ERR540673	5	7	4	10	10	1	27	460	97
29958	VICE1178	Iceland	Europe	2011	23F		3		0-4	male	carriage	nasopharynx		ERR540674	1	8	9	226	6	4	14	10359	439
33724	VICE1179	Iceland	Europe	2011	23A		2		0-4	male	carriage	nasopharynx		ERR570732	1	2	9	2	6	4	6	436	439
48959	VICE1180	Iceland	Europe	2011	33F		3		0-4	female	carriage	nasopharynx		ERR925610	5	12	29	12	9	39	18	100	100
48960	VICE1182	Iceland	Europe	2011	3		6		5-9	female	carriage	nasopharynx		ERR925611	7	15	2	10	6	1	22	180	180
36006	VICE1183	Iceland	Europe	2011	6A		4		0-4	male	carriage	nasopharynx		ERR925612	2	2	9	1	6	19	14	2221	490
48961	VICE1184	Iceland	Europe	2011	3		5		5-9	female	carriage	nasopharynx		ERR925613	7	15	2	10	6	1	22	180	180
34452	VICE1185	Iceland	Europe	2011	23F		3		0-4	male	carriage	nasopharynx		ERR690918	1	8	9	1	6	4	6	311	439
36007	VICE1186	Iceland	Europe	2011	19A		3		0-4	female	carriage	nasopharynx		ERR755392	311	13	14	4	14	4	14	10360	199
34217	VICE1187	Iceland	Europe	2011	11A		3		0-4	female	carriage	nasopharynx		ERR540675	2	5	29	12	16	3	14	62	62
34532	VICE1188	Iceland	Europe	2011	3		5		5-9	female	carriage	nasopharynx		ERR690919	7	15	2	10	6	1	22	180	180
48962	VICE1189a	Iceland	Europe	2011	23F		6		5-9	male	carriage	nasopharynx		ERR975602	7	5	1	1	13	31	14	440	392
34545	VICE1189b	Iceland	Europe	2011	3		6		5-9	male	carriage	nasopharynx		ERR690920	7	15	2	10	6	1	22	180	180
34407	VICE1190	Iceland	Europe	2011	11A		6		5-9	female	carriage	nasopharynx		ERR540676	2	5	29	12	16	3	14	62	62
25339	VICE1191	Iceland	Europe	2011	6A		2		0-4	female	carriage	nasopharynx		ERR540677	2	2	9	1	6	19	14	2221	490
33712	VICE1192	Iceland	Europe	2011	15BC		3		0-4	male	carriage	nasopharynx		ERR540678	7	41	2	6	10	26	1	1262	1262
33713	VICE1193	Iceland	Europe	2011	23F		2		0-4	male	carriage	nasopharynx		ERR540679	1	8	6	2	6	4	6	37	439
34502	VICE1194	Iceland	Europe	2011	23F		2		0-4	male	carriage	nasopharynx		ERR690921	1	8	6	2	6	4	6	37	439
34503	VICE1195	Iceland	Europe	2011	23F		3		0-4	male	carriage	nasopharynx		ERR690922	1	8	6	2	6	4	6	37	439
48963	VICE1196	Iceland	Europe	2011	3		5		5-9	male	carriage	nasopharynx		ERR925614	7	15	2	10	6	1	22	180	180
33599	VICE1198	Iceland	Europe	2011	11A		4		0-4	male	carriage	nasopharynx		ERR540680	2	5	29	12	16	3	14	62	62
34437	VICE1199a	Iceland	Europe	2011	11A		5		5-9	female	carriage	nasopharynx		ERR690923	2	5	29	12	16	3	14	62	62
49053	VICE1199b	Iceland	Europe	2011	nontypable		5		5-9	female	carriage	nasopharynx		ERR755393	8	37	9	29	391	12	53	10371	344
33600	VICE1200	Iceland	Europe	2011	11A		5		5-9	female	carriage	nasopharynx		ERR540681	2	5	29	12	16	3	14	62	62
34323	VICE1201	Iceland	Europe	2011	23F		3		0-4	female	carriage	nasopharynx		ERR570733	1	8	6	2	6	4	6	37	439
48964	VICE1202	Iceland	Europe	2011	11A		5		5-9	female	carriage	nasopharynx		ERR925615	2	5	29	12	16	3	14	62	62
33714	VICE1203	Iceland	Europe	2011	23F		4		0-4	female	carriage	nasopharynx		ERR540682	1	8	9	1	6	4	6	311	439
34408	VICE1204	Iceland	Europe	2011	23F		5		5-9	male	carriage	nasopharynx		ERR540683	1	8	6	2	6	4	6	37	439
48965	VICE1205	Iceland	Europe	2011	11A		5		5-9	female	carriage	nasopharynx		ERR975603	2	5	29	12	16	3	14	62	62
36008	VICE1206	Iceland	Europe	2011	3		5		5-9	male	carriage	nasopharynx		ERR755394	7	15	2	10	6	1	22	180	180
34289	VICE1207	Iceland	Europe	2011	23A		4		0-4	female	carriage	nasopharynx		ERR540684	1	2	9	2	6	4	6	436	439
25433	VICE1208	Iceland	Europe	2011	6A		4		0-4	female	carriage	nasopharynx		ERR540685	5	7	4	10	10	1	27	460	97
34290	VICE1209	Iceland	Europe	2011	19A		4		0-4	male	carriage	nasopharynx		ERR540686	8	13	14	4	14	4	14	667	199
33715	VICE1210a	Iceland	Europe	2011	19A		4		0-4	female	carriage	nasopharynx		ERR540687	8	13	14	4	14	4	14	667	199
49054	VICE1210b	Iceland	Europe	2011	nontypable		4		0-4	female	carriage	nasopharynx		ERR690924	8	5	2	27	2	11	71	448	448
36009	VICE1211	Iceland	Europe	2011	6A		3		0-4	male	carriage	nasopharynx		ERR755395	2	2	9	1	6	19	14	2221	490
33601	VICE1212	Iceland	Europe	2011	19F		2		0-4	male	carriage	nasopharynx		ERR540688	4	16	19	15	6	20	272	3014	236/271/320
34467	VICE1213a	Iceland	Europe	2011	23A		2		0-4	male	carriage	nasopharynx		ERR570734	1	2	9	2	6	4	6	436	439
33716	VICE1214	Iceland	Europe	2011	19F		2		0-4	male	carriage	nasopharynx		ERR540689	4	16	19	15	6	20	107	9458	236/271/320
48966	VICE1215	Iceland	Europe	2011	nontypable		2		0-4	female	carriage	nasopharynx		ERR690925	8	5	2	27	2	11	71	448	448
48967	VICE1216	Iceland	Europe	2011	3		6		5-9	male	carriage	nasopharynx		ERR925616	7	15	2	10	6	1	22	180	180
48968	VICE1217	Iceland	Europe	2011	38		3		0-4	male	carriage	nasopharynx		ERR755396	10	43	41	18	13	49	6	393	393
33717	VICE1218	Iceland	Europe	2011	33F		4		0-4	female	carriage	nasopharynx		ERR540690	5	12	29	12	9	39	18	100	100
33718	VICE1220	Iceland	Europe	2011	19F		2		0-4	female	carriage	nasopharynx		ERR540691	4	16	19	15	6	20	107	9458	236/271/320
48969	VICE1221	Iceland	Europe	2011	3		4		0-4	male	carriage	nasopharynx		ERR925617	7	15	2	10	6	1	22	180	180
33719	VICE1222	Iceland	Europe	2011	19A		4		0-4	female	carriage	nasopharynx		ERR540692	311	13	14	4	14	4	14	10360	199
33492	VICE1223a	Iceland	Europe	2011	6A		4		0-4	female	carriage	nasopharynx		ERR540693	8	5	4	15	6	20	8	3981	15
33720	VICE1224	Iceland	Europe	2011	19A		4		0-4	female	carriage	nasopharynx		ERR540695	8	13	14	4	14	4	14	667	199
48970	VICE1225a	Iceland	Europe	2011	19A		5		5-9	female	carriage	nasopharynx		ERR925618	311	13	14	4	14	4	14	10360	199
48971	VICE1227	Iceland	Europe	2011	38		2		0-4	male	carriage	nasopharynx		ERR540697	10	43	41	18	13	49	6	393	393
34453	VICE1229	Iceland	Europe	2011	23F		2		0-4	male	carriage	nasopharynx		ERR690926	1	8	4	1	1	4	6	36	439
33721	VICE1230	Iceland	Europe	2011	15BC		3		0-4	male	carriage	nasopharynx		ERR540698	8	13	14	4	17	4	14	199	199
48972	VICE1231	Iceland	Europe	2011	16F		5		5-9	female	carriage	nasopharynx		ERR925620	1	5	27	20	1	1	1	30	30
33722	VICE1232	Iceland	Europe	2011	19F		2		0-4	female	carriage	nasopharynx		ERR540699	7	11	10	1	6	8	14	162	156/162
25603	VICE1233	Iceland	Europe	2011	6B		2		0-4	female	carriage	nasopharynx		ERR540700	7	13	8	6	10	6	14	176	138/176
48973	VICE1234	Iceland	Europe	2011	3		6		5-9	female	carriage	nasopharynx		ERR925621	7	15	2	10	6	1	22	180	180
48974	VICE1235	Iceland	Europe	2011	19A		6		5-9	male	carriage	nasopharynx			8	13	14	4	14	4	14	667	199
48975	VICE1236a	Iceland	Europe	2011	16F		6		5-9	female	carriage	nasopharynx		ERR690927	1	5	27	20	1	1	1	30	30
33723	VICE1237a	Iceland	Europe	2011	19A		4		0-4	male	carriage	nasopharynx		ERR540701	8	13	14	4	14	4	14	667	199
48976	VICE1238	Iceland	Europe	2011	14		4		0-4	male	carriage	nasopharynx		ERR975605	7	5	1	8	14	11	14	124	124
34441	VICE1239a	Iceland	Europe	2011	23F		5		5-9	male	carriage	nasopharynx		ERR540333	1	8	9	1	6	4	6	311	439
49055	VICE1239b	Iceland	Europe	2011	16F		5		5-9	male	carriage	nasopharynx		ERR540334	1	5	27	20	1	1	1	30	30
48977	VICE1240	Iceland	Europe	2011	19A		5		5-9	female	carriage	nasopharynx		ERR1081453	8	13	14	4	17	4	14	199	199
34442	VICE1241a	Iceland	Europe	2011	11A		4		0-4	male	carriage	nasopharynx		ERR540335	2	5	29	12	16	3	14	62	62
48978	VICE1242a	Iceland	Europe	2011	16F		4		0-4	female	carriage	nasopharynx		ERR540336	1	5	27	20	1	1	1	30	30
36010	VICE1243	Iceland	Europe	2011	6A		5		5-9	female	carriage	nasopharynx		ERR925623	2	2	9	1	6	19	14	2221	490
36011	VICE1244	Iceland	Europe	2011	14		3		0-4	male	carriage	nasopharynx		ERR755397	7	5	1	8	14	11	14	124	124
34465	VICE1245	Iceland	Europe	2011	19F		4		0-4	female	carriage	nasopharynx		ERR540338	4	16	19	15	6	20	584	9165	236/271/320
25423	VICE1246	Iceland	Europe	2011	6A		4		0-4	male	carriage	nasopharynx		ERR540339	2	2	9	1	6	19	14	2221	490
33608	VICE1247	Iceland	Europe	2011	19F		5		5-9	female	carriage	nasopharynx		ERR540340	4	16	19	15	6	20	272	3014	236/271/320
36012	VICE1248	Iceland	Europe	2011	3		5		5-9	female	carriage	nasopharynx		ERR755398	7	15	2	10	6	1	22	180	180
33609	VICE1249	Iceland	Europe	2011	18C		4		0-4	female	carriage	nasopharynx		ERR540341	7	2	1	13	10	1	21	116	113
33548	VICE1250	Iceland	Europe	2011	11A		6		5-9	male	carriage	nasopharynx		ERR540342	2	5	29	12	16	3	14	62	62
25436	VICE1251	Iceland	Europe	2011	6A		4		0-4	female	carriage	nasopharynx		ERR540343	5	7	4	10	10	1	27	460	97
48979	VICE1252a	Iceland	Europe	2011	6A		6		5-9	female	carriage	nasopharynx			5	7	4	10	10	1	27	460	97
33549	VICE1252b	Iceland	Europe	2011	19F		6		5-9	female	carriage	nasopharynx		ERR540344	4	16	19	15	6	20	272	3014	236/271/320
25604	VICE1253	Iceland	Europe	2011	6B		3		0-4	male	carriage	nasopharynx		ERR540345	7	5	8	5	10	6	14	138	138/176
36013	VICE1254	Iceland	Europe	2011	6A		3		0-4	male	carriage	nasopharynx		ERR975606	5	140	4	10	10	1	27	2340	97
48980	VICE1255a	Iceland	Europe	2011	38		4		0-4	female	carriage	nasopharynx		ERR540346	10	43	41	18	13	49	6	393	393
34443	VICE1255b	Iceland	Europe	2011	19A		4		0-4	female	carriage	nasopharynx		ERR540347	311	13	14	4	14	4	14	10360	199
36014	VICE1256	Iceland	Europe	2011	6A		3		0-4	male	carriage	nasopharynx		ERR925625	2	2	9	1	6	19	14	2221	490
48981	VICE1257a	Iceland	Europe	2011	nontypable		4		0-4	male	carriage	nasopharynx		ERR540348	8	5	2	27	2	11	71	448	448
25420	VICE1257b	Iceland	Europe	2011	6A		4		0-4	male	carriage	nasopharynx		ERR540349	2	7	4	10	10	1	27	65	97
48982	VICE1258	Iceland	Europe	2011	nontypable		3		0-4	male	carriage	nasopharynx		ERR540350	8	5	2	27	2	11	71	448	448
33484	VICE1259a	Iceland	Europe	2011	6B		2		0-4	female	carriage	nasopharynx		ERR540351	7	13	8	6	10	6	14	176	138/176
25320	VICE1260	Iceland	Europe	2011	6B		1		0-4	female	carriage	nasopharynx		ERR540352	7	13	8	6	10	6	14	176	138/176
48983	VICE1261a	Iceland	Europe	2011	38		4		0-4	male	carriage	nasopharynx		ERR540353	10	43	41	18	13	49	6	393	393
34210	VICE1262	Iceland	Europe	2011	15BC		5		5-9	female	carriage	nasopharynx		ERR540355	7	41	2	6	10	26	1	1262	1262
48984	VICE1263	Iceland	Europe	2011	38		2		0-4	female	carriage	nasopharynx		ERR540356	10	43	41	18	13	49	6	393	393
48985	VICE1264	Iceland	Europe	2011	21		5		5-9	female	carriage	nasopharynx		ERR540357	10	10	41	16	1	26	1	1877	193
48986	VICE1265	Iceland	Europe	2011	38		5		5-9	female	carriage	nasopharynx		ERR540358	10	43	41	18	13	49	6	393	393
48987	VICE1266	Iceland	Europe	2011	38		5		5-9	female	carriage	nasopharynx		ERR540359	10	43	41	18	13	49	6	393	393
33550	VICE1267	Iceland	Europe	2011	19A		4		0-4	male	carriage	nasopharynx		ERR540360	8	13	14	4	14	4	14	667	199
48988	VICE1268	Iceland	Europe	2011	3		5		5-9	male	carriage	nasopharynx		ERR925626	7	15	2	10	6	1	22	180	180
25366	VICE1269	Iceland	Europe	2011	6C		2		0-4	female	carriage	nasopharynx		ERR540361	1	5	7	12	17	158	14	1692	30
33485	VICE1270a	Iceland	Europe	2011	6B		3		0-4	female	carriage	nasopharynx		ERR540362	7	13	8	6	10	6	14	176	138/176
49056	VICE1270b	Iceland	Europe	2011	16F		3		0-4	female	carriage	nasopharynx		ERR540363	1	5	27	20	1	1	1	30	30
25333	VICE1271	Iceland	Europe	2011	6B		2		0-4	male	carriage	nasopharynx		ERR540364	7	13	8	6	10	6	14	176	138/176
48989	VICE1272	Iceland	Europe	2011	nontypable		3		0-4	male	carriage	nasopharynx		ERR1305044	8	37	9	29	2	12	53	344	344
33551	VICE1273	Iceland	Europe	2011	19F		3		0-4	male	carriage	nasopharynx		ERR540365	4	16	19	15	6	20	272	3014	236/271/320
25365	VICE1274	Iceland	Europe	2011	6B		2		0-4	male	carriage	nasopharynx		ERR540366	7	5	8	5	10	6	14	138	138/176
48990	VICE1275a	Iceland	Europe	2011	21		4		0-4	male	carriage	nasopharynx		ERR540367	10	10	41	16	1	26	1	1877	193
33552	VICE1275b	Iceland	Europe	2011	14		4		0-4	male	carriage	nasopharynx	Frameshift detected in cps (AvT)	ERR540368	1	5	4	5	5	1	8	9	15
36015	VICE1276a	Iceland	Europe	2011	6B		3		0-4	male	carriage	nasopharynx		ERR925627	7	5	8	5	10	6	14	138	138/176
34505	VICE1276b	Iceland	Europe	2011	3		3		0-4	male	carriage	nasopharynx		ERR690929	7	15	2	10	6	1	22	180	180
33553	VICE1277	Iceland	Europe	2011	19A		3		0-4	male	carriage	nasopharynx		ERR540369	8	13	14	4	17	4	14	199	199
33554	VICE1278	Iceland	Europe	2011	15BC		4		0-4	female	carriage	nasopharynx		ERR540370	7	41	2	6	10	26	1	1262	1262
25385	VICE1279	Iceland	Europe	2011	6B		3		0-4	female	carriage	nasopharynx		ERR540371	7	13	8	6	10	6	14	176	138/176
48991	VICE1280	Iceland	Europe	2011	nontypable		6		5-9	male	carriage	nasopharynx		ERR690930	8	37	9	29	2	12	339	4149	344
36016	VICE1281	Iceland	Europe	2011	6A		5		5-9	male	carriage	nasopharynx		ERR925628	2	2	9	1	6	19	14	2221	490
33555	VICE1282a	Iceland	Europe	2011	11A		3		0-4	male	carriage	nasopharynx		ERR540372	2	5	29	12	16	3	14	62	62
33557	VICE1283	Iceland	Europe	2011	19A		4		0-4	male	carriage	nasopharynx		ERR540374	8	13	14	4	14	4	14	667	199
33610	VICE1284	Iceland	Europe	2011	19F		3		0-4	male	carriage	nasopharynx		ERR540375	4	16	19	15	6	20	272	3014	236/271/320
33558	VICE1285	Iceland	Europe	2011	19F		4		0-4	female	carriage	nasopharynx		ERR540376	4	16	19	15	6	20	584	9165	236/271/320
34506	VICE1286	Iceland	Europe	2011	19A		3		0-4	female	carriage	nasopharynx		ERR690931	8	13	14	4	17	4	14	199	199
33559	VICE1287	Iceland	Europe	2011	9N		4		0-4	male	carriage	nasopharynx		ERR540377	2	8	2	4	6	1	1	66	66
33611	VICE1288	Iceland	Europe	2011	19F		5		5-9	male	carriage	nasopharynx		ERR540378	4	16	19	15	6	20	584	9165	236/271/320
48992	VICE1289	Iceland	Europe	2011	16F		5		5-9	male	carriage	nasopharynx		ERR540379	1	5	27	20	1	1	1	30	30
48993	VICE1290	Iceland	Europe	2011	19A		5		5-9	male	carriage	nasopharynx		ERR690932	8	13	14	4	17	4	14	199	199
33612	VICE1291	Iceland	Europe	2011	23F		2		0-4	male	carriage	nasopharynx		ERR540380	1	8	4	1	1	4	6	36	439
33560	VICE1292	Iceland	Europe	2011	19F		3		0-4	male	carriage	nasopharynx		ERR540381	4	16	19	15	6	20	584	9165	236/271/320
33561	VICE1293a	Iceland	Europe	2011	23F		2		0-4	male	carriage	nasopharynx		ERR540382	1	8	4	1	1	4	6	36	439
49057	VICE1293b	Iceland	Europe	2011	nontypable		2		0-4	male	carriage	nasopharynx		ERR690933	8	37	9	29	391	12	53	10371	344
25437	VICE1294	Iceland	Europe	2011	6A		4		0-4	male	carriage	nasopharynx		ERR540383	2	2	9	1	6	19	14	2221	490
48994	VICE1295	Iceland	Europe	2011	16F		3		0-4	female	carriage	nasopharynx		ERR540384	1	5	27	20	1	1	1	30	30
33562	VICE1296	Iceland	Europe	2011	9N		4		0-4	female	carriage	nasopharynx		ERR540385	2	8	2	4	6	1	1	66	66
48995	VICE1297	Iceland	Europe	2011	16F		6		5-9	male	carriage	nasopharynx		ERR540386	1	5	27	20	1	1	1	30	30
48996	VICE1298	Iceland	Europe	2011	3		6		5-9	female	carriage	nasopharynx		ERR925629	7	15	2	10	6	1	22	180	180
36017	VICE1299a	Iceland	Europe	2011	6B		5		5-9	male	carriage	nasopharynx		ERR925630	7	5	8	5	10	6	14	138	138/176
34507	VICE1299b	Iceland	Europe	2011	14		5		5-9	male	carriage	nasopharynx		ERR690934	7	5	1	8	14	11	14	124	124
33563	VICE1300	Iceland	Europe	2014	7F		38		35-39	male	bacteraemia	blood		ERR540388	8	9	2	1	6	1	17	191	191
33564	VICE1301	Iceland	Europe	2012	23F		5		5-9	male	carriage	nasopharynx		ERR540389	1	8	9	1	6	4	6	311	439
48997	VICE1302	Iceland	Europe	2012	18C		4		0-4	female	carriage	nasopharynx		ERR1081454	7	2	1	1	10	1	21	113	113
36018	VICE1303	Iceland	Europe	2012	6A		4		0-4	female	carriage	nasopharynx		ERR975607	5	7	4	10	10	1	27	460	97
33613	VICE1304	Iceland	Europe	2012	15BC		3		0-4	female	carriage	nasopharynx		ERR540390	8	13	14	4	17	4	14	199	199
48998	VICE1305	Iceland	Europe	2012	19A		5		5-9	male	carriage	nasopharynx		ERR925631	2	5	4	10	1	1	1	1801	Sing1801
33614	VICE1306	Iceland	Europe	2012	18C		5		5-9	female	carriage	nasopharynx		ERR540391	7	2	1	1	10	1	21	113	113
33725	VICE1307	Iceland	Europe	2012	15BC		4		0-4	male	carriage	nasopharynx		ERR540392	8	13	14	4	17	4	14	199	199
25376	VICE1308	Iceland	Europe	2012	6A		2		0-4	female	carriage	nasopharynx		ERR540393	5	140	4	10	10	1	27	2340	97
33565	VICE1309a	Iceland	Europe	2012	11A		6		5-9	female	carriage	nasopharynx		ERR540394	2	5	29	12	16	3	14	62	62
49058	VICE1309b	Iceland	Europe	2012	nontypable		6		5-9	female	carriage	nasopharynx		ERR540395	8	5	2	27	2	11	71	448	448
34508	VICE1310a	Iceland	Europe	2012	11A		5		5-9	male	carriage	nasopharynx		ERR690935	2	5	29	12	16	3	14	62	62
49059	VICE1310b	Iceland	Europe	2012	nontypable		5		5-9	male	carriage	nasopharynx			8	5	2	27	2	11	71	448	448
36019	VICE1311	Iceland	Europe	2012	23F		5		5-9	male	carriage	nasopharynx		ERR755400	1	8	9	1	6	792	6	13126	439
33615	VICE1312	Iceland	Europe	2012	11A		6		5-9	female	carriage	nasopharynx		ERR540396	2	5	29	12	16	3	14	62	62
48999	VICE1313	Iceland	Europe	2012	19F		4		0-4	male	carriage	nasopharynx		ERR1138891	7	14	40	12	1	1	14	179	177
33486	VICE1314a	Iceland	Europe	2012	6B		4		0-4	male	carriage	nasopharynx		ERR540397	7	13	8	6	10	6	14	176	138/176
25614	VICE1315	Iceland	Europe	2012	6A		3		0-4	female	carriage	nasopharynx		ERR690936	2	2	9	1	6	19	14	2221	490
49000	VICE1316	Iceland	Europe	2012	3		5		5-9	male	carriage	nasopharynx		ERR1138892	7	15	2	10	6	1	22	180	180
33566	VICE1317	Iceland	Europe	2012	19F		2		0-4	female	carriage	nasopharynx		ERR540399	4	16	19	15	6	20	272	3014	236/271/320
33616	VICE1318	Iceland	Europe	2012	15BC		2		0-4	male	carriage	nasopharynx		ERR540400	7	41	2	6	10	26	1	1262	1262
33487	VICE1319a	Iceland	Europe	2012	6B		5		5-9	female	carriage	nasopharynx		ERR540401	7	13	8	6	10	6	14	176	138/176
49060	VICE1319b	Iceland	Europe	2012	nontypable		5		5-9	female	carriage	nasopharynx		ERR690937	8	5	2	27	2	11	71	448	448
49001	VICE1320	Iceland	Europe	2012	nontypable		5		5-9	female	carriage	nasopharynx		ERR540402	8	5	2	27	2	11	71	448	448
33567	VICE1321	Iceland	Europe	2012	23F		3		0-4	female	carriage	nasopharynx		ERR540403	7	5	1	1	13	31	14	440	392
33568	VICE1322	Iceland	Europe	2012	23F		5		5-9	female	carriage	nasopharynx		ERR540404	7	5	1	1	13	31	14	440	392
33569	VICE1323	Iceland	Europe	2012	23F		3		0-4	male	carriage	nasopharynx		ERR540405	7	5	1	1	13	31	14	440	392
49002	VICE1324	Iceland	Europe	2012	10A		6		5-9	male	carriage	nasopharynx		ERR540406	5	40	4	1	10	1	27	461	97
25394	VICE1325	Iceland	Europe	2012	6A		3		0-4	male	carriage	nasopharynx		ERR540407	5	7	4	10	10	1	27	460	97
25363	VICE1326	Iceland	Europe	2012	6A		2		0-4	female	carriage	nasopharynx		ERR540408	5	7	4	10	10	1	27	460	97
25352	VICE1327	Iceland	Europe	2012	6A		2		0-4	male	carriage	nasopharynx		ERR540409	5	7	4	10	10	1	27	460	97
33457	VICE1328a	Iceland	Europe	2012	9V		6		5-9	male	carriage	nasopharynx		ERR540410	7	11	10	1	6	8	14	162	156/162
37707	VICE1328b	Iceland	Europe	2012	nontypable		6		5-9	male	carriage	nasopharynx		ERR975608	8	37	9	29	566	12	53	13128	344
33570	VICE1329	Iceland	Europe	2012	19F		2		0-4	female	carriage	nasopharynx		ERR540411	4	16	19	15	6	20	272	3014	236/271/320
33571	VICE1330	Iceland	Europe	2012	3		3		0-4	female	carriage	nasopharynx		ERR540412	7	15	2	10	6	1	22	180	180
33572	VICE1331	Iceland	Europe	2012	15BC		3		0-4	male	carriage	nasopharynx		ERR540413	8	13	14	4	17	4	14	199	199
25391	VICE1332	Iceland	Europe	2012	6B		3		0-4	female	carriage	nasopharynx		ERR540414	7	5	8	5	10	6	14	138	138/176
36020	VICE1333	Iceland	Europe	2012	6A		4		0-4	male	carriage	nasopharynx		ERR975609	2	2	9	1	6	19	14	2221	490
33573	VICE1334	Iceland	Europe	2012	15BC		4		0-4	male	carriage	nasopharynx		ERR540415	8	13	14	4	17	4	14	199	199
36021	VICE1335	Iceland	Europe	2012	6A		3		0-4	male	carriage	nasopharynx		ERR975610	2	2	9	1	6	19	14	2221	490
33574	VICE1336	Iceland	Europe	2012	15BC		3		0-4	male	carriage	nasopharynx		ERR540416	8	13	14	4	17	4	14	199	199
33617	VICE1337	Iceland	Europe	2012	11A		5		5-9	female	carriage	nasopharynx		ERR540417	2	5	29	12	16	3	14	62	62
49003	VICE1338a	Iceland	Europe	2012	23F		5		5-9	male	carriage	nasopharynx		ERR975611	7	5	1	1	13	31	14	440	392
49117	VICE1338b	Iceland	Europe	2012	3		5		5-9	male	carriage	nasopharynx		ERR925633	7	15	2	10	6	1	22	180	180
33575	VICE1339	Iceland	Europe	2012	15BC		3		0-4	female	carriage	nasopharynx		ERR540418	7	41	2	6	10	26	1	1262	1262
25321	VICE1340	Iceland	Europe	2012	6A		1		0-4	male	carriage	nasopharynx		ERR540419	7	13	8	6	10	6	14	176	138/176
25316	VICE1341	Iceland	Europe	2012	6A		1		0-4	male	carriage	nasopharynx		ERR540420	2	2	9	1	6	19	14	2221	490
33726	VICE1342	Iceland	Europe	2012	23F		5		5-9	female	carriage	nasopharynx		ERR540421	1	8	9	1	6	4	6	311	439
33576	VICE1343a	Iceland	Europe	2012	15BC		4		0-4	female	carriage	nasopharynx		ERR540422	7	41	2	6	10	26	1	1262	1262
49061	VICE1343b	Iceland	Europe	2012	nontypable		4		0-4	female	carriage	nasopharynx		ERR925634	8	37	9	29	391	12	53	10371	344
33577	VICE1344a	Iceland	Europe	2012	11A		4		0-4	male	carriage	nasopharynx		ERR540423	2	5	29	12	16	3	14	62	62
33618	VICE1344b	Iceland	Europe	2012	23F		4		0-4	male	carriage	nasopharynx		ERR540424	1	8	9	1	6	4	6	311	439
25616	VICE1345	Iceland	Europe	2012	6A		5		5-9	male	carriage	nasopharynx		ERR540425	5	7	4	10	10	1	27	460	97
36022	VICE1346	Iceland	Europe	2012	6A		5		5-9	male	carriage	nasopharynx		ERR925635	5	7	4	10	10	1	27	460	97
34509	VICE1347	Iceland	Europe	2012	19A		5		5-9	male	carriage	nasopharynx		ERR690938	8	13	14	4	14	4	14	667	199
25617	VICE1348	Iceland	Europe	2012	6A		5		5-9	male	carriage	nasopharynx		ERR690939	5	7	4	10	10	1	27	460	97
25622	VICE1349	Iceland	Europe	2012	6A		6		5-9	male	carriage	nasopharynx		ERR690940	5	7	4	10	10	1	27	460	97
25414	VICE1350	Iceland	Europe	2012	6A		3		0-4	male	carriage	nasopharynx		ERR690941	5	7	4	10	10	1	27	460	97
34454	VICE1351	Iceland	Europe	2012	15BC		5		5-9	male	carriage	nasopharynx		ERR690942	7	41	2	6	10	26	1	1262	1262
49004	VICE1352	Iceland	Europe	2012	nontypable		6		5-9	female	carriage	nasopharynx		ERR975612	8	37	9	29	391	12	53	10371	344
34455	VICE1353a	Iceland	Europe	2012	23F		6		5-9	female	carriage	nasopharynx		ERR690943	7	5	1	1	13	31	14	440	392
34510	VICE1353b	Iceland	Europe	2012	14		6		5-9	female	carriage	nasopharynx		ERR690944	7	5	1	8	14	11	14	124	124
49005	VICE1354a	Iceland	Europe	2012	11A		3		0-4	female	carriage	nasopharynx		ERR975613	2	5	29	12	16	3	14	62	62
49062	VICE1354b	Iceland	Europe	2012	nontypable		3		0-4	female	carriage	nasopharynx		ERR975614	8	37	9	29	391	12	53	10371	344
34546	VICE1355	Iceland	Europe	2012	23F		5		5-9	female	carriage	nasopharynx		ERR690945	1	8	9	1	6	4	6	311	439
36023	VICE1356	Iceland	Europe	2012	6A		4		0-4	female	carriage	nasopharynx		ERR975615	5	7	4	10	10	1	27	460	97
34547	VICE1357	Iceland	Europe	2012	11A		2		0-4	female	carriage	nasopharynx		ERR690946	2	5	29	12	16	3	14	62	62
34548	VICE1358	Iceland	Europe	2012	19F		3		0-4	female	carriage	nasopharynx		ERR690947	4	16	19	15	6	20	272	3014	236/271/320
34533	VICE1359	Iceland	Europe	2012	11A		2		0-4	female	carriage	nasopharynx		ERR690948	2	5	29	12	16	3	14	62	62
49006	VICE1360	Iceland	Europe	2012	3		4		0-4	male	carriage	nasopharynx		ERR975616	7	15	2	10	6	1	22	180	180
49007	VICE1361	Iceland	Europe	2012	16F		4		0-4	female	carriage	nasopharynx		ERR690949	1	5	27	20	1	1	1	30	30
36024	VICE1362	Iceland	Europe	2012	6A		4		0-4	female	carriage	nasopharynx		ERR975617	2	2	9	1	6	19	14	2221	490
25327	VICE1363	Iceland	Europe	2012	6B		2		0-4	female	carriage	nasopharynx		ERR690950	7	13	8	6	10	6	14	176	138/176
33493	VICE1364a	Iceland	Europe	2012	6B		3		0-4	male	carriage	nasopharynx		ERR689452	7	13	8	6	10	6	14	176	138/176
33494	VICE1365a	Iceland	Europe	2012	6B		3		0-4	male	carriage	nasopharynx		ERR689454	7	13	8	6	10	6	14	176	138/176
49063	VICE1365b	Iceland	Europe	2012	nontypable		3		0-4	male	carriage	nasopharynx		ERR975618	2	5	4	5	2	1	579	10375	13215
34218	VICE1366	Iceland	Europe	2012	23F		2		0-4	female	carriage	nasopharynx		ERR689455	1	8	4	1	1	4	6	36	439
49008	VICE1367	Iceland	Europe	2012	nontypable		3		0-4	female	carriage	nasopharynx		ERR975619	8	37	9	29	2	12	53	344	344
25613	VICE1368	Iceland	Europe	2012	6B		3		0-4	female	carriage	nasopharynx		ERR689456	7	13	8	6	10	6	14	176	138/176
25415	VICE1369	Iceland	Europe	2012	6A		3		0-4	male	carriage	nasopharynx		ERR689457	2	2	9	1	6	19	14	2221	490
34409	VICE1370	Iceland	Europe	2012	23F		4		0-4	female	carriage	nasopharynx		ERR689458	1	8	9	1	6	4	6	311	439
34291	VICE1371	Iceland	Europe	2012	23F		2		0-4	female	carriage	nasopharynx		ERR689459	1	8	9	1	6	4	6	311	439
34219	VICE1372	Iceland	Europe	2012	15BC		3		0-4	male	carriage	nasopharynx		ERR689460	8	13	14	4	17	4	14	199	199
34206	VICE1373	Iceland	Europe	2014	23F		58		55-59	male	bacteraemia	blood		ERR689461	1	8	9	1	6	4	6	311	439
34207	VICE1374	Iceland	Europe	2014	22F		66		65-69	female	bacteraemia	blood		ERR689462	1	1	4	1	18	58	17	433	433
49009	VICE1375	Iceland	Europe	2012	23F		3		0-4	male	carriage	nasopharynx		ERR925636	1	8	9	1	6	4	6	311	439
34220	VICE1376	Iceland	Europe	2012	15BC		2		0-4	female	carriage	nasopharynx		ERR689463	8	13	14	4	17	4	14	199	199
25375	VICE1377	Iceland	Europe	2012	6A		2		0-4	male	carriage	nasopharynx		ERR689464	2	2	9	1	6	19	14	2221	490
34292	VICE1378a	Iceland	Europe	2012	19A		5		5-9	female	carriage	nasopharynx		ERR689465	311	13	14	4	14	4	14	10360	199
49064	VICE1378b	Iceland	Europe	2012	3		5		5-9	female	carriage	nasopharynx		ERR975620	7	15	2	10	6	1	22	180	180
49010	VICE1379	Iceland	Europe	2012	38		6		5-9	male	carriage	nasopharynx		ERR689466	10	43	41	18	13	49	6	393	393
25374	VICE1380	Iceland	Europe	2012	6A		2		0-4	female	carriage	nasopharynx		ERR689467	2	7	4	10	10	1	27	65	97
25413	VICE1381	Iceland	Europe	2012	6B		3		0-4	male	carriage	nasopharynx		ERR689468	7	5	8	5	10	6	14	138	138/176
34221	VICE1382	Iceland	Europe	2012	23F		4		0-4	female	carriage	nasopharynx		ERR689469	7	5	1	1	13	31	14	440	392
25618	VICE1383	Iceland	Europe	2012	6A		5		5-9	male	carriage	nasopharynx		ERR689470	2	7	4	10	10	1	27	65	97
36025	VICE1384	Iceland	Europe	2012	6A		5		5-9	male	carriage	nasopharynx		ERR925637	5	7	4	10	10	1	27	460	97
34410	VICE1385	Iceland	Europe	2012	18C		5		5-9	male	carriage	nasopharynx		ERR689471	7	2	1	1	10	1	21	113	113
49011	VICE1386	Iceland	Europe	2012	nontypable		6		5-9	female	carriage	nasopharynx		ERR1081455	8	37	9	29	2	12	53	344	344
34293	VICE1387	Iceland	Europe	2012	19A		5		5-9	male	carriage	nasopharynx		ERR689472	311	13	14	4	14	4	14	10360	199
34294	VICE1388	Iceland	Europe	2012	23F		5		5-9	female	carriage	nasopharynx		ERR689473	7	5	1	1	13	31	14	440	392
34222	VICE1389	Iceland	Europe	2012	19A		6		5-9	female	carriage	nasopharynx		ERR689474	8	13	14	4	14	4	14	667	199
34431	VICE1390	Iceland	Europe	2012	23F		5		5-9	male	carriage	nasopharynx		ERR689475	7	5	1	1	13	31	14	440	392
36026	VICE1391	Iceland	Europe	2012	19A		3		0-4	male	carriage	nasopharynx		ERR755401	2	5	4	10	1	1	1	1801	Sing1801
49012	VICE1392	Iceland	Europe	2012	19A		2		0-4	male	carriage	nasopharynx		ERR975621	2	5	4	10	1	1	1	1801	Sing1801
37706	VICE1393	Iceland	Europe	2012	14		3		0-4	male	carriage	nasopharynx		ERR975622	7	5	1	8	14	795	14	13127	124
49013	VICE1394a	Iceland	Europe	2012	19F		2		0-4	female	carriage	nasopharynx			4	16	19	15	6	20	26	271	236/271/320
49065	VICE1394b	Iceland	Europe	2012	15BC		2		0-4	female	carriage	nasopharynx		ERR975623	8	13	14	4	17	4	14	199	199
34223	VICE1395	Iceland	Europe	2012	19F		6		5-9	female	carriage	nasopharynx		ERR689476	4	16	19	15	6	20	584	9165	236/271/320
34224	VICE1396	Iceland	Europe	2012	19F		6		5-9	male	carriage	nasopharynx		ERR689477	4	16	19	15	6	20	584	9165	236/271/320
34225	VICE1397	Iceland	Europe	2012	19A		3		0-4	female	carriage	nasopharynx		ERR689478	2	5	4	10	1	1	1	1801	Sing1801
34295	VICE1398	Iceland	Europe	2012	23A		3		0-4	female	carriage	nasopharynx		ERR689479	1	8	9	9	6	4	6	42	439
34411	VICE1399	Iceland	Europe	2012	23A		5		5-9	female	carriage	nasopharynx		ERR689480	1	8	9	9	6	4	6	42	439
34226	VICE1400	Iceland	Europe	2012	23F		6		5-9	male	carriage	nasopharynx		ERR689481	7	5	1	1	13	31	14	440	392
34324	VICE1401	Iceland	Europe	2012	23A		2		0-4	male	carriage	nasopharynx		ERR689482	1	8	9	9	6	4	6	42	439
49014	VICE1402	Iceland	Europe	2012	11A		5		5-9	male	carriage	nasopharynx		ERR925638	2	5	29	12	16	3	14	62	62
34412	VICE1403	Iceland	Europe	2012	23F		4		0-4	female	carriage	nasopharynx		ERR689483	1	8	9	1	6	4	6	311	439
25399	VICE1404	Iceland	Europe	2012	6A		3		0-4	female	carriage	nasopharynx		ERR689484	2	2	9	1	6	19	14	2221	490
34227	VICE1405	Iceland	Europe	2012	23F		3		0-4	female	carriage	nasopharynx		ERR689485	1	8	9	1	6	4	6	311	439
34228	VICE1406	Iceland	Europe	2012	19A		4		0-4	female	carriage	nasopharynx		ERR689486	8	13	14	4	17	4	14	199	199
34229	VICE1407	Iceland	Europe	2012	23F		4		0-4	male	carriage	nasopharynx		ERR689487	1	8	6	2	6	20	6	507	439
34413	VICE1408	Iceland	Europe	2012	11A		3		0-4	female	carriage	nasopharynx		ERR689488	2	5	29	12	16	3	14	62	62
34296	VICE1409	Iceland	Europe	2012	23B		3		0-4	female	carriage	nasopharynx		ERR689489	1	8	9	2	6	4	6	439	439
25351	VICE1410	Iceland	Europe	2012	6B		2		0-4	female	carriage	nasopharynx		ERR689490	7	5	8	5	10	6	14	138	138/176
49015	VICE1411	Iceland	Europe	2012	15BC		3		0-4	male	carriage	nasopharynx		ERR975624	8	13	14	4	17	4	14	199	199
25612	VICE1412	Iceland	Europe	2012	6B		3		0-4	male	carriage	nasopharynx		ERR689491	7	5	8	5	10	6	14	138	138/176
25620	VICE1413	Iceland	Europe	2012	6A		6		5-9	male	carriage	nasopharynx		ERR689492	2	2	9	1	6	19	14	2221	490
25619	VICE1414	Iceland	Europe	2012	6B		6		5-9	male	carriage	nasopharynx		ERR689493	7	5	8	5	10	6	14	138	138/176
34230	VICE1415	Iceland	Europe	2012	11A		6		5-9	female	carriage	nasopharynx		ERR689494	2	5	29	12	16	3	14	62	62
36027	VICE1416	Iceland	Europe	2012	6A		6		5-9	male	carriage	nasopharynx		ERR755402	2	2	9	1	6	19	14	2221	490
34297	VICE1417	Iceland	Europe	2012	23B		6		5-9	male	carriage	nasopharynx		ERR689495	1	8	9	2	6	4	6	439	439
34298	VICE1418	Iceland	Europe	2012	35F		5		5-9	male	carriage	nasopharynx		ERR689496	5	7	4	19	10	40	27	446	97
34299	VICE1419	Iceland	Europe	2012	19A		4		0-4	male	carriage	nasopharynx		ERR689497	8	13	14	4	17	4	14	199	199
34231	VICE1420	Iceland	Europe	2012	23B		3		0-4	female	carriage	nasopharynx		ERR689498	1	8	9	2	6	4	6	439	439
34414	VICE1421	Iceland	Europe	2012	23B		3		0-4	female	carriage	nasopharynx		ERR689499	1	8	9	2	6	4	6	439	439
34232	VICE1422	Iceland	Europe	2012	18C		4		0-4	female	carriage	nasopharynx		ERR689500	7	2	1	1	10	1	21	113	113
25398	VICE1423	Iceland	Europe	2012	6B		3		0-4	female	carriage	nasopharynx		ERR689501	7	13	8	6	10	6			138/176
36028	VICE1424	Iceland	Europe	2012	6B		4		0-4	female	carriage	nasopharynx		ERR925639	7	13	8	6	10	6	14	176	138/176
49016	VICE1425a	Iceland	Europe	2012	23B		4		0-4	male	carriage	nasopharynx		ERR689503	1	8	9	2	6	4	6	439	439
34233	VICE1425b	Iceland	Europe	2012	33F		4		0-4	male	carriage	nasopharynx		ERR689504	5	12	29	12	9	39	18	100	100
34300	VICE1426	Iceland	Europe	2012	9N		4		0-4	female	carriage	nasopharynx		ERR689505	2	8	2	4	6	1	1	66	66
49017	VICE1427	Iceland	Europe	2012	16F		5		5-9	male	carriage	nasopharynx		ERR689506	1	5	27	20	1	1	1	30	30
34301	VICE1428	Iceland	Europe	2012	15BC		3		0-4	female	carriage	nasopharynx		ERR689507	8	13	14	4	17	4	14	199	199
25434	VICE1429	Iceland	Europe	2012	6B		4		0-4	female	carriage	nasopharynx		ERR689508	7	5	8	5	10	6	14	138	138/176
25621	VICE1430	Iceland	Europe	2012	6A		6		5-9	male	carriage	nasopharynx		ERR689509	2	7	4	10	10	1	27	65	97
34415	VICE1431	Iceland	Europe	2012	22F		6		5-9	female	carriage	nasopharynx		ERR689510	1	1	4	1	18	58	17	433	433
34325	VICE1432	Iceland	Europe	2012	22F		6		5-9	female	carriage	nasopharynx		ERR689511	1	1	4	1	18	58	17	433	433
34302	VICE1433a	Iceland	Europe	2013	23B		3		0-4	male	carriage	nasopharynx		ERR689512	1	8	9	2	6	4	6	439	439
34234	VICE1433b	Iceland	Europe	2013	35B		3		0-4	male	carriage	nasopharynx		ERR689513	7	13	4	8	6	22	34	4346	198
49018	VICE1434	Iceland	Europe	2013	21		4		0-4	male	carriage	nasopharynx		ERR689514	10	10	41	16	1	26	1	1877	193
34303	VICE1435	Iceland	Europe	2013	35B		4		0-4	male	carriage	nasopharynx		ERR689515	7	13	4	8	6	22	34	4346	198
34304	VICE1436	Iceland	Europe	2013	35B		4		0-4	male	carriage	nasopharynx		ERR689516	7	13	4	8	6	22	34	4346	198
25342	VICE1437	Iceland	Europe	2013	6B		2		0-4	female	carriage	nasopharynx		ERR689517	7	5	8	5	10	6	14	138	138/176
34416	VICE1438	Iceland	Europe	2013	19F		3		0-4	male	carriage	nasopharynx		ERR689518	4	16	19	15	6	20	272	3014	236/271/320
34235	VICE1439	Iceland	Europe	2013	19A		2		0-4	male	carriage	nasopharynx		ERR689519	4	16	19	15	6	20	1	320	236/271/320
34236	VICE1440	Iceland	Europe	2013	35B		2		0-4	male	carriage	nasopharynx		ERR689520	7	9	19	1	14	48	14	452	452
34237	VICE1441	Iceland	Europe	2013	35B		3		0-4	female	carriage	nasopharynx		ERR689521	7	13	4	8	6	22	34	4346	198
49019	VICE1442	Iceland	Europe	2013	10A		5		5-9	female	carriage	nasopharynx		ERR689522	5	40	4	19	10	1	27	816	97
49020	VICE1443	Iceland	Europe	2013	33F		4		0-4	female	carriage	nasopharynx		ERR975625	5	35	29	1	45	39	18	717	717
49021	VICE1444	Iceland	Europe	2013	21		6		5-9	male	carriage	nasopharynx		ERR975626	10	10	41	16	1	26	1	1877	193
25633	VICE1445	Iceland	Europe	2013	6A		6		5-9	female	carriage	nasopharynx		ERR689523	2	2	9	1	6	19	14	2221	490
34238	VICE1446	Iceland	Europe	2013	35B		6		5-9	female	carriage	nasopharynx		ERR689524	7	13	4	8	6	22	34	4346	198
34554	VICE1447	Iceland	Europe	2013	23F		4		0-4	male	carriage	nasopharynx		ERR715752	7	5	1	1	13	31	14	440	392
34239	VICE1448	Iceland	Europe	2013	19F		5		5-9	male	carriage	nasopharynx		ERR689525	4	16	19	15	6	20	584	9165	236/271/320
34240	VICE1449	Iceland	Europe	2013	15BC		4		0-4	male	carriage	nasopharynx		ERR689526	8	13	14	4	17	4	14	199	199
34241	VICE1450	Iceland	Europe	2013	15BC		5		5-9	female	carriage	nasopharynx		ERR689527	8	13	14	4	17	4	14	199	199
49022	VICE1451	Iceland	Europe	2013	19F		5		5-9	male	carriage	nasopharynx		ERR1138894	4	16	19	15	6	20	584	9165	236/271/320
49023	VICE1452	Iceland	Europe	2013	21		5		5-9	female	carriage	nasopharynx		ERR689528	10	10	41	16	1	26	1	1877	193
34242	VICE1453	Iceland	Europe	2013	35F		4		0-4	male	carriage	nasopharynx		ERR689529	10	7	4	19	10	40	27	1635	97
34243	VICE1454	Iceland	Europe	2013	11A		6		5-9	male	carriage	nasopharynx		ERR689530	2	5	29	12	16	3	14	62	62
34244	VICE1455	Iceland	Europe	2013	23A		4		0-4	male	carriage	nasopharynx		ERR689531	1	8	9	9	6	4	6	42	439
25387	VICE1456	Iceland	Europe	2013	6B		3		0-4	male	carriage	nasopharynx		ERR689532	7	5	8	5	10	6	14	138	138/176
34245	VICE1457	Iceland	Europe	2013	23A		4		0-4	male	carriage	nasopharynx		ERR689533	1	8	9	9	6	4	6	42	439
49024	VICE1458	Iceland	Europe	2013	35B		4		0-4	male	carriage	nasopharynx		ERR925640	2	12	70	1	6	28	14	1967	2755
49025	VICE1459	Iceland	Europe	2013	14		5		5-9	female	carriage	nasopharynx		ERR975627	7	5	1	8	14	11	14	124	124
34246	VICE1460a	Iceland	Europe	2013	18C		3		0-4	female	carriage	nasopharynx		ERR689534	7	2	1	1	10	1	21	113	113
49066	VICE1460b	Iceland	Europe	2013	nontypable		3		0-4	female	carriage	nasopharynx		ERR975628	8	37	9	29	2	12	53	344	344
34208	VICE1461	Iceland	Europe	2013	19F		2		0-4	male	carriage	nasopharynx		ERR689535	4	16	19	1	6	20	584	9828	236/271/320
34247	VICE1462	Iceland	Europe	2013	19A		2		0-4	male	carriage	nasopharynx		ERR689536	8	13	14	4	17	4	14	199	199
25411	VICE1463	Iceland	Europe	2013	6C		3		0-4	female	carriage	nasopharynx		ERR689537	1	5	7	12	17	158	14	1692	30
25631	VICE1464	Iceland	Europe	2013	6C		5		5-9	male	carriage	nasopharynx		ERR689538	1	5	7	12	17	158	14	1692	30
34305	VICE1465	Iceland	Europe	2013	23F		5		5-9	female	carriage	nasopharynx		ERR689539	7	5	1	1	13	31	14	440	392
25396	VICE1466	Iceland	Europe	2013	6A		3		0-4	female	carriage	nasopharynx		ERR689540	2	2	9	1	6	19	14	2221	490
34326	VICE1467	Iceland	Europe	2013	23F		4		0-4	female	carriage	nasopharynx		ERR689541	7	5	1	1	13	31	14	440	392
25418	VICE1468	Iceland	Europe	2013	6B		4		0-4	male	carriage	nasopharynx		ERR689542	7	5	8	6	6	6	14	639	138/176
34417	VICE1469	Iceland	Europe	2013	11A		5		5-9	male	carriage	nasopharynx		ERR689543	2	5	29	12	16	3	14	62	62
34248	VICE1470	Iceland	Europe	2013	15BC		3		0-4	male	carriage	nasopharynx		ERR689544	8	13	14	4	17	4	14	199	199
34249	VICE1471	Iceland	Europe	2013	15BC		4		0-4	male	carriage	nasopharynx		ERR689545	8	13	14	4	17	4	14	199	199
34585	VICE1472	Iceland	Europe	2013	23F		5		5-9	male	carriage	nasopharynx		ERR697209	7	5	1	1	13	31	14	440	392
25340	VICE1473	Iceland	Europe	2013	6A		2		0-4	male	carriage	nasopharynx		ERR697210	2	2	9	1	6	19	14	2221	490
49026	VICE1474	Iceland	Europe	2013	nontypable		2		0-4	female	carriage	nasopharynx		ERR755403	8	5	2	27	2	11	71	448	448
34586	VICE1475	Iceland	Europe	2013	23F		6		5-9	male	carriage	nasopharynx		ERR697211	7	5	1	1	13	31	14	440	392
25429	VICE1476	Iceland	Europe	2013	6A		4		0-4	female	carriage	nasopharynx		ERR697212	33	1	40	13	6	1	14	1716	396
34563	VICE1477	Iceland	Europe	2013	19A		5		5-9	male	carriage	nasopharynx		ERR697213	8	13	14	4	14	4	14	667	199
34587	VICE1478	Iceland	Europe	2013	3		4		0-4	female	carriage	nasopharynx		ERR697214	7	15	2	10	6	1	22	180	180
49027	VICE1479a	Iceland	Europe	2013	11A		3		0-4	female	carriage	nasopharynx		ERR975629	2	5	29	12	16	3	14	62	62
34549	VICE1480	Iceland	Europe	2013	23F		3		0-4	male	carriage	nasopharynx		ERR697215	1	8	4	1	1	4	6	36	439
34550	VICE1481	Iceland	Europe	2013	23F		3		0-4	male	carriage	nasopharynx		ERR697216	1	8	4	1	1	4	6	36	439
49028	VICE1482	Iceland	Europe	2013	38		3		0-4	female	carriage	nasopharynx		ERR697217	10	43	41	18	13	49	6	393	393
34470	VICE1483	Iceland	Europe	2013	19F		3		0-4	male	carriage	nasopharynx		ERR697218	4	16	19	15	6	20	272	3014	236/271/320
34511	VICE1484	Iceland	Europe	2013	19F		4		0-4	female	carriage	nasopharynx		ERR697219	4	16	19	15	6	20	272	3014	236/271/320
34512	VICE1485	Iceland	Europe	2013	19F		2		0-4	female	carriage	nasopharynx		ERR697220	4	16	19	15	6	20	272	3014	236/271/320
49029	VICE1486	Iceland	Europe	2013	21		3		0-4	male	carriage	nasopharynx		ERR697221	10	10	41	16	1	26	1	1877	193
34456	VICE1487	Iceland	Europe	2013	19F		3		0-4	female	carriage	nasopharynx		ERR697222	4	16	19	15	6	20	272	3014	236/271/320
34471	VICE1488a	Iceland	Europe	2013	3		5		5-9	male	carriage	nasopharynx		ERR697223	7	15	2	10	6	1	22	180	180
34551	VICE1488b	Iceland	Europe	2013	35B		5		5-9	male	carriage	nasopharynx		ERR697224	8	13	4	8	6	22	34	198	198
34589	VICE1489	Iceland	Europe	2013	35F		4		0-4	female	carriage	nasopharynx		ERR697225	10	7	4	19	10	40	27	1635	97
25630	VICE1490	Iceland	Europe	2013	6A		4		0-4	female	carriage	nasopharynx		ERR697226	33	1	40	13	6	1	14	1716	396
34513	VICE1491a	Iceland	Europe	2013	23A		5		5-9	female	carriage	nasopharynx		ERR697227	1	8	9	9	6	4	6	42	439
49067	VICE1491b	Iceland	Europe	2013	nontypable		5		5-9	female	carriage	nasopharynx		ERR925641	8	37	9	29	2	12	53	344	344
34457	VICE1492	Iceland	Europe	2013	23A		4		0-4	male	carriage	nasopharynx		ERR697228	1	8	9	9	6	4	6	42	439
34514	VICE1493	Iceland	Europe	2013	23A		5		5-9	female	carriage	nasopharynx		ERR697229	1	8	9	9	6	4	6	42	439
29970	VICE1494a	Iceland	Europe	2013	nontypable		4		0-4	male	carriage	nasopharynx		ERR755404	2	5	4	5	2	1	579	10375	13215
49068	VICE1494b	Iceland	Europe	2013	23A		4		0-4	male	carriage	nasopharynx		ERR1305045	1	8	9	9	6	4	6	42	439
34438	VICE1495	Iceland	Europe	2013	19A		4		0-4	female	carriage	nasopharynx		ERR697230	311	13	14	4	14	4	14	10360	199
34515	VICE1496	Iceland	Europe	2013	15BC		3		0-4	male	carriage	nasopharynx		ERR697231	8	13	14	4	17	4	14	199	199
25445	VICE1497	Iceland	Europe	2013	6A		4		0-4	male	carriage	nasopharynx		ERR697232	2	2	9	1	6	19	14	2221	490
36029	VICE1498	Iceland	Europe	2013	3		5		5-9	male	carriage	nasopharynx		ERR755405	7	15	2	10	6	1	22	180	180
34306	VICE1499	Iceland	Europe	2013	15BC		4		0-4	female	carriage	nasopharynx		ERR697233	8	13	14	4	17	4	14	199	199
49030	VICE1500a	Iceland	Europe	2013	21		5		5-9	male	carriage	nasopharynx		ERR697234	10	8	4	35	6	1	14	432	432
34250	VICE1500b	Iceland	Europe	2013	15BC		5		5-9	male	carriage	nasopharynx		ERR697235	7	41	2	6	10	26	1	1262	1262
34251	VICE1501	Iceland	Europe	2013	15BC		2		0-4	male	carriage	nasopharynx		ERR697236	7	41	2	6	10	26	1	1262	1262
34307	VICE1502	Iceland	Europe	2013	15BC		3		0-4	female	carriage	nasopharynx		ERR697237	8	13	14	4	17	4	14	199	199
34252	VICE1503	Iceland	Europe	2013	19F		5		5-9	female	carriage	nasopharynx		ERR697238	7	14	4	12	1	1	6	51	177
34253	VICE1504	Iceland	Europe	2013	11A		5		5-9	male	carriage	nasopharynx		ERR697239	2	5	29	12	16	3	14	62	62
34418	VICE1505	Iceland	Europe	2013	23F		2		0-4	female	carriage	nasopharynx		ERR697240	1	8	9	9	6	4	6	42	439
34472	VICE1506	Iceland	Europe	2013	19F		3		0-4	male	carriage	nasopharynx		ERR697241	4	16	19	15	6	20	272	3014	236/271/320
36030	VICE1507	Iceland	Europe	2013	6A		3		0-4	male	carriage	nasopharynx		ERR1007867	2	2	9	1	6	19	14	2221	490
34419	VICE1508	Iceland	Europe	2013	15BC		2		0-4	male	carriage	nasopharynx		ERR697242	7	41	2	6	10	26	1	1262	1262
49031	VICE1509	Iceland	Europe	2013	23A		2		0-4	female	carriage	nasopharynx		ERR1007868	1	8	9	9	6	4	6	42	439
34458	VICE1510	Iceland	Europe	2013	23A		2		0-4	female	carriage	nasopharynx		ERR697243	1	5	9	9	6	4	6	438	439
34459	VICE1511	Iceland	Europe	2014	9N		75		75-79	female	bacteraemia	blood		ERR697244	2	8	2	4	6	1	1	66	66
34420	VICE1512	Iceland	Europe	2014	15A		65		65-69	male	bacteraemia	blood		ERR697245	2	5	36	12	17	21	14	63	63
34254	VICE1513	Iceland	Europe	2014	23A		35		35-39	female	meningitis	cerebrospinal fluid		ERR697246	1	2	9	2	6	4	6	436	439
34255	VICE1514	Iceland	Europe	2014	9V		39		35-39	female	bacteraemia	blood		ERR697247	7	11	10	1	6	8	14	162	156/162
34308	VICE1515	Iceland	Europe	2014	23F		73		70-74	male	bacteraemia	blood		ERR697248	1	8	9	9	6	4	6	42	439
34421	VICE1516	Iceland	Europe	2014	11A		72		70-74	female	bacteraemia	blood		ERR697249	2	5	29	12	16	3	14	62	62
49032	VICE1517	Iceland	Europe	2013	15BC		3		0-4	female	carriage	nasopharynx		ERR1305046	7	41	2	6	10	26	1	1262	1262
25353	VICE1518	Iceland	Europe	2013	6A		2		0-4	male	carriage	nasopharynx		ERR697250	5	7	4	10	10	1	27	460	97
34422	VICE1519	Iceland	Europe	2013	15BC		4		0-4	female	carriage	nasopharynx		ERR697251	7	41	2	6	10	26	1	1262	1262
34423	VICE1520	Iceland	Europe	2013	15BC		4		0-4	male	carriage	nasopharynx		ERR697252	7	41	2	6	10	26	1	1262	1262
49033	VICE1521	Iceland	Europe	2013	19F		4		0-4	male	carriage	nasopharynx		ERR1305047	7	14	40	12	1	1	14	179	177
34256	VICE1522	Iceland	Europe	2013	23A		3		0-4	male	carriage	nasopharynx		ERR697254	1	5	9	9	6	4	6	438	439
25401	VICE1523	Iceland	Europe	2013	6A		3		0-4	male	carriage	nasopharynx		ERR697255	2	2	9	1	6	19	14	2221	490
34257	VICE1524	Iceland	Europe	2013	19A		5		5-9	male	carriage	nasopharynx		ERR697256	8	13	14	4	14	4	14	667	199
34439	VICE1525	Iceland	Europe	2013	35B		5		5-9	female	carriage	nasopharynx		ERR697257	7	13	4	19	6	1	34	2690	2690
34258	VICE1526	Iceland	Europe	2013	35F		5		5-9	male	carriage	nasopharynx		ERR697258	10	7	4	19	10	40	27	1635	97
29964	VICE1527	Iceland	Europe	2013	23F		4		0-4	male	carriage	nasopharynx		ERR697259	1	1	1	1	18	58	17	10368	433
34460	VICE1528	Iceland	Europe	2013	23B		3		0-4	female	carriage	nasopharynx		ERR697260	1	8	9	2	6	4	6	439	439
34309	VICE1529	Iceland	Europe	2013	19F		6		5-9	female	carriage	nasopharynx		ERR697261	1	5	1	5	1	1	8	425	30
49034	VICE1530	Iceland	Europe	2013	nontypable		3		0-4	male	carriage	nasopharynx		ERR697262	8	37	9	29	2	12	339	4149	344
34259	VICE1531	Iceland	Europe	2013	23F		2		0-4	female	carriage	nasopharynx		ERR697263	7	5	1	1	13	31	14	440	392
34424	VICE1532	Iceland	Europe	2013	22F		5		5-9	female	carriage	nasopharynx		ERR697264	1	1	4	1	18	58	17	433	433
34440	VICE1533	Iceland	Europe	2013	22F		4		0-4	male	carriage	nasopharynx		ERR697265	1	1	4	1	18	58	17	433	433
34310	VICE1534	Iceland	Europe	2013	22F		5		5-9	male	carriage	nasopharynx		ERR697266	1	1	4	1	18	58	17	433	433
34461	VICE1535	Iceland	Europe	2013	22F		4		0-4	female	carriage	nasopharynx		ERR697267	1	1	4	1	18	58	17	433	433
25403	VICE1536	Iceland	Europe	2013	6A		3		0-4	female	carriage	nasopharynx		ERR697268	2	7	4	10	10	1	27	65	97
25400	VICE1537	Iceland	Europe	2013	6B		3		0-4	female	carriage	nasopharynx		ERR697269	7	5	8	5	10	6	14	138	138/176
25395	VICE1538	Iceland	Europe	2013	6B		3		0-4	female	carriage	nasopharynx		ERR697270	7	5	8	5	10	6	14	138	138/176
34311	VICE1539a	Iceland	Europe	2013	11A		2		0-4	female	carriage	nasopharynx		ERR697271	2	5	29	12	16	3	14	62	62
49069	VICE1539b	Iceland	Europe	2013	nontypable		2		0-4	female	carriage	nasopharynx		ERR697272	8	5	2	27	2	11	71	448	448
25377	VICE1540	Iceland	Europe	2013	6E(6Bii)		2		0-4	male	carriage	nasopharynx		ERR697273	5	6	1	2	6	3	4	90	90
34260	VICE1541	Iceland	Europe	2013	23B		5		5-9	female	carriage	nasopharynx		ERR697274	1	8	9	2	6	4	6	439	439
34312	VICE1542	Iceland	Europe	2013	23B		4		0-4	female	carriage	nasopharynx		ERR697275	1	8	9	2	6	4	6	439	439
49035	VICE1543	Iceland	Europe	2013	21		5		5-9	male	carriage	nasopharynx		ERR697276	10	8	4	35	6	1	14	432	432
49036	VICE1544	Iceland	Europe	2013	19A		4		0-4	male	carriage	nasopharynx		ERR925643	2	5	4	10	1	1	1	1801	Sing1801
34313	VICE1545	Iceland	Europe	2013	23B		4		0-4	female	carriage	nasopharynx		ERR697277	1	8	9	2	6	4	6	439	439
34552	VICE1546	Iceland	Europe	2013	3		5		5-9	female	carriage	nasopharynx		ERR697278	7	15	2	10	6	1	22	180	180
25378	VICE1547	Iceland	Europe	2013	6C		2		0-4	male	carriage	nasopharynx		ERR697279	32	28	1	1	15	52	14	386	315
49037	VICE1548	Iceland	Europe	2013	3		3		0-4	female	carriage	nasopharynx		ERR1007869	7	15	2	10	6	1	22	180	180
34314	VICE1549a	Iceland	Europe	2013	23B		3		0-4	male	carriage	nasopharynx		ERR697280	1	8	9	2	6	4	6	439	439
49070	VICE1549b	Iceland	Europe	2013	38		3		0-4	male	carriage	nasopharynx		ERR697281	10	43	41	18	13	49	6	393	393
49038	VICE1550	Iceland	Europe	2013	19A		6		5-9	female	carriage	nasopharynx		ERR1007870	2	5	4	10	1	1	1	1801	Sing1801
34327	VICE1551a	Iceland	Europe	2013	15BC		3		0-4	male	carriage	nasopharynx		ERR697282	7	41	2	6	10	26	1	1262	1262
34261	VICE1551b	Iceland	Europe	2013	19A		2		0-4	male	carriage	nasopharynx		ERR697283	2	5	4	10	1	1	1	1801	Sing1801
25354	VICE1552	Iceland	Europe	2013	6A		2		0-4	male	carriage	nasopharynx		ERR697284	5	7	4	10	10	1	27	460	97
34262	VICE1553	Iceland	Europe	2013	9N		5		5-9	male	carriage	nasopharynx		ERR697285	2	8	2	4	6	1	1	66	66
34315	VICE1554a	Iceland	Europe	2013	9N		5		5-9	male	carriage	nasopharynx		ERR697286	2	8	2	4	6	1	1	66	66
34263	VICE1555	Iceland	Europe	2013	22F		2		0-4	female	carriage	nasopharynx		ERR697288	1	1	4	1	18	58	17	433	433
36031	VICE1556	Iceland	Europe	2013	14		2		0-4	female	carriage	nasopharynx		ERR755406	7	5	1	8	14	11	14	124	124
34264	VICE1557	Iceland	Europe	2013	19A		2		0-4	female	carriage	nasopharynx		ERR697289	8	13	14	4	17	4	14	199	199
34425	VICE1558	Iceland	Europe	2013	23A		4		0-4	male	carriage	nasopharynx		ERR697290	1	8	9	9	6	4	6	42	439
34317	VICE1559	Iceland	Europe	2013	22F		4		0-4	male	carriage	nasopharynx		ERR697291	1	1	4	1	18	58	17	433	433
34265	VICE1560	Iceland	Europe	2013	22F		4		0-4	female	carriage	nasopharynx		ERR697292	1	1	4	1	18	58	17	433	433
34266	VICE1561	Iceland	Europe	2013	11A		5		5-9	female	carriage	nasopharynx		ERR697293	2	5	29	12	16	3	14	62	62
34267	VICE1562	Iceland	Europe	2013	15BC		4		0-4	male	carriage	nasopharynx		ERR697294	8	13	14	4	17	4	14	199	199
34268	VICE1563	Iceland	Europe	2013	15BC		4		0-4	male	carriage	nasopharynx		ERR697295	8	13	14	4	17	4	14	199	199
34269	VICE1564	Iceland	Europe	2013	35F		4		0-4	female	carriage	nasopharynx		ERR697296	10	7	4	19	10	40	27	1635	97
34462	VICE1565	Iceland	Europe	2013	22F		6		5-9	female	carriage	nasopharynx		ERR697297	1	1	4	1	18	58	17	433	433
25634	VICE1566	Iceland	Europe	2013	6C		6		5-9	female	carriage	nasopharynx		ERR697298	1	5	9	12	94	28	20	1379	1379
25632	VICE1567	Iceland	Europe	2013	6C		6		5-9	female	carriage	nasopharynx		ERR697299	1	5	9	12	94	28	20	1379	1379
34463	VICE1568	Iceland	Europe	2013	23B		6		5-9	female	carriage	nasopharynx		ERR697300	1	8	9	2	6	4	6	439	439
25424	VICE1569	Iceland	Europe	2013	6C		4		0-4	female	carriage	nasopharynx		ERR697301	1	5	9	12	94	28	20	1379	1379
34473	VICE1570	Iceland	Europe	2013	18C		4		0-4	female	carriage	nasopharynx		ERR697302	7	2	1	1	10	1	21	113	113
49039	VICE1571	Iceland	Europe	2013	nontypable		4		0-4	male	carriage	nasopharynx		ERR1007871	8	37	9	29	391	12	53	10371	344
29969	VICE1572	Iceland	Europe	2013	nontypable		4		0-4	male	carriage	nasopharynx		ERR697303	8	5	2	293	2	11	71	10373	448
36032	VICE1573	Iceland	Europe	2013	6A		4		0-4	female	carriage	nasopharynx		ERR755407	2	2	9	1	6	19	14	2221	490
49040	VICE1574	Iceland	Europe	2013	15BC		3		0-4	female	carriage	nasopharynx		ERR1081456	7	41	2	6	10	26	1	1262	1262
36033	VICE1575a	Iceland	Europe	2013	35B		3		0-4	female	carriage	nasopharynx		ERR755408	7	13	4	8	6	22	34	4346	198
36034	VICE1576	Iceland	Europe	2013	19A		3		0-4	male	carriage	nasopharynx		ERR755410	311	13	14	4	14	4	14	10360	199
36035	VICE1577	Iceland	Europe	2013	6A		3		0-4	female	carriage	nasopharynx		ERR755411	2	2	9	1	6	19	14	2221	490
36036	VICE1578	Iceland	Europe	2013	23A		5		5-9	female	carriage	nasopharynx		ERR755412	1	8	9	9	6	4	6	42	439
36037	VICE1579	Iceland	Europe	2013	23B		5		5-9	female	carriage	nasopharynx		ERR755413	1	8	9	2	6	4	6	439	439
36038	VICE1580	Iceland	Europe	2013	14		5		5-9	female	carriage	nasopharynx	Frameshift detected in cps (AvT)	ERR755414	1	5	4	5	5	1	8	9	15
36039	VICE1581	Iceland	Europe	2013	19A		4		0-4	female	carriage	nasopharynx		ERR755415	8	13	14	4	14	4	14	667	199
36040	VICE1582	Iceland	Europe	2013	3		6		5-9	male	carriage	nasopharynx		ERR755416	7	15	2	10	6	1	22	180	180
49041	VICE1583	Iceland	Europe	2013	21		5		5-9	male	carriage	nasopharynx		ERR755417	10	10	41	16	1	26	1	1877	193
36041	VICE1584	Iceland	Europe	2013	6A		3		0-4	male	carriage	nasopharynx		ERR755418	2	7	4	10	10	1	27	65	97
36042	VICE1585	Iceland	Europe	2013	23F		3		0-4	female	carriage	nasopharynx		ERR755419	1	8	9	1	6	4	6	311	439
36043	VICE1586	Iceland	Europe	2013	15BC		3		0-4	female	carriage	nasopharynx		ERR755420	7	41	2	6	10	26	1	1262	1262
36045	VICE1588	Iceland	Europe	2013	6E(6Bii)		3		0-4	female	carriage	nasopharynx		ERR755422	5	6	1	2	6	3	4	90	90
36046	VICE1589	Iceland	Europe	2013	6A		4		0-4	male	carriage	nasopharynx		ERR755423	7	13	8	6	10	6	14	176	138/176
36047	VICE1590	Iceland	Europe	2013	18C		5		5-9	female	carriage	nasopharynx		ERR755424	7	2	1	1	10	1	21	113	113
36048	VICE1591	Iceland	Europe	2013	22F		5		5-9	female	carriage	nasopharynx		ERR755425	1	1	4	1	18	58	17	433	433
36049	VICE1592	Iceland	Europe	2014	33F		31		30-34	female	bacteraemia	blood		ERR755426	5	12	29	12	9	39	18	100	100
137818	VICE1593	Iceland	Europe	2013	nontypable		78		75-79	female	pneumonia	lung aspirate		ERR755427	8	5	2	27	2	11	71	448	448
137819	VICE1594	Iceland	Europe	2013	nontypable		69		65-69	female	pneumonia	lung aspirate		ERR755428	8	37	9	29	2	12	53	344	344
36050	VICE1596	Iceland	Europe	2013	11A		11		10-14	male	pneumonia	lung aspirate		ERR755429	2	5	29	12	16	3	14	62	62
36051	VICE1598	Iceland	Europe	2013	3		76		75-79	male	pneumonia	lung aspirate		ERR755431	7	15	2	10	6	1	22	180	180
137820	VICE1599	Iceland	Europe	2013	11A		48		45-49	male	pneumonia	lung aspirate		ERR1007872	2	5	29	12	16	3	14	62	62
36052	VICE1601	Iceland	Europe	2013	22F		3		0-4	female	pneumonia	lung aspirate		ERR755433	1	1	4	1	18	58	17	433	433
36053	VICE1602	Iceland	Europe	2013	14		84		80-84	male	pneumonia	lung aspirate		ERR755434	7	5	1	8	14	11	14	124	124
36054	VICE1603	Iceland	Europe	2013	7F		16		15-19	female	otitis media	middle ear fluid		ERR755435	8	9	2	1	6	1	17	191	191
49071	VICE1604	Iceland	Europe	2013	33F		1		0-4	male	otitis media	middle ear fluid		ERR1007873	5	12	29	12	9	39	18	100	100
36055	VICE1605	Iceland	Europe	2013	23A		3		0-4	female	otitis media	middle ear fluid		ERR755436	8	8	9	9	6	4	6	190	439
36056	VICE1606	Iceland	Europe	2013	15BC		1		0-4	male	otitis media	middle ear fluid		ERR755437	7	41	2	6	10	26	1	1262	1262
36057	VICE1607	Iceland	Europe	2013	19F		1		0-4	female	otitis media	middle ear fluid		ERR755438	4	16	19	15	6	20	272	3014	236/271/320
36058	VICE1608	Iceland	Europe	2013	19F		3		0-4	female	otitis media	middle ear fluid		ERR755439	7	14	4	12	1	1	14	177	177
36059	VICE1609	Iceland	Europe	2013	23F		3		0-4	female	otitis media	middle ear fluid		ERR755440	1	8	9	1	6	4	6	311	439
36060	VICE1610	Iceland	Europe	2013	3		4		0-4	female	otitis media	middle ear fluid		ERR755441	7	15	2	10	6	1	22	180	180
36061	VICE1611	Iceland	Europe	2013	19F		3		0-4	female	otitis media	middle ear fluid		ERR755442	4	16	19	1	6	20	584	9828	236/271/320
36062	VICE1612	Iceland	Europe	2013	15BC		2		0-4	male	otitis media	middle ear fluid		ERR755443	7	41	2	6	10	26	1	1262	1262
36063	VICE1613	Iceland	Europe	2013	19F		2		0-4	male	otitis media	middle ear fluid		ERR755444	4	16	19	1	6	20	584	9828	236/271/320
36064	VICE1614	Iceland	Europe	2013	19F		2		0-4	male	otitis media	middle ear fluid		ERR755445	4	16	19	15	6	20	272	3014	236/271/320
36065	VICE1615	Iceland	Europe	2013	15BC		1		0-4	female	otitis media	middle ear fluid		ERR755446	8	13	14	4	17	4	14	199	199
36066	VICE1616	Iceland	Europe	2013	19F		1		0-4	male	otitis media	middle ear fluid		ERR755447	4	16	19	15	6	20	272	3014	236/271/320
36067	VICE1617	Iceland	Europe	2013	19F		1		0-4	female	otitis media	middle ear fluid		ERR755448	4	16	19	15	6	20	584	9165	236/271/320
36068	VICE1618	Iceland	Europe	2013	15BC		1		0-4	male	otitis media	middle ear fluid		ERR755449	8	13	14	4	17	4	14	199	199
49072	VICE1619	Iceland	Europe	2013	14		3		0-4	male	otitis media	middle ear fluid		ERR1007874	7	5	1	8	14	11	14	124	124
36069	VICE1620	Iceland	Europe	2013	23B		16		15-19	female	otitis media	middle ear fluid		ERR755450	1	8	9	2	6	4	6	439	439
36070	VICE1621	Iceland	Europe	2013	19F		1		0-4	female	otitis media	middle ear fluid		ERR755451	4	16	19	15	6	20	272	3014	236/271/320
36071	VICE1622	Iceland	Europe	2013	3		4		0-4	female	otitis media	middle ear fluid		ERR755452	7	15	2	10	6	1	22	180	180
36072	VICE1623	Iceland	Europe	2013	19F		3		0-4	male	otitis media	middle ear fluid		ERR755453	4	16	19	15	6	20	272	3014	236/271/320
49073	VICE1624	Iceland	Europe	2013	35F		2		0-4	female	otitis media	middle ear fluid		ERR1007875	10	7	4	19	10	40	27	1635	97
36073	VICE1625	Iceland	Europe	2013	19A		2		0-4	female	otitis media	middle ear fluid		ERR755454	8	13	14	4	17	4	14	199	199
29961	VICE1626	Iceland	Europe	2013	6C		1		0-4	female	otitis media	middle ear fluid		ERR755455	32	28	459	1	15	52	14	10362	315
36074	VICE1627	Iceland	Europe	2013	23A		2		0-4	male	otitis media	middle ear fluid		ERR755456	1	8	9	9	6	4	6	42	439
36075	VICE1628	Iceland	Europe	2013	6C		3		0-4	male	otitis media	middle ear fluid		ERR755457	1	5	9	12	94	28	20	1379	1379
36076	VICE1629	Iceland	Europe	2013	23B		2		0-4	male	otitis media	middle ear fluid		ERR755458	1	8	9	2	6	4	6	439	439
36077	VICE1630	Iceland	Europe	2013	14		2		0-4	male	otitis media	middle ear fluid	Frameshift detected in cps (AvT)	ERR755459	1	5	4	5	124	3	8	1964	15
36078	VICE1631	Iceland	Europe	2013	19A		2		0-4	male	otitis media	middle ear fluid		ERR755460	311	13	14	4	14	4	14	10360	199
36079	VICE1632	Iceland	Europe	2013	6C		2		0-4	male	otitis media	middle ear fluid		ERR755461	1	5	9	12	94	28	20	1379	1379
36080	VICE1633	Iceland	Europe	2013	15BC		1		0-4	male	otitis media	middle ear fluid		ERR755462	8	13	14	4	17	4	14	199	199
36081	VICE1634	Iceland	Europe	2013	6A		2		0-4	male	otitis media	middle ear fluid		ERR755463	5	7	4	10	10	1	27	460	97
36082	VICE1635	Iceland	Europe	2013	19F		2		0-4	male	otitis media	middle ear fluid		ERR755464	4	16	19	1	6	20	584	9828	236/271/320
36083	VICE1636	Iceland	Europe	2013	6A		2		0-4	female	otitis media	middle ear fluid		ERR755465	2	2	9	1	6	19	14	2221	490
36084	VICE1637	Iceland	Europe	2013	15BC		2		0-4	female	otitis media	middle ear fluid		ERR755466	8	13	14	4	17	4	14	199	199
36085	VICE1638a	Iceland	Europe	2013	19F		1		0-4	male	otitis media	middle ear fluid		ERR755467	4	16	19	15	6	20	272	3014	236/271/320
49074	VICE1639	Iceland	Europe	2013	23F		3		0-4	male	otitis media	middle ear fluid		ERR1081458	1	8	9	1	6	4	6	311	439
49075	VICE1640	Iceland	Europe	2013	10B		3		0-4	female	otitis media	middle ear fluid		ERR956421	1	12	1	16	270	4	14	6524	6524
36086	VICE1641	Iceland	Europe	2013	19F		6		5-9	female	otitis media	middle ear fluid		ERR755309	4	16	19	15	6	20	272	3014	236/271/320
36087	VICE1642	Iceland	Europe	2013	15A		1		0-4	male	otitis media	middle ear fluid		ERR755310	2	5	36	12	17	21	14	63	63
36088	VICE1643	Iceland	Europe	2013	19F		2		0-4	female	otitis media	middle ear fluid		ERR755311	4	16	19	15	6	20	584	9165	236/271/320
36089	VICE1644	Iceland	Europe	2013	15BC		4		0-4	female	otitis media	middle ear fluid		ERR755312	7	33	2	6	10	26	1	8711	1262
49076	VICE1645	Iceland	Europe	2013	21		2		0-4	female	otitis media	middle ear fluid		ERR755313	10	10	41	16	1	26	1	1877	193
36090	VICE1646	Iceland	Europe	2013	19F		1		0-4	female	otitis media	middle ear fluid		ERR755314	4	16	19	1	6	20	584	9828	236/271/320
36091	VICE1647	Iceland	Europe	2013	6A		2		0-4	male	otitis media	middle ear fluid		ERR1007876	5	140	4	10	10	1	27	2340	97
36092	VICE1648	Iceland	Europe	2013	6A		2		0-4	male	otitis media	middle ear fluid		ERR755315	2	2	9	1	6	19	14	2221	490
36093	VICE1649	Iceland	Europe	2013	23A		1		0-4	male	otitis media	middle ear fluid		ERR755316	1	8	9	9	6	4	6	42	439
49077	VICE1650	Iceland	Europe	2013	14		1		0-4	male	otitis media	middle ear fluid		ERR1007877	7	5	1	8	14	11	14	124	124
36094	VICE1651a	Iceland	Europe	2013	11A		2		0-4	male	otitis media	middle ear fluid		ERR755317	2	5	29	12	16	3	14	62	62
197300	VICE1652	Iceland	Europe	2013	38		7		5-9	male	otitis media	middle ear fluid		ERR755319	10	43	41	18	13	49	6	393	393
36095	VICE1653	Iceland	Europe	2013	19F		6		5-9	female	otitis media	middle ear fluid		ERR755320	4	16	19	15	6	20	272	3014	236/271/320
36096	VICE1654	Iceland	Europe	2013	19A		2		0-4	male	otitis media	middle ear fluid		ERR755321	311	13	14	4	14	4	14	10360	199
36097	VICE1655	Iceland	Europe	2013	35F		1		0-4	male	otitis media	middle ear fluid		ERR755322	10	7	4	19	10	40	27	1635	97
36098	VICE1656	Iceland	Europe	2013	33F		1		0-4	female	otitis media	middle ear fluid		ERR755323	5	35	29	1	45	39	18	717	717
29962	VICE1657	Iceland	Europe	2013	19A		1		0-4	female	otitis media	middle ear fluid		ERR755324	7	41	47	16	449	14	17	10365	346
36099	VICE1658	Iceland	Europe	2013	6C		2		0-4	male	otitis media	middle ear fluid		ERR755325	8	10	2	1	1	26	1	1533	193
36100	VICE1659	Iceland	Europe	2013	15BC		3		0-4	female	otitis media	middle ear fluid		ERR755326	8	13	14	4	17	4	14	199	199
49078	VICE1660	Iceland	Europe	2013	21		2		0-4	male	otitis media	middle ear fluid		ERR755327	10	10	41	16	1	26	1	1877	193
36101	VICE1661	Iceland	Europe	2013	23A		1		0-4	male	otitis media	middle ear fluid		ERR755328	1	8	9	9	6	4	6	42	439
49079	VICE1662	Iceland	Europe	2013	21		0	10	0-4	female	otitis media	middle ear fluid		ERR956422	10	8	4	35	6	1	14	432	432
36102	VICE1663	Iceland	Europe	2013	6A		1		0-4	female	otitis media	middle ear fluid		ERR755329	2	2	9	1	6	19	14	2221	490
36103	VICE1664	Iceland	Europe	2013	19A		2		0-4	male	otitis media	middle ear fluid		ERR755330	8	13	14	4	14	4	14	667	199
36104	VICE1665	Iceland	Europe	2013	23A		1		0-4	male	otitis media	middle ear fluid		ERR755331	1	2	9	2	6	4	6	436	439
36105	VICE1666	Iceland	Europe	2013	15BC		2		0-4	male	otitis media	middle ear fluid		ERR755332	7	41	2	6	10	26	1	1262	1262
36106	VICE1667	Iceland	Europe	2013	35F		1		0-4	female	otitis media	middle ear fluid		ERR755333	10	7	4	19	10	40	27	1635	97
36107	VICE1668	Iceland	Europe	2013	6A		1		0-4	male	otitis media	middle ear fluid		ERR956423	5	7	4	10	10	1	27	460	97
36108	VICE1669	Iceland	Europe	2013	19F		2		0-4	male	otitis media	middle ear fluid		ERR755334	4	16	19	15	6	20	584	9165	236/271/320
36109	VICE1670	Iceland	Europe	2013	6A		1		0-4	female	otitis media	middle ear fluid		ERR755335	1	5	7	12	17	1	14	395	30
36110	VICE1671	Iceland	Europe	2013	15BC		2		0-4	female	otitis media	middle ear fluid		ERR755336	8	13	14	4	17	4	14	199	199
36111	VICE1672	Iceland	Europe	2013	genetic variant	Putative novel serotype 23X. PMID 28133541. SeroBA 23B.	1		0-4	male	otitis media	middle ear fluid		ERR755337	7	11	10	1	6	8	14	162	156/162
36112	VICE1673	Iceland	Europe	2013	23B		1		0-4	female	otitis media	middle ear fluid		ERR755338	1	8	9	2	6	4	6	439	439
49080	VICE1674	Iceland	Europe	2013	35B		2		0-4	female	otitis media	middle ear fluid		ERR1007878	2	12	70	1	6	28	14	1967	2755
36113	VICE1675	Iceland	Europe	2013	6C		2		0-4	male	otitis media	middle ear fluid		ERR755339	32	28	1	1	15	52	14	386	315
36114	VICE1676	Iceland	Europe	2014	22F		1		0-4	male	otitis media	middle ear fluid		ERR755340	1	1	4	1	18	58	17	433	433
36115	VICE1677	Iceland	Europe	2013	19F		46		45-49	female	pneumonia	sputum		ERR755341	4	16	19	15	6	20	272	3014	236/271/320
36116	VICE1678	Iceland	Europe	2013	6B		56		55-59	male	pneumonia	sputum		ERR755342	7	13	8	6	10	6	14	176	138/176
36117	VICE1679	Iceland	Europe	2013	35F		62		60-64	female	pneumonia	sputum		ERR755343	10	7	4	19	10	40	27	1635	97
36118	VICE1680	Iceland	Europe	2013	19F		58		55-59	male	pneumonia	sputum		ERR755344	4	16	19	15	6	20	584	9165	236/271/320
36119	VICE1681	Iceland	Europe	2013	19A		67		65-69	female	pneumonia	sputum		ERR755345	2	5	4	10	1	1	1	1801	Sing1801
36120	VICE1682	Iceland	Europe	2013	6E(6Bii)		54		50-54	female	pneumonia	sputum		ERR755346	5	6	1	2	6	3	4	90	90
36121	VICE1683	Iceland	Europe	2013	14		75		75-79	female	pneumonia	sputum		ERR755347	7	5	1	8	14	11	14	124	124
36122	VICE1684	Iceland	Europe	2013	11A		63		60-64	male	pneumonia	sputum		ERR755348	2	5	29	12	16	3	14	62	62
137821	VICE1685	Iceland	Europe	2013	21		26		25-29	female	pneumonia	sputum		ERR755349	10	10	41	16	1	26	1	1877	193
36123	VICE1686	Iceland	Europe	2013	6E(6Bii)		63		60-64	male	pneumonia	sputum		ERR755350	5	6	1	2	6	3	4	90	90
36124	VICE1687	Iceland	Europe	2013	11A		71		70-74	male	pneumonia	sputum		ERR755351	2	5	29	12	16	3	14	62	62
137854	VICE1687b	Iceland	Europe	2013	9A		72		70-74	male	pneumonia	sputum		ERR1443332	7	11	10	1	6	8	1	156	156/162
36125	VICE1688	Iceland	Europe	2013	6C		60		60-64	male	pneumonia	sputum		ERR956424	32	28	1	1	15	52	14	386	315
36126	VICE1689	Iceland	Europe	2013	6A		79		75-79	male	pneumonia	sputum		ERR755352	8	5	4	15	6	20	8	3981	15
36127	VICE1690	Iceland	Europe	2013	6A		63		60-64	female	pneumonia	sputum		ERR755353	8	8	19	16	77	1	68	2756	9789
36128	VICE1691	Iceland	Europe	2013	19F		63		60-64	female	pneumonia	sputum		ERR755354	4	16	19	15	6	20	584	9165	236/271/320
36129	VICE1692	Iceland	Europe	2013	19F		78		75-79	female	pneumonia	sputum		ERR755355	4	16	19	15	6	20	272	3014	236/271/320
36130	VICE1693	Iceland	Europe	2013	3		48		45-49	male	pneumonia	sputum		ERR755356	7	15	2	10	6	1	22	180	180
36131	VICE1694	Iceland	Europe	2013	15BC		37		35-39	female	pneumonia	sputum		ERR755357	7	41	2	6	10	26	1	1262	1262
137822	VICE1695	Iceland	Europe	2013	3		52		50-54	female	pneumonia	sputum		ERR1007879	7	15	2	10	6	1	22	180	180
36132	VICE1696	Iceland	Europe	2013	23F		75		75-79	female	pneumonia	sputum		ERR755358	7	5	1	1	13	31	14	440	392
36133	VICE1697	Iceland	Europe	2013	14		76		75-79	female	pneumonia	sputum		ERR755359	7	5	1	8	14	11	14	124	124
137823	VICE1698	Iceland	Europe	2013	15BC		78		75-79	male	pneumonia	sputum		ERR1007880	7	41	2	6	10	26	1	1262	1262
36134	VICE1699	Iceland	Europe	2013	23F		84		80-84	male	pneumonia	sputum		ERR755360	1	8	9	1	6	4	6	311	439
36135	VICE1700	Iceland	Europe	2013	19F		91		90-94	male	pneumonia	sputum		ERR755361	4	16	19	15	6	20	584	9165	236/271/320
36136	VICE1701	Iceland	Europe	2013	15A		63		60-64	male	pneumonia	sputum		ERR755362	7	13	2	16	15	1	17	4965	6011
36137	VICE1702	Iceland	Europe	2013	6B		21		20-24	female	pneumonia	sputum		ERR755363	7	5	8	5	10	6	14	138	138/176
36138	VICE1703	Iceland	Europe	2013	19F		73		70-74	male	pneumonia	sputum		ERR755364	1	5	4	12	5	3	230	3016	15
36139	VICE1704	Iceland	Europe	2013	19F		71		70-74	male	pneumonia	sputum		ERR755365	4	16	19	15	6	20	107	9458	236/271/320
137824	VICE1705	Iceland	Europe	2013	nontypable		49		45-49	female	pneumonia	sputum		ERR755366	8	37	9	29	2	12	53	344	344
36140	VICE1706a	Iceland	Europe	2013	19F		81		80-84	female	pneumonia	sputum		ERR755367	4	16	19	15	6	20	272	3014	236/271/320
36141	VICE1707	Iceland	Europe	2013	6A		68		65-69	male	pneumonia	sputum		ERR755369	5	7	4	10	10	1	27	460	97
36142	VICE1708	Iceland	Europe	2013	19F		69		65-69	female	pneumonia	sputum		ERR755370	4	16	2	15	6	20	26	1968	236/271/320
36143	VICE1711	Iceland	Europe	2013	genetic variant	Putative novel serotype 23X. PMID 28133541. SeroBA 23B.	77		75-79	male	pneumonia	sputum		ERR755371	18	13	8	6	3	6	8	1349	338
36144	VICE1712a	Iceland	Europe	2014	19A		3		0-4	male	carriage	nasopharynx		ERR755372	8	13	14	4	17	4	14	199	199
36145	VICE1712b	Iceland	Europe	2014	23B		3		0-4	male	carriage	nasopharynx		ERR755373	1	8	9	2	6	4	6	439	439
36146	VICE1713	Iceland	Europe	2014	6A		3		0-4	male	carriage	nasopharynx		ERR755374	2	2	9	1	6	19	14	2221	490
36147	VICE1714	Iceland	Europe	2014	23B		3		0-4	male	carriage	nasopharynx		ERR755375	1	8	9	2	6	4	6	439	439
36148	VICE1715	Iceland	Europe	2014	19A		2		0-4	female	carriage	nasopharynx		ERR755376	8	13	14	4	17	4	14	199	199
36149	VICE1716	Iceland	Europe	2014	22F		5		5-9	male	carriage	nasopharynx		ERR755377	1	1	4	1	18	58	17	433	433
36150	VICE1717	Iceland	Europe	2014	22F		3		0-4	male	carriage	nasopharynx		ERR755378	1	1	4	1	18	58	17	433	433
36151	VICE1718	Iceland	Europe	2014	22F		4		0-4	male	carriage	nasopharynx		ERR755379	1	1	4	1	18	58	17	433	433
36152	VICE1719	Iceland	Europe	2014	6B		3		0-4	female	carriage	nasopharynx		ERR755380	7	5	8	5	10	6	14	138	138/176
49081	VICE1720a	Iceland	Europe	2014	22F		4		0-4	male	carriage	nasopharynx		ERR1007881	1	1	4	1	18	58	17	433	433
49082	VICE1720b	Iceland	Europe	2014	3		4		0-4	male	carriage	nasopharynx		ERR956425	7	15	2	10	6	1	22	180	180
49083	VICE1721	Iceland	Europe	2014	22F		4		0-4	male	carriage	nasopharynx		ERR956426	1	1	4	1	18	58	17	433	433
36153	VICE1722	Iceland	Europe	2014	35B		4		0-4	female	carriage	nasopharynx		ERR755381	7	9	19	1	14	48	14	452	452
36154	VICE1723	Iceland	Europe	2014	6B		4		0-4	female	carriage	nasopharynx		ERR755382	7	5	8	5	10	6	14	138	138/176
36155	VICE1724	Iceland	Europe	2014	6A		4		0-4	female	carriage	nasopharynx		ERR755383	2	2	9	1	6	19	14	2221	490
36156	VICE1726	Iceland	Europe	2014	15BC		4		0-4	female	carriage	nasopharynx		ERR755384	8	13	14	4	17	4	14	199	199
49084	VICE1727	Iceland	Europe	2014	nontypable		5		5-9	female	carriage	nasopharynx		ERR755385	8	5	9	29	2	12	53	4145	344
49085	VICE1728	Iceland	Europe	2014	22F		6		5-9	female	carriage	nasopharynx		ERR956427	1	1	4	1	18	58	17	433	433
36157	VICE1729	Iceland	Europe	2014	22F		6		5-9	female	carriage	nasopharynx		ERR755386	1	1	4	1	18	58	17	433	433
36158	VICE1730	Iceland	Europe	2014	6B		5		5-9	female	carriage	nasopharynx		ERR755387	7	5	8	5	10	6	14	138	138/176
36159	VICE1731	Iceland	Europe	2014	22F		5		5-9	female	carriage	nasopharynx		ERR755388	1	1	4	1	18	58	17	433	433
49086	VICE1732	Iceland	Europe	2014	35F		6		5-9	male	carriage	nasopharynx		ERR956428	5	7	4	19	10	40	27	446	97
36160	VICE1733	Iceland	Europe	2014	23B		6		5-9	male	carriage	nasopharynx		ERR755469	1	8	9	2	6	4	6	439	439
36161	VICE1734	Iceland	Europe	2014	15BC		5		5-9	male	carriage	nasopharynx		ERR755470	8	13	14	4	17	4	14	199	199
36162	VICE1735	Iceland	Europe	2014	15BC		5		5-9	male	carriage	nasopharynx		ERR755471	8	13	14	4	17	4	14	199	199
49087	VICE1736	Iceland	Europe	2014	21		6		5-9	female	carriage	nasopharynx		ERR755472	10	10	41	16	1	26	1	1877	193
36163	VICE1737	Iceland	Europe	2014	23B		4		0-4	female	carriage	nasopharynx		ERR755473	1	8	9	2	6	4	6	439	439
36164	VICE1738	Iceland	Europe	2014	23B		2		0-4	male	carriage	nasopharynx		ERR755474	1	8	9	2	6	4	6	439	439
36165	VICE1739	Iceland	Europe	2014	19A		4		0-4	male	carriage	nasopharynx		ERR755475	311	13	14	4	14	4	14	10360	199
49088	VICE1740	Iceland	Europe	2014	35B		3		0-4	female	carriage	nasopharynx		ERR1007882	7	13	4	8	6	22	34	4346	198
49089	VICE1741	Iceland	Europe	2014	21		5		5-9	male	carriage	nasopharynx		ERR755477	10	10	41	16	1	26	1	1877	193
36166	VICE1742	Iceland	Europe	2014	22F		5		5-9	female	carriage	nasopharynx		ERR755478	1	1	4	1	18	58	17	433	433
36167	VICE1743	Iceland	Europe	2014	22F		6		5-9	female	carriage	nasopharynx		ERR755479	1	1	4	1	18	58	17	433	433
36168	VICE1744	Iceland	Europe	2014	19F		6		5-9	male	carriage	nasopharynx		ERR755480	4	16	19	1	6	20	584	9828	236/271/320
49090	VICE1745	Iceland	Europe	2014	3		5		5-9	male	carriage	nasopharynx		ERR956429	7	15	2	10	6	1	22	180	180
29950	VICE1746	Iceland	Europe	2014	nontypable		5		5-9	male	carriage	nasopharynx		ERR755481	8	37	345	29	450	12	1	10346	Sing10346
36169	VICE1747	Iceland	Europe	2014	23B		3		0-4	female	carriage	nasopharynx		ERR755482	1	8	9	2	6	4	6	439	439
36170	VICE1748	Iceland	Europe	2014	6C		4		0-4	male	carriage	nasopharynx		ERR755483	1	5	7	12	17	148	14	1714	30
36171	VICE1749	Iceland	Europe	2014	23A		6		5-9	female	carriage	nasopharynx		ERR755484	1	8	9	9	6	4	6	42	439
36172	VICE1750	Iceland	Europe	2014	23B		6		5-9	male	carriage	nasopharynx		ERR755485	1	8	9	2	6	4	6	439	439
36173	VICE1751	Iceland	Europe	2014	23B		3		0-4	male	carriage	nasopharynx		ERR755486	1	8	9	2	6	4	6	439	439
36174	VICE1752	Iceland	Europe	2014	11A		3		0-4	female	carriage	nasopharynx		ERR755487	2	5	29	12	16	3	14	62	62
36175	VICE1753	Iceland	Europe	2014	11A		3		0-4	female	carriage	nasopharynx		ERR755488	2	5	29	12	16	3	14	62	62
36176	VICE1754	Iceland	Europe	2014	6C		2		0-4	male	carriage	nasopharynx		ERR755489	32	28	1	1	15	52	14	386	315
36177	VICE1755	Iceland	Europe	2014	11A		3		0-4	female	carriage	nasopharynx		ERR755490	2	5	29	12	16	3	14	62	62
36178	VICE1756	Iceland	Europe	2014	11A		3		0-4	male	carriage	nasopharynx		ERR755491	2	5	29	12	16	3	14	62	62
36179	VICE1757	Iceland	Europe	2014	11A		3		0-4	female	carriage	nasopharynx		ERR755492	2	5	29	12	16	3	14	62	62
36180	VICE1758	Iceland	Europe	2014	11A		5		5-9	male	carriage	nasopharynx		ERR755493	2	5	29	12	16	3	14	62	62
36181	VICE1759a	Iceland	Europe	2014	23F		5		5-9	male	carriage	nasopharynx		ERR755494	1	8	9	1	6	4	14	442	439
36182	VICE1759b	Iceland	Europe	2014	22F		5		5-9	male	carriage	nasopharynx		ERR755495	1	1	4	1	18	58	17	433	433
36183	VICE1760	Iceland	Europe	2014	19F		6		5-9	male	carriage	nasopharynx		ERR755496	4	16	19	15	6	20	272	3014	236/271/320
36184	VICE1761a	Iceland	Europe	2014	23B		4		0-4	male	carriage	nasopharynx		ERR755497	1	8	9	2	6	4	6	439	439
36185	VICE1761b	Iceland	Europe	2014	33F		4		0-4	male	carriage	nasopharynx		ERR755498	5	12	29	12	9	39	18	100	100
49091	VICE1762	Iceland	Europe	2014	21		5		5-9	female	carriage	nasopharynx		ERR755499	10	10	41	16	1	26	1	1877	193
36186	VICE1763	Iceland	Europe	2014	33F		5		5-9	male	carriage	nasopharynx		ERR755500	5	12	29	12	9	39	18	100	100
36187	VICE1764	Iceland	Europe	2014	11A		5		5-9	male	carriage	nasopharynx		ERR755501	2	5	29	12	16	3	14	62	62
36188	VICE1765	Iceland	Europe	2014	19F		5		5-9	male	carriage	nasopharynx		ERR755502	7	14	40	12	1	1	14	179	177
49092	VICE1766	Iceland	Europe	2014	3		6		5-9	male	carriage	nasopharynx		ERR1081459	7	15	2	10	6	1	22	180	180
36189	VICE1767	Iceland	Europe	2014	35B		5		5-9	male	carriage	nasopharynx		ERR755503	7	13	4	8	6	22	34	4346	198
36190	VICE1768a	Iceland	Europe	2014	3		5		5-9	male	carriage	nasopharynx		ERR755504	7	15	2	10	6	1	22	180	180
49093	VICE1768b	Iceland	Europe	2014	35B		5		5-9	male	carriage	nasopharynx		ERR956430	7	13	4	8	6	22	34	4346	198
49094	VICE1769	Iceland	Europe	2014	3		5		5-9	female	carriage	nasopharynx		ERR1007883	7	15	2	10	6	1	22	180	180
36191	VICE1770	Iceland	Europe	2014	9N		4		0-4	female	carriage	nasopharynx		ERR755505	2	8	2	4	6	1	1	66	66
36192	VICE1771	Iceland	Europe	2014	9N		5		5-9	female	carriage	nasopharynx		ERR755506	2	8	2	4	6	1	1	66	66
49095	VICE1772	Iceland	Europe	2014	nontypable		3		0-4	female	carriage	nasopharynx		ERR755507	8	37	9	29	2	12	53	344	344
36193	VICE1773	Iceland	Europe	2014	15A		3		0-4	male	carriage	nasopharynx		ERR755508	7	25	4	4	15	20	28	473	473
36194	VICE1774	Iceland	Europe	2014	15BC		2		0-4	male	carriage	nasopharynx		ERR755509	7	41	2	6	10	26	1	1262	1262
36195	VICE1775	Iceland	Europe	2014	15BC		3		0-4	male	carriage	nasopharynx		ERR755510	7	41	2	6	10	26	1	1262	1262
36196	VICE1776	Iceland	Europe	2014	6B		6		5-9	male	carriage	nasopharynx		ERR755511	7	5	8	5	10	6	14	138	138/176
49096	VICE1777	Iceland	Europe	2014	14		6		5-9	male	carriage	nasopharynx		ERR1081460	7	5	1	8	14	11	14	124	124
36197	VICE1778	Iceland	Europe	2014	3		5		5-9	female	carriage	nasopharynx		ERR755512	46	8	2	10	6	1	22	505	180
36198	VICE1779a	Iceland	Europe	2014	15BC		5		5-9	female	carriage	nasopharynx		ERR755513	7	41	2	6	10	26	1	1262	1262
49097	VICE1779b	Iceland	Europe	2014	14		5		5-9	female	carriage	nasopharynx		ERR956431	7	5	1	8	14	11	14	124	124
49098	VICE1780	Iceland	Europe	2014	35F		5		5-9	male	carriage	nasopharynx		ERR956432	10	7	4	19	10	40	27	1635	97
36199	VICE1781	Iceland	Europe	2014	35F		4		0-4	male	carriage	nasopharynx		ERR755514	10	7	4	19	10	40	27	1635	97
49099	VICE1782	Iceland	Europe	2014	14		4		0-4	female	carriage	nasopharynx		ERR1007884	7	5	1	8	14	11	14	124	124
36200	VICE1783	Iceland	Europe	2014	23A		4		0-4	female	carriage	nasopharynx		ERR755515	8	5	9	9	6	4	6	992	439
36201	VICE1784	Iceland	Europe	2014	11A		4		0-4	male	carriage	nasopharynx		ERR755516	2	5	29	12	16	3	14	62	62
49100	VICE1785	Iceland	Europe	2014	3		6		5-9	male	carriage	nasopharynx		ERR1081461	7	15	2	10	6	1	22	180	180
36202	VICE1786	Iceland	Europe	2014	35F		5		5-9	female	carriage	nasopharynx		ERR755517	10	7	4	19	10	40	27	1635	97
49101	VICE1787	Iceland	Europe	2014	3		6		5-9	female	carriage	nasopharynx		ERR1007885	7	15	2	10	6	1	22	180	180
36203	VICE1788	Iceland	Europe	2014	6B		6		5-9	male	carriage	nasopharynx		ERR755518	7	13	8	6	10	6	14	176	138/176
49102	VICE1789	Iceland	Europe	2014	3		4		0-4	male	carriage	nasopharynx		ERR1007886	7	15	2	10	6	1	22	180	180
36204	VICE1790	Iceland	Europe	2014	23B		2		0-4	male	carriage	nasopharynx		ERR755519	1	8	9	2	6	4	6	439	439
29949	VICE1791a	Iceland	Europe	2014	11A		3		0-4	male	carriage	nasopharynx		ERR755520	2	5	29	12	16	3	1	10345	62
49103	VICE1791b	Iceland	Europe	2014	nontypable		3		0-4	male	carriage	nasopharynx		ERR755521	8	5	2	27	2	11	71	448	448
49104	VICE1792	Iceland	Europe	2014	nontypable		4		0-4	male	carriage	nasopharynx		ERR755522	8	5	2	27	2	11	71	448	448
36205	VICE1793	Iceland	Europe	2014	22F		3		0-4	female	carriage	nasopharynx		ERR755523	1	1	4	1	18	58	17	433	433
49105	VICE1794	Iceland	Europe	2014	11A		2		0-4	male	carriage	nasopharynx		ERR1081462	2	5	29	12	16	3	1	10345	62
36206	VICE1795	Iceland	Europe	2014	23B		2		0-4	female	carriage	nasopharynx		ERR755524	1	8	9	2	6	4	6	439	439
36207	VICE1796	Iceland	Europe	2014	6A		3		0-4	male	carriage	nasopharynx		ERR1081463	2	2	9	1	6	19	14	2221	490
49106	VICE1797	Iceland	Europe	2014	21		3		0-4	male	carriage	nasopharynx		ERR755525	10	8	4	35	6	1	14	432	432
49107	VICE1798a	Iceland	Europe	2014	21		2		0-4	female	carriage	nasopharynx		ERR755526	10	8	4	35	6	1	14	432	432
49108	VICE1798b	Iceland	Europe	2014	nontypable		2		0-4	female	carriage	nasopharynx		ERR755527	8	37	9	29	391	12	53	10371	344
36208	VICE1799	Iceland	Europe	2014	23B		2		0-4	male	carriage	nasopharynx		ERR755528	1	8	9	2	6	4	6	439	439
36209	VICE1800	Iceland	Europe	2014	15BC		4		0-4	female	carriage	nasopharynx		ERR755529	8	13	14	4	17	4	14	199	199
36210	VICE1801	Iceland	Europe	2014	15BC		4		0-4	male	carriage	nasopharynx		ERR755530	8	13	14	4	17	4	14	199	199
36211	VICE1802	Iceland	Europe	2014	15BC		3		0-4	female	carriage	nasopharynx		ERR755531	7	41	2	6	10	26	1	1262	1262
36212	VICE1803	Iceland	Europe	2014	22F		4		0-4	male	carriage	nasopharynx		ERR755532	1	1	4	1	18	58	17	433	433
36213	VICE1804	Iceland	Europe	2014	22F		3		0-4	female	carriage	nasopharynx		ERR755533	1	1	4	1	18	58	17	433	433
37708	VICE1805	Iceland	Europe	2014	22F		4		0-4	female	carriage	nasopharynx		ERR1081464	1	1	582	1	18	58	17	13129	433
49109	VICE1806	Iceland	Europe	2014	16F		6		5-9	female	carriage	nasopharynx		ERR755534	1	5	27	20	1	1	1	30	30
36214	VICE1807	Iceland	Europe	2014	35B		4		0-4	female	carriage	nasopharynx		ERR755535	7	13	4	8	6	22	34	4346	198
36215	VICE1808	Iceland	Europe	2014	6E(6Bii)		5		5-9	male	carriage	nasopharynx		ERR1007887	5	6	1	2	6	3	4	90	90
49110	VICE1809	Iceland	Europe	2014	21		5		5-9	male	carriage	nasopharynx		ERR755536	10	10	41	16	1	26	1	1877	193
36216	VICE1810	Iceland	Europe	2014	6B		5		5-9	female	carriage	nasopharynx		ERR956433	7	5	8	5	10	6	14	138	138/176
29963	VICE1811	Iceland	Europe	2014	19A		6		5-9	male	carriage	nasopharynx		ERR755537	7	41	47	16	449	14	17	10365	346
49111	VICE1812	Iceland	Europe	2014	15BC		6		5-9	male	carriage	nasopharynx		ERR956434	8	13	14	4	17	4	14	199	199
49112	VICE1813	Iceland	Europe	2014	nontypable		5		5-9	female	carriage	nasopharynx		ERR956435	8	37	9	29	391	12	53	10371	344
36217	VICE1814	Iceland	Europe	2014	22F		4		0-4	male	carriage	nasopharynx		ERR755538	1	1	4	1	18	58	17	433	433
36218	VICE1815	Iceland	Europe	2014	22F		5		5-9	male	carriage	nasopharynx		ERR755539	1	1	4	1	18	58	17	433	433
36219	VICE1816	Iceland	Europe	2014	6A		3		0-4	female	carriage	nasopharynx		ERR755540	1	5	7	12	17	1	14	395	30
36220	VICE1817	Iceland	Europe	2014	6A		3		0-4	male	carriage	nasopharynx		ERR755541	1	5	7	12	17	1	14	395	30
36221	VICE1818	Iceland	Europe	2014	6A		3		0-4	female	carriage	nasopharynx		ERR755542	1	5	7	12	17	1	14	395	30
36222	VICE1819	Iceland	Europe	2014	23A		3		0-4	female	carriage	nasopharynx		ERR755543	8	8	9	9	6	4	6	190	439
36223	VICE1820	Iceland	Europe	2014	23A		4		0-4	female	carriage	nasopharynx		ERR755544	8	8	9	9	6	4	6	190	439
36224	VICE1821	Iceland	Europe	2014	6A		3		0-4	male	carriage	nasopharynx		ERR755545	1	5	7	12	17	1	14	395	30
36225	VICE1826	Iceland	Europe	2014	6A		3		0-4	male	carriage	nasopharynx		ERR755546	1	5	7	12	17	1	14	395	30
49113	VICE1827	Iceland	Europe	2014	21		6		5-9	female	carriage	nasopharynx		ERR755547	10	10	41	16	1	26	1	1877	193
36226	VICE1828	Iceland	Europe	2014	11A		6		5-9	male	carriage	nasopharynx		ERR755548	2	5	29	12	16	3	14	62	62
36227	VICE1829	Iceland	Europe	2014	6A		5		5-9	female	carriage	nasopharynx		ERR755549	2	7	4	10	10	1	27	65	97
49114	VICE1830	Iceland	Europe	2014	10B		6		5-9	female	carriage	nasopharynx		ERR1081465	1	12	1	16	270	4	14	6524	6524
49115	VICE1831	Iceland	Europe	2014	genetic variant	Putative novel serotype '33_Hybrid' (PMID 30257906)	6		5-9	female	carriage	nasopharynx		ERR956441	2	5	29	16	42	3	18	673	1012
49116	VICE1832a	Iceland	Europe	2014	10B		5		5-9	male	carriage	nasopharynx		ERR755550	1	12	1	16	270	4	14	6524	6524
49167	VICE1832b	Iceland	Europe	2014	14		5		5-9	male	carriage	nasopharynx		ERR1007888	7	5	1	8	14	11	14	124	124
49118	VICE1833	Iceland	Europe	2014	10B		6		5-9	male	carriage	nasopharynx		ERR755551	1	12	1	16	270	4	14	6524	6524
36228	VICE1834	Iceland	Europe	2014	genetic variant	Putative novel serotype '33_Hybrid' (PMID 30257906)	6		5-9	male	carriage	nasopharynx		ERR755552	2	5	29	16	42	3	18	673	1012
36229	VICE1835a	Iceland	Europe	2014	genetic variant	Putative novel serotype '33_Hybrid' (PMID 30257906)	6		5-9	male	carriage	nasopharynx		ERR755553	2	5	29	16	42	3	18	673	1012
49119	VICE1835b	Iceland	Europe	2014	14		6		5-9	male	carriage	nasopharynx		ERR755554	7	5	1	8	14	11	14	124	124
36230	VICE1836	Iceland	Europe	2014	23B		4		0-4	male	carriage	nasopharynx		ERR755555	1	8	9	2	6	4	6	439	439
36231	VICE1837	Iceland	Europe	2014	6C		5		5-9	male	carriage	nasopharynx		ERR1081466	1	5	7	12	17	158	14	1692	30
36232	VICE1838	Iceland	Europe	2014	19A		5		5-9	female	carriage	nasopharynx		ERR755556	311	13	14	4	14	4	14	10360	199
36233	VICE1839	Iceland	Europe	2014	11A		4		0-4	female	carriage	nasopharynx		ERR755557	2	5	29	12	16	3	14	62	62
36234	VICE1840	Iceland	Europe	2014	35F		5		5-9	male	carriage	nasopharynx		ERR755558	10	7	4	19	10	40	27	1635	97
36235	VICE1841	Iceland	Europe	2014	19A		5		5-9	male	carriage	nasopharynx		ERR755559	311	13	14	4	14	4	14	10360	199
36236	VICE1842	Iceland	Europe	2014	23B		5		5-9	male	carriage	nasopharynx		ERR755560	1	8	9	2	6	4	6	439	439
36237	VICE1843	Iceland	Europe	2014	19A		4		0-4	female	carriage	nasopharynx		ERR755561	311	13	14	4	14	4	14	10360	199
36238	VICE1844	Iceland	Europe	2014	23A		4		0-4	female	carriage	nasopharynx		ERR755562	8	8	9	9	6	4	6	190	439
49120	VICE1845a	Iceland	Europe	2014	19A		4		0-4	male	carriage	nasopharynx		ERR1007889	311	13	14	4	14	4	14	10360	199
49121	VICE1845b	Iceland	Europe	2014	nontypable		4		0-4	male	carriage	nasopharynx		ERR1007890	8	37	9	29	2	12	53	344	344
49122	VICE1846	Iceland	Europe	2014	16F		4		0-4	female	carriage	nasopharynx		ERR755563	8	5	27	5	1	48	1	2042	30
36239	VICE1847	Iceland	Europe	2014	19A		5		5-9	male	carriage	nasopharynx		ERR755564	311	13	14	4	14	4	14	10360	199
36240	VICE1848a	Iceland	Europe	2014	19A		1		0-4	female	carriage	nasopharynx		ERR755565	311	13	14	4	14	4	14	10360	199
49123	VICE1848b	Iceland	Europe	2014	nontypable		1		0-4	female	carriage	nasopharynx		ERR956442	8	37	9	29	2	12	53	344	344
36241	VICE1849	Iceland	Europe	2014	23A		4		0-4	female	carriage	nasopharynx		ERR755566	8	8	9	9	6	4	6	190	439
36242	VICE1850	Iceland	Europe	2014	11A		3		0-4	male	carriage	nasopharynx		ERR755567	2	5	29	12	16	3	14	62	62
36243	VICE1851	Iceland	Europe	2014	11A		3		0-4	male	carriage	nasopharynx		ERR755568	2	5	29	12	16	3	14	62	62
36244	VICE1852	Iceland	Europe	2014	11A		4		0-4	male	carriage	nasopharynx		ERR755569	2	5	29	12	16	3	14	62	62
36245	VICE1853	Iceland	Europe	2014	genetic variant	Putative novel serotype '33_Hybrid' (PMID 30257906)	4		0-4	male	carriage	nasopharynx		ERR755570	2	5	29	16	42	3	18	673	1012
49124	VICE1854	Iceland	Europe	2014	21		3		0-4	female	carriage	nasopharynx		ERR755571	10	8	4	35	6	1	14	432	432
36246	VICE1855	Iceland	Europe	2014	19A		6		5-9	female	carriage	nasopharynx		ERR755572	8	13	14	4	14	4	14	667	199
36247	VICE1856	Iceland	Europe	2014	19A		6		5-9	female	carriage	nasopharynx		ERR755573	8	13	14	4	17	4	14	199	199
36248	VICE1857	Iceland	Europe	2014	19A		5		5-9	female	carriage	nasopharynx		ERR755574	2	5	4	10	1	1	1	1801	Sing1801
36249	VICE1858	Iceland	Europe	2014	19A		4		0-4	female	carriage	nasopharynx		ERR755575	8	13	14	4	14	4	14	667	199
36250	VICE1859	Iceland	Europe	2014	22F		4		0-4	male	carriage	nasopharynx		ERR755576	1	1	4	1	18	58	17	433	433
49125	VICE1860	Iceland	Europe	2014	21		5		5-9	female	carriage	nasopharynx		ERR755577	10	10	41	16	1	26	1	1877	193
36251	VICE1861	Iceland	Europe	2014	6B		5		5-9	female	carriage	nasopharynx		ERR755578	7	5	8	5	10	6	14	138	138/176
49126	VICE1862	Iceland	Europe	2014	10B		5		5-9	female	carriage	nasopharynx		ERR755579	1	12	1	16	270	4	14	6524	6524
36252	VICE1863	Iceland	Europe	2014	23A		2		0-4	female	carriage	nasopharynx		ERR755580	7	8	9	9	6	4	6	2404	439
36253	VICE1864	Iceland	Europe	2014	3		3		0-4	female	carriage	nasopharynx		ERR755581	7	15	2	10	6	1	22	180	180
36254	VICE1865	Iceland	Europe	2014	15BC		3		0-4	male	carriage	nasopharynx		ERR755582	7	41	2	6	10	26	1	1262	1262
36255	VICE1866	Iceland	Europe	2014	23A		3		0-4	male	carriage	nasopharynx		ERR755583	7	8	9	9	6	4	6	2404	439
36256	VICE1867	Iceland	Europe	2014	23B		2		0-4	male	carriage	nasopharynx		ERR755584	1	8	9	2	6	4	6	439	439
36257	VICE1868	Iceland	Europe	2014	6A		5		5-9	male	carriage	nasopharynx		ERR755585	5	140	4	10	10	1	27	2340	97
36258	VICE1869	Iceland	Europe	2014	6A		3		0-4	female	carriage	nasopharynx		ERR755586	2	2	9	1	6	19	14	2221	490
36259	VICE1870	Iceland	Europe	2014	11A		4		0-4	female	carriage	nasopharynx		ERR755587	2	5	29	12	16	3	14	62	62
36260	VICE1871	Iceland	Europe	2014	23F		6		5-9	male	carriage	nasopharynx		ERR755588	1	8	4	1	1	4	6	36	439
36261	VICE1872	Iceland	Europe	2014	genetic variant	Putative novel serotype 23X. PMID 28133541. SeroBA 23B.	4		0-4	male	pneumonia	nasopharynx		ERR755589	18	13	8	6	3	6	8	1349	338
49127	VICE1873	Iceland	Europe	2014	11A		4		0-4	female	carriage	nasopharynx		ERR956443	2	5	29	12	16	3	14	62	62
36262	VICE1874a	Iceland	Europe	2014	19A		4		0-4	male	carriage	nasopharynx		ERR755590	8	13	14	4	17	4	14	199	199
49128	VICE1874b	Iceland	Europe	2014	nontypable		4		0-4	male	carriage	nasopharynx		ERR956444	8	5	2	27	2	11	71	448	448
49129	VICE1875	Iceland	Europe	2014	nontypable		4		0-4	female	carriage	nasopharynx		ERR755591	8	5	2	27	2	11	71	448	448
36263	VICE1876	Iceland	Europe	2014	11A		4		0-4	female	carriage	nasopharynx		ERR755592	2	5	29	12	16	3	14	62	62
29957	VICE1877a	Iceland	Europe	2014	19F		4		0-4	male	carriage	nasopharynx		ERR755593	1	5	1	5	1	425	8	10358	30
49130	VICE1877b	Iceland	Europe	2014	nontypable		4		0-4	male	carriage	nasopharynx		ERR755594	8	5	2	27	2	11	71	448	448
36264	VICE1878	Iceland	Europe	2014	35B		3		0-4	male	carriage	nasopharynx		ERR755595	2	12	70	1	6	28	14	1967	2755
36265	VICE1879a	Iceland	Europe	2014	6A		4		0-4	female	carriage	nasopharynx		ERR755596	33	1	40	13	6	1	14	1716	396
36266	VICE1880a	Iceland	Europe	2014	6C		6		5-9	female	carriage	nasopharynx		ERR755597	1	5	7	12	17	158	14	1692	30
36267	VICE1880b	Iceland	Europe	2014	19A		6		5-9	female	carriage	nasopharynx		ERR755598	8	13	14	4	14	4	14	667	199
49131	VICE1881	Iceland	Europe	2014	19F		6		5-9	female	carriage	nasopharynx		ERR956445	1	5	1	5	1	425	8	10358	30
36268	VICE1882a	Iceland	Europe	2014	23F		5		5-9	male	carriage	nasopharynx		ERR755599	1	8	9	1	6	4	6	311	439
49132	VICE1882b	Iceland	Europe	2014	nontypable		5		5-9	male	carriage	nasopharynx		ERR755600	8	37	9	29	2	12	53	344	344
49133	VICE1883a	Iceland	Europe	2014	nontypable		5		5-9	male	carriage	nasopharynx		ERR755601	8	5	2	27	2	11	71	448	448
49134	VICE1883b	Iceland	Europe	2014	19F		5		5-9	male	carriage	nasopharynx		ERR1007891	1	5	1	5	1	425	8	10358	30
36269	VICE1884	Iceland	Europe	2014	19F		6		5-9	female	carriage	nasopharynx		ERR755602	1	5	1	5	1	425	8	10358	30
36270	VICE1885	Iceland	Europe	2014	19F		5		5-9	female	carriage	nasopharynx		ERR755603	1	5	1	5	1	425	8	10358	30
36271	VICE1886a	Iceland	Europe	2014	35F		6		5-9	female	carriage	nasopharynx		ERR755604	10	7	4	19	10	40	27	1635	97
36272	VICE1886b	Iceland	Europe	2014	19F		6		5-9	female	carriage	nasopharynx		ERR755605	1	5	1	5	1	425	8	10358	30
49135	VICE1887	Iceland	Europe	2014	35F		4		0-4	female	carriage	nasopharynx		ERR956446	10	7	4	19	10	40	27	1635	97
36273	VICE1888	Iceland	Europe	2014	23F		5		5-9	female	carriage	nasopharynx		ERR755606	7	5	1	1	13	31	14	440	392
49136	VICE1889	Iceland	Europe	2014	10B		6		5-9	female	carriage	nasopharynx		ERR755607	1	12	1	16	270	4	14	6524	6524
49137	VICE1890	Iceland	Europe	2014	16F		6		5-9	female	carriage	nasopharynx		ERR755608	1	5	27	20	1	1	1	30	30
49138	VICE1891	Iceland	Europe	2014	16F		4		0-4	female	carriage	nasopharynx		ERR755609	1	5	27	20	1	1	1	30	30
49139	VICE1892	Iceland	Europe	2014	10B		3		0-4	female	carriage	nasopharynx		ERR755610	1	12	1	16	270	4	14	6524	6524
49140	VICE1893	Iceland	Europe	2014	10B		2		0-4	female	carriage	nasopharynx		ERR755611	1	12	1	16	270	4	14	6524	6524
36274	VICE1894	Iceland	Europe	2014	6B		3		0-4	male	carriage	nasopharynx		ERR755612	7	13	8	6	10	6	14	176	138/176
36275	VICE1895	Iceland	Europe	2014	15BC		2		0-4	female	carriage	nasopharynx		ERR755613	8	13	14	4	17	4	14	199	199
36276	VICE1896	Iceland	Europe	2014	6B		4		0-4	male	carriage	nasopharynx		ERR755614	7	5	8	6	6	6	14	639	138/176
36277	VICE1897	Iceland	Europe	2014	11A		3		0-4	male	carriage	nasopharynx		ERR755615	2	5	29	12	16	3	14	62	62
36278	VICE1898	Iceland	Europe	2014	11A		3		0-4	female	carriage	nasopharynx		ERR755616	2	5	29	12	16	3	14	62	62
36279	VICE1899	Iceland	Europe	2014	23B		81		80-84	female	bacteraemia	blood		ERR755617	1	8	9	2	6	4	6	439	439
36280	VICE1900	Iceland	Europe	2014	19A		70		70-74	male	bacteraemia	blood		ERR755618	5	15	2	5	9	1	19	6973	2668/6973
197295	VICE1901	Iceland	Europe	2014	14		90		90-94	male	bacteraemia	blood		ERR1007892	7	5	1	8	14	11	14	124	124
36281	VICE1902	Iceland	Europe	2014	7F		71		70-74	male	bacteraemia	blood		ERR755619	8	9	2	1	6	1	167	1589	191
36282	VICE1903	Iceland	Europe	2014	6A		80		80-84	male	bacteraemia	blood		ERR755620	2	2	9	1	6	19	14	2221	490
36283	VICE1904	Iceland	Europe	2014	11A		80		80-84	male	bacteraemia	blood		ERR755621	2	5	29	12	16	3	14	62	62
36284	VICE1905	Iceland	Europe	2014	15BC		76		75-79	male	bacteraemia	blood		ERR755622	8	13	14	4	17	4	14	199	199
36285	VICE1906	Iceland	Europe	2014	22F		73		70-74	male	bacteraemia	blood		ERR755623	1	1	4	1	18	58	17	433	433
36286	VICE1907	Iceland	Europe	2014	35F		68		65-69	female	meningitis	cerebrospinal fluid		ERR755624	10	7	4	19	10	40	27	1635	97
36287	VICE1909	Iceland	Europe	2014	33F		58		55-59	female	bacteraemia	blood		ERR755626	5	12	29	12	9	39	18	100	100
197310	VICE1910	Iceland	Europe	2014	22F		51		50-54	female	bacteraemia	blood		ERR1081467	1	1	4	1	18	58	17	433	433
197303	VICE1912	Iceland	Europe	2014	11A		0	7	0-4	female	pneumonia	lung aspirate		ERR956448	2	5	29	12	16	3	14	62	62
137825	VICE1913	Iceland	Europe	2014	3		33		30-34	male	pneumonia	lung aspirate		ERR1081468	7	15	2	10	6	1	22	180	180
137826	VICE1914	Iceland	Europe	2014	19F		75		75-79	male	pneumonia	lung aspirate		ERR956449	4	16	19	15	6	20	272	3014	236/271/320
137827	VICE1916	Iceland	Europe	2014	9N		77		75-79	male	pneumonia	lung aspirate		ERR956450	2	8	2	4	6	1	1	66	66
137828	VICE1917	Iceland	Europe	2014	19F		68		65-69	male	pneumonia	lung aspirate		ERR956451	4	16	19	15	6	20	272	3014	236/271/320
137829	VICE1920	Iceland	Europe	2014	23B		60		60-64	female	pneumonia	lung aspirate		ERR956452	1	8	9	2	6	4	6	439	439
137830	VICE1921	Iceland	Europe	2014	9N		63		60-64	male	pneumonia	lung aspirate		ERR956453	2	8	2	4	446	1	1	10344	66
197296	VICE1922	Iceland	Europe	2014	21		90		90-94	female	other	joint fluid	hip infection	ERR956454	10	10	41	16	1	26	1	1877	193
49141	VICE1923	Iceland	Europe	2014	11A		2		0-4	male	otitis media	middle ear fluid		ERR956455	2	5	29	12	16	3	14	62	62
49142	VICE1924a	Iceland	Europe	2014	11A		1		0-4	male	otitis media	middle ear fluid		ERR956456	2	5	29	12	16	3	14	62	62
49143	VICE1925	Iceland	Europe	2014	33F		1		0-4	female	otitis media	middle ear fluid		ERR956458	5	12	29	12	9	39	18	100	100
49144	VICE1926	Iceland	Europe	2014	3		2		0-4	female	otitis media	middle ear fluid		ERR1007896	7	15	2	10	6	1	22	180	180
197311	VICE1927	Iceland	Europe	2014	22F		7		5-9	female	otitis media	middle ear fluid		ERR956459	1	1	4	1	18	58	17	433	433
49145	VICE1928	Iceland	Europe	2014	15BC		1		0-4	male	otitis media	middle ear fluid		ERR956460	7	41	2	6	10	26	1	1262	1262
49146	VICE1929	Iceland	Europe	2014	35B		1		0-4	male	otitis media	middle ear fluid		ERR956461	7	13	4	8	6	22	34	4346	198
36319	VICE1930	Iceland	Europe	2014	6C		1		0-4	male	otitis media	middle ear fluid		ERR956462	32	28	1	1	15	52	14	386	315
49147	VICE1931	Iceland	Europe	2014	33F		1		0-4	female	otitis media	middle ear fluid		ERR956463	5	35	29	1	45	39	18	717	717
49148	VICE1932	Iceland	Europe	2014	23B		1		0-4	female	otitis media	middle ear fluid		ERR956464	18	13	8	6	3	6	8	1349	338
49149	VICE1933	Iceland	Europe	2014	19F		3		0-4	female	otitis media	middle ear fluid		ERR956465	4	16	19	15	6	20	272	3014	236/271/320
49150	VICE1934	Iceland	Europe	2014	19A		1		0-4	male	otitis media	middle ear fluid		ERR956466	8	13	14	4	14	4	14	667	199
49151	VICE1935	Iceland	Europe	2014	15BC		2		0-4	male	otitis media	middle ear fluid		ERR1081469	8	13	14	4	17	4	14	199	199
49152	VICE1936	Iceland	Europe	2014	19A		2		0-4	male	otitis media	middle ear fluid		ERR956467	311	13	14	4	14	4	14	10360	199
49153	VICE1937	Iceland	Europe	2014	19A		1		0-4	male	otitis media	middle ear fluid		ERR956468	8	13	14	4	14	4	14	667	199
36320	VICE1938	Iceland	Europe	2014	6C		1		0-4	male	otitis media	middle ear fluid		ERR1081470	32	28	1	1	15	52	14	386	315
49154	VICE1939	Iceland	Europe	2014	3		2		0-4	female	otitis media	middle ear fluid		ERR956469	7	15	2	10	6	1	22	180	180
197305	VICE1940	Iceland	Europe	2014	19A		7		5-9	female	otitis media	middle ear fluid		ERR956470	8	13	14	4	14	4	14	667	199
49155	VICE1941	Iceland	Europe	2014	35B		1		0-4	female	otitis media	middle ear fluid		ERR956471	2	12	70	1	6	28	14	1967	2755
49156	VICE1942	Iceland	Europe	2014	23B		3		0-4	male	otitis media	middle ear fluid		ERR956472	1	8	9	2	6	4	6	439	439
36321	VICE1943	Iceland	Europe	2014	6A		1		0-4	female	otitis media	middle ear fluid		ERR956473	5	7	4	10	10	1	27	460	97
49157	VICE1944	Iceland	Europe	2014	19F		1		0-4	male	otitis media	middle ear fluid		ERR1081471	4	16	19	1	6	20	584	9828	236/271/320
49158	VICE1946	Iceland	Europe	2014	11A		2		0-4	male	otitis media	middle ear fluid		ERR1305050	2	16	29	18	42	3	18	1367	1012
49159	VICE1947	Iceland	Europe	2014	22F		4		0-4	male	otitis media	middle ear fluid		ERR956475	1	1	4	1	18	58	17	433	433
49160	VICE1948	Iceland	Europe	2014	15A		1		0-4	male	otitis media	middle ear fluid		ERR956476	2	5	36	12	17	21	14	63	63
49161	VICE1949	Iceland	Europe	2014	19A		4		0-4	male	otitis media	middle ear fluid		ERR956477	8	13	14	4	17	4	14	199	199
49162	VICE1950	Iceland	Europe	2014	22F		2		0-4	male	otitis media	middle ear fluid		ERR956478	1	1	4	1	18	58	17	433	433
36322	VICE1951	Iceland	Europe	2014	6C		1		0-4	male	otitis media	middle ear fluid		ERR1081472	1	5	9	12	94	28	20	1379	1379
49163	VICE1952	Iceland	Europe	2014	19F		3		0-4	male	otitis media	middle ear fluid		ERR956479	4	16	19	15	6	20	272	3014	236/271/320
49164	VICE1953	Iceland	Europe	2014	19A		1		0-4	female	otitis media	middle ear fluid		ERR1081473	2	5	36	12	17	21	14	63	63
49165	VICE1954	Iceland	Europe	2014	23A		1		0-4	male	otitis media	middle ear fluid		ERR956480	1	5	9	9	6	4	6	438	439
49166	VICE1955	Iceland	Europe	2014	19F		1		0-4	male	otitis media	middle ear fluid		ERR956481	4	16	19	15	6	20	107	9458	236/271/320
137831	VICE1956	Iceland	Europe	2014	nontypable		79		75-79	female	pneumonia	sputum		ERR956482	8	37	9	29	391	12	53	10371	344
137832	VICE1957	Iceland	Europe	2014	23F		85		85-89	female	pneumonia	sputum		ERR956483	7	5	1	1	13	31	14	440	392
137833	VICE1958	Iceland	Europe	2014	3		38		35-39	male	pneumonia	sputum		ERR956484	7	15	2	10	6	1	22	180	180
36323	VICE1959	Iceland	Europe	2014	6B		66		65-69	female	pneumonia	sputum		ERR956485	7	13	8	6	10	6	14	176	138/176
137834	VICE1960	Iceland	Europe	2014	19F		50		50-54	female	pneumonia	sputum		ERR956486	4	16	19	15	6	20	272	3014	236/271/320
137835	VICE1961	Iceland	Europe	2014	19F		86		85-89	male	pneumonia	sputum		ERR956487	4	16	2	15	6	20	26	1968	236/271/320
137836	VICE1962	Iceland	Europe	2014	19A		62		60-64	male	pneumonia	sputum		ERR956488	8	11	14	1	17	230	14	3017	3017
137837	VICE1963	Iceland	Europe	2014	3		79		75-79	male	pneumonia	sputum		ERR956489	7	15	2	10	6	1	22	180	180
137838	VICE1964	Iceland	Europe	2014	19F		72		70-74	male	pneumonia	sputum		ERR956490	4	16	19	15	6	20	584	9165	236/271/320
137839	VICE1967	Iceland	Europe	2014	15BC		53		50-54	female	pneumonia	sputum		ERR956493	7	41	2	6	10	26	1	1262	1262
137840	VICE1968	Iceland	Europe	2014	3		68		65-69	female	pneumonia	sputum		ERR925479	7	15	2	10	6	1	22	180	180
137841	VICE1969	Iceland	Europe	2014	35F		24		20-24	female	pneumonia	sputum		ERR956494	10	7	4	19	10	40	27	1635	97
137842	VICE1970	Iceland	Europe	2014	11A		76		75-79	male	pneumonia	sputum		ERR956495	2	5	29	12	16	3	14	62	62
137843	VICE1971	Iceland	Europe	2014	3		82		80-84	male	pneumonia	sputum		ERR956496	7	15	2	10	6	1	22	180	180
137844	VICE1973	Iceland	Europe	2014	19F		70		70-74	female	pneumonia	sputum		ERR956498	4	16	2	15	6	20	26	1968	236/271/320
137845	VICE1974	Iceland	Europe	2014	35F		81		80-84	male	pneumonia	sputum		ERR956499	10	7	4	19	10	40	27	1635	97
137846	VICE1975	Iceland	Europe	2014	15A		64		60-64	male	pneumonia	sputum		ERR956500	8	10	2	16	7	26	1	410	193
137847	VICE1976	Iceland	Europe	2014	19A		49		45-49	male	pneumonia	sputum		ERR956501	8	11	14	1	17	230	14	3017	3017
37709	VICE1977	Iceland	Europe	2014	11A		73		70-74	male	pneumonia	sputum		ERR956502	2	5	29	12	16	3	845	13130	62
137848	VICE1978	Iceland	Europe	2014	23B		88		85-89	male	pneumonia	sputum		ERR956503	1	8	9	2	6	4	6	439	439
137849	VICE1979	Iceland	Europe	2014	15BC		67		65-69	female	pneumonia	sputum		ERR956504	7	41	2	6	10	26	1	1262	1262
137850	VICE1980	Iceland	Europe	2014	35B		91		90-94	female	pneumonia	sputum		ERR956505	7	13	4	8	6	22	34	4346	198
137851	VICE1981	Iceland	Europe	2014	3		58		55-59	male	pneumonia	sputum		ERR956506	7	15	2	10	6	1	22	180	180
137852	VICE1982	Iceland	Europe	2014	19F		67		65-69	male	pneumonia	sputum		ERR956507	4	16	19	15	6	20	26	271	236/271/320
36324	VICE1983	Iceland	Europe	2014	6C		1		0-4	male	otitis media	middle ear fluid		ERR956508	32	28	1	1	15	52	14	386	315
36325	VICE1984	Iceland	Europe	2014	6B		57		55-59	female	pneumonia	sputum		ERR1081474	7	5	8	6	6	6	14	639	138/176
137853	VICE1985	Iceland	Europe	2014	22F		51		50-54	male	pneumonia	sputum		ERR956509	5	8	8	1	9	1	149	1294	1294
197301	VICE1986	Iceland	Europe	2014	10B		7		5-9	female	otitis media	middle ear fluid		ERR956510	1	12	1	16	270	4	14	6524	6524
37710	VICE1987	Iceland	Europe	2014	24F		87		85-89	female	bacteraemia	blood		ERR956511	2	13	2	4	9	796	1	13131	66
197306	VICE1988	Iceland	Europe	2014	19A		87		85-89	female	bacteraemia	blood		ERR1007897	2	5	36	12	17	21	14	63	63
183141	VICE2523	Iceland	Europe	2013	23A		66		65-69	female	bacteraemia	blood			1	2	9	2	6	4	6	436	439
183142	VICE2524A	Iceland	Europe	2013	23F		85		85-89	male	bacteraemia	blood			1	8	4	1	1	4	6	36	439
183143	VICE2525	Iceland	Europe	2014	21		89		85-89	female	bacteraemia	blood			10	10	41	16	1	26	1	1877	193
183144	VICE2528	Iceland	Europe	2011	7F		9		5-9	male	meningitis	cerebrospinal fluid			8	9	2	1	6	1	17	191	191
183145	VICE2529	Iceland	Europe	2012	22F		59		55-59	female	bacteraemia	blood			1	1	4	1	18	58	17	433	433
