# Supplementary material for: Nasopharyngeal competition dynamics are likely to be altered following vaccine introduction: bacteriocin prevalence and diversity among Icelandic and Kenyan pneumococci
Source: Microb Genom. 2023 Jul 12;9(7):mgen001060. doi: 10.1099/mgen.0.001060 (PMC10438807; doi:10.1099/mgen.0.001060)
Supplement: Supplementary material 3 [file mgen-9-1060-s003.xlsx]

## Sheet: Export
PubMLST_id	isolate	country	continent	year	serotype	serotype_comments	age_yr	age_mth	age_range	sex	diagnosis	source	comments	ENA_run_accession	aroE	gdh	gki	recP	spi	xpt	ddl	ST (MLST)	clonal_complex (MLST)
49355	KI368	Kenya	Africa	2003	6E(6Bii)		6		5-9	male	meningitis	cerebrospinal fluid		ERR3769873	12	62	54	2	6	1	14	14749	385
49356	KI438	Kenya	Africa	2003	1		3		0-4	female	bacteraemia	blood		ERR3811990	10	5	4	1	3	1	9	14750	217
49357	KI464	Kenya	Africa	2003	9V		11		10-14	male	meningitis	blood		ERR3769774	2	11	687	5	6	111	111	14751	706
49358	KI496	Kenya	Africa	2004	6A		9		5-9	male	meningitis	cerebrospinal fluid		ERR3797216	16	32	4	10	17	92	17	14752	499
49359	KI522	Kenya	Africa	2004	genetic variant	phenotype 6A, seroBA genotype 6E(6A)	2		0-4	female	bacteraemia	blood		ERR3769829	12	62	1	63	6	1	14	14753	385
49360	KI598	Kenya	Africa	2005	6A		1		0-4	male	meningitis	blood		ERR3797684	6	9	4	5	9	1	8	14754	845/14754
49361	KI621	Kenya	Africa	2005	13		1		0-4	male	bacteraemia	blood		ERR3797469	16	11	74	10	6	177	18	14755	701
49362	KI623	Kenya	Africa	2005	6E(6Bii)		2		0-4	male	septicaemia	blood		ERR3797742	7	11	73	63	6	1	14	14756	385
49364	KI687	Kenya	Africa	2006	14		1		0-4	female	bacteraemia	blood		ERR3769950	5	5	74	1	6	1	118	14758	5339
49365	KI698	Kenya	Africa	2006	14		1		0-4	female	bacteraemia	blood		ERR3769706	7	13	62	5	9	1	8	14759	138/176
49366	KI765	Kenya	Africa	2007	14		3		0-4	male	septicaemia	blood		ERR3769891	5	5	4	1	17	1	118	14760	5339
49367	KI781	Kenya	Africa	2007	19A		1		0-4	female	bacteraemia	blood		ERR3797513	7	11	4	1	6	112	111	14761	156/162
49368	KI800	Kenya	Africa	2007	6A		14		10-14	male	meningitis	cerebrospinal fluid		ERR3769979	2	65	1	5	17	28	75	14762	3460
49369	KI030	Kenya	Africa	2009	11A		2		0-4	male	bacteraemia	blood		ERR3797332	8	8	626	1	6	3	168	14763	6191/14554
49370	KI031	Kenya	Africa	2009	6C		2		0-4	male	bacteraemia	blood		ERR3797339	45	13	6	5	10	4	17	14764	6446/14764
49371	KI065	Kenya	Africa	2009	19A		8		5-9	male	bacteraemia	blood		ERR3797400	7	11	4	1	635	112	14	14765	156/162
49372	KI068	Kenya	Africa	2009	14		3		0-4	male	bacteraemia	blood		ERR3797408	2	5	36	18	6	21	148	14766	Sing14766
49373	KI071	Kenya	Africa	2009	6A		1		0-4	male	septicaemia	blood		ERR3797420	6	57	83	6	7	1	31	14767	914
49374	KI106	Kenya	Africa	2010	1		3		0-4	female	bacteraemia	blood		ERR3797504	10	655	4	1	7	19	9	14768	217
49375	KI115	Kenya	Africa	2010	6E(6Bii)		2		0-4	male	bacteraemia	blood		ERR3812021	7	9	9	10	9	1	14	14769	4368
49376	KI119	Kenya	Africa	2010	6A		5		5-9	male	bacteraemia	blood		ERR3797533	6	57	83	3	7	1	9	14770	914
49377	KI188	Kenya	Africa	2011	6E(6Bii)		2		0-4	female	bacteraemia	blood		ERR3797637	7	9	1	10	278	1	14	14771	4368
49378	KI200	Kenya	Africa	2011	35B		10		10-14	female	meningitis	cerebrospinal fluid		ERR3797665	10	16	54	1	32	22	15	14772	1146
49379	KI206	Kenya	Africa	2011	23F		3		0-4	female	septicaemia	blood		ERR3797677	7	13	8	3	6	6	124	14773	138/176
49380	KI208	Kenya	Africa	2011	21		4		0-4	male	bacteraemia	blood		ERR3811722	6	284	2	5	9	20	148	14774	14774
49381	KI211	Kenya	Africa	2012	6A		4		0-4	female	bacteraemia	blood		ERR3797693	6	57	4	6	7	1	9	14775	914
49382	KI214	Kenya	Africa	2012	1		9		5-9	male	bacteraemia	blood		ERR3797697	10	18	4	1	7	19	18	14776	217
49383	KI215	Kenya	Africa	2012	23F		10		10-14	female	meningitis	cerebrospinal fluid		ERR3769797	7	13	8	5	6	14	124	14777	138/176
49384	KI219	Kenya	Africa	2012	19A		11		10-14	male	bacteraemia	blood		ERR3797709	7	11	9	1	6	112	15	14778	156/162
49385	KI237	Kenya	Africa	2012	6A		1		0-4	female	meningitis	cerebrospinal fluid		ERR3797757	16	32	4	16	17	92	6	14779	Sing14779
49386	KI242	Kenya	Africa	2012	15A		13		10-14	male	meningitis	blood		ERR3797773	8	5	4	5	6	1	6	14780	5902
49387	KI255	Kenya	Africa	2013	38		4		0-4	male	septicaemia	blood		ERR4229146	1	8	41	18	13	49	8	14781	393
49388	KI271	Kenya	Africa	2013	6A		0		0-4	female	meningitis	blood		ERR3811770	16	32	75	5	17	92	17	14782	499
49389	KI278	Kenya	Africa	2014	19A		0		0-4	male	bacteraemia	blood		ERR3811787	12	8	9	104	3	20	5	14783	347
49390	KI282	Kenya	Africa	2014	11A		1		0-4	male	bacteraemia	blood		ERR3769825	16	9	36	3	9	1	118	14784	Sing14784
49391	KI284	Kenya	Africa	2014	24F		1		0-4	male	septicaemia	blood		ERR3769828	2	8	62	10	6	130	962	14785	Sing14785
49392	KI287	Kenya	Africa	2014	12F		2		0-4	female	bacteraemia	blood		ERR3769834	12	5	89	8	6	112	1	14786	989
49393	KI300	Kenya	Africa	2014	6A		1		0-4	female	septicaemia	blood		ERR3769843	2	8	1	5	17	28	75	14787	3460
49394	KI306	Kenya	Africa	2015	6A		1		0-4	male	meningitis	blood		ERR3811836	2	8	1	5	17	28	215	14788	3460
49395	KI311	Kenya	Africa	2015	6A		3		0-4	male	bacteraemia	blood		ERR3811844	2	34	1	5	1	28	75	14789	3460
49396	KI312	Kenya	Africa	2015	16F		1		0-4	male	bacteraemia	blood		ERR3797853	7	158	4	53	67	20	1	14790	705/14790
49397	KI314	Kenya	Africa	2015	23B		13		10-14	male	septicaemia	blood		ERR3797857	8	5	4	1	15	1	5	14791	5902
49398	KI320	Kenya	Africa	2015	9V		8		5-9	male	meningitis	blood		ERR3811864	2	8	4	5	6	111	111	14792	706
49399	KI331	Kenya	Africa	2016	13		3		0-4	female	septicaemia	blood		ERR3797872	1	11	74	4	17	898	18	14793	Sing14793
49400	KI333	Kenya	Africa	2016	6A		6		5-9	female	septicaemia	blood		ERR3811905	114	34	1	5	42	28	75	14794	3460
49401	KI351	Kenya	Africa	2017	23B		6		5-9	male	bacteraemia	blood		ERR3797911	8	5	4	1	15	20	14	14795	5902
49402	KI352	Kenya	Africa	2017	14		7		5-9	male	bacteraemia	blood		ERR3797915	5	19	2	1	10	22	14	14796	Sing14796
49403	KI354	Kenya	Africa	2017	6C		4		0-4	male	bacteraemia	blood		ERR3811933	45	8	4	5	10	4	17	14797	6446/14764
49404	KC1765	Kenya	Africa	2004	19B		7		5-9	female	carriage	nasopharynx		ERR3770057	58	9	4	4	6	79	9	14798	6458/14798
49405	KC1783	Kenya	Africa	2004	19F		2		0-4	male	carriage	nasopharynx		ERR3813059	12	8	9	1	3	641	57	14799	347
49406	KC1797	Kenya	Africa	2004	16F		8		5-9	female	carriage	nasopharynx		ERR3770267	1	10	9	18	36	1	31	14800	8397
49407	KC1799	Kenya	Africa	2004	34		7		5-9	female	carriage	nasopharynx		ERR3770127	12	8	4	1	536	899	14	14801	12608/14801
49408	KC1814	Kenya	Africa	2004	23F		2		0-4	male	carriage	nasopharynx		ERR3813083	6	8	8	6	10	6	14	14802	138/176
49409	KC1831	Kenya	Africa	2004	34		10		10-14	female	carriage	nasopharynx		ERR3770212	2	5	2	10	13	1	18	14803	5258
49410	KC1835	Kenya	Africa	2004	7C		58		55-59	female	carriage	nasopharynx		ERR3770000	10	65	10	5	15	1	75	14804	7053
49411	KC1837	Kenya	Africa	2004	13		61		60-64	female	carriage	nasopharynx		ERR3770274	1	11	74	52	6	14	18	14805	701
49412	KC1852	Kenya	Africa	2004	14		1		0-4	male	carriage	nasopharynx		ERR3813131	12	19	2	17	42	22	14	14806	230
49413	KC1861	Kenya	Africa	2004	22F		9		5-9	female	carriage	nasopharynx		ERR3769997	5	5	6	10	27	1	19	14807	547
49414	KC1866	Kenya	Africa	2004	inconclusive	serogroup 24	11		10-14	male	carriage	nasopharynx		ERR3770262	72	5	53	5	7	3	963	14808	Sing14808
49415	KC1903	Kenya	Africa	2004	19B		6		5-9	male	carriage	nasopharynx		ERR3770118	10	65	10	16	15	1	1	14809	7053
49416	KC1909	Kenya	Africa	2004	6E(6Bii)		2		0-4	female	carriage	nasopharynx		ERR3770151	12	126	1	2	6	1	14	14810	385
49417	KC1951	Kenya	Africa	2004	15BC		1		0-4	female	carriage	nasopharynx		ERR4229184	497	5	255	18	36	340	269	14811	5796
49418	KC1967	Kenya	Africa	2004	15BC		2		0-4	male	carriage	nasopharynx		ERR3770268	1	5	255	18	86	340	269	14812	5796
49419	KC1999	Kenya	Africa	2004	19F		5		5-9	female	carriage	nasopharynx		ERR3770130	5	8	4	1	6	21	118	14813	5339
49420	KC2242	Kenya	Africa	2006	34		3		0-4	male	carriage	nasopharynx		ERR3770223	8	8	29	1	240	177	6	14814	5398/14814
49421	KC2261	Kenya	Africa	2006	19F		3		0-4	male	carriage	nasopharynx		ERR3770250	12	8	9	104	15	20	418	14815	347
49422	KC2043	Kenya	Africa	2006	4		2		0-4	female	carriage	nasopharynx		ERR3770092	16	13	4	18	6	377	14	14816	247
49423	KC2046	Kenya	Africa	2006	19F		5		5-9	female	carriage	nasopharynx		ERR3770095	12	11	9	3	3	20	57	14817	347
49424	KC2272	Kenya	Africa	2007	13		2		0-4	female	carriage	nasopharynx		ERR3770269	1	11	74	10	6	900	18	14818	701
49425	KC2277	Kenya	Africa	2007	6B		0		0-4	male	carriage	nasopharynx		ERR3812582	51	66	1	1	15	1	108	14819	854
49426	KC2278	Kenya	Africa	2007	14		1		0-4	male	carriage	nasopharynx		ERR3769983	12	11	9	3	17	20	57	14820	347
49427	KC2284	Kenya	Africa	2007	11A		1		0-4	male	carriage	nasopharynx		ERR3812590	2	5	36	3	636	339	1	14821	5902
49428	KC2082	Kenya	Africa	2007	11A		3		0-4	female	carriage	nasopharynx		ERR3770156	8	11	36	5	6	1	14	14822	Sing14822
49429	KC2289	Kenya	Africa	2007	35B		3		0-4	male	carriage	nasopharynx		ERR3812611	10	5	75	1	238	1	14	14823	Sing14823
49430	KC2292	Kenya	Africa	2007	19F		2		0-4	male	carriage	nasopharynx		ERR3769999	5	9	261	1	6	1	118	14824	Sing14824
49431	KC2098	Kenya	Africa	2007	19F		1		0-4	female	carriage	nasopharynx		ERR3811843	5	9	9	1	7	1	1	14825	2386
49432	KC2102	Kenya	Africa	2007	34		2		0-4	female	carriage	nasopharynx		ERR3811851	1	8	29	1	13	83	14	14826	Sing14826
49433	KC2297	Kenya	Africa	2007	19F		1		0-4	male	carriage	nasopharynx		ERR3770206	12	8	9	104	3	20	8	14827	347
49434	KC2300	Kenya	Africa	2007	19F		5		5-9	female	carriage	nasopharynx		ERR3797528	5	5	4	1	579	1	118	14828	5339
49435	KC2109	Kenya	Africa	2007	13		1		0-4	female	carriage	nasopharynx		ERR3797426	1	11	74	10	6	111	18	14829	701
49436	KC2303	Kenya	Africa	2007	6A		1		0-4	male	carriage	nasopharynx		ERR3812619	54	11	4	1	10	142	964	14830	Sing14830
49437	KC2116	Kenya	Africa	2007	6A		1		0-4	female	carriage	nasopharynx		ERR3812260	16	9	253	6	637	16	5	14831	5329
49438	KC2117	Kenya	Africa	2007	19F		1		0-4	male	carriage	nasopharynx		ERR3770174	18	5	9	10	17	1	6	14832	3518
49439	KC2129	Kenya	Africa	2007	6A		1		0-4	male	carriage	nasopharynx		ERR3811887	6	57	83	6	7	1	148	14833	914
49440	KC2134	Kenya	Africa	2007	22A		0		0-4	male	carriage	nasopharynx		ERR3812284	16	18	6	10	17	1	19	14834	5266
49441	KC2319	Kenya	Africa	2007	19F		1		0-4	male	carriage	nasopharynx		ERR3811936	5	9	4	1	7	1	15	14835	2386
49442	KC2320	Kenya	Africa	2007	6A		3		0-4	male	carriage	nasopharynx		ERR3770045	16	32	4	5	17	92	965	14836	499
49443	KC2321	Kenya	Africa	2007	6E(6Bii)		1		0-4	female	carriage	nasopharynx		ERR3770048	7	5	1	10	9	1	14	14837	4368
49444	KC2141	Kenya	Africa	2007	19F		1		0-4	female	carriage	nasopharynx		ERR3811899	5	5	4	1	10	79	118	14838	5339
49445	KC2139	Kenya	Africa	2007	9V		0		0-4	male	carriage	nasopharynx		ERR3812287	54	25	4	5	6	111	111	14839	Sing14839
49446	KC2330	Kenya	Africa	2007	1		3		0-4	male	carriage	nasopharynx		ERR3812437	16	8	9	1	17	33	1	14840	Sing14840
49447	KC2149	Kenya	Africa	2008	6A		2		0-4	female	carriage	nasopharynx		ERR3812299	1	11	162	5	6	1	5	14841	14841
49448	KC2340	Kenya	Africa	2008	6E(6Bii)		4		0-4	female	carriage	nasopharynx		ERR3812465	16	9	253	3	9	16	451	14842	5329
49449	KC2345	Kenya	Africa	2008	13		1		0-4	male	carriage	nasopharynx		ERR3812481	1	11	74	10	6	901	18	14843	701
49450	KC2165	Kenya	Africa	2008	6E(6Bii)		1		0-4	female	carriage	nasopharynx		ERR3812315	1	2	4	38	256	14	5	14844	6085
49451	KC2166	Kenya	Africa	2008	6E(6Bii)		1		0-4	female	carriage	nasopharynx		ERR3770183	12	5	19	104	238	902	9	14845	5798/5879
49452	KC2349	Kenya	Africa	2008	15BC		1		0-4	male	carriage	nasopharynx		ERR3812655	54	5	4	10	15	142	269	14846	14846/14876
49453	KC2350	Kenya	Africa	2008	19A		5		5-9	male	carriage	nasopharynx		ERR3812659	10	11	4	5	6	14	111	14847	706
49454	KC2352	Kenya	Africa	2008	6A		1		0-4	female	carriage	nasopharynx		ERR3812489	16	9	253	3	9	16	966	14848	5329
49455	KC2363	Kenya	Africa	2008	13		1		0-4	female	carriage	nasopharynx		ERR3812494	1	11	74	10	6	903	18	14849	701
49456	KC2365	Kenya	Africa	2008	19F		1		0-4	male	carriage	nasopharynx		ERR3812700	12	8	9	104	27	20	417	14850	347
49457	KC2366	Kenya	Africa	2008	19F		4		0-4	male	carriage	nasopharynx		ERR3811956	5	5	9	1	10	1	118	14851	5339
49458	KC2181	Kenya	Africa	2008	6A		1		0-4	female	carriage	nasopharynx		ERR3812351	6	57	83	6	7	1	14	14852	914
49459	KC2183	Kenya	Africa	2008	14		1		0-4	female	carriage	nasopharynx		ERR3812359	2	9	36	55	17	21	14	14853	63
49460	KC2184	Kenya	Africa	2008	19F		2		0-4	male	carriage	nasopharynx		ERR3812363	12	8	9	104	3	1	418	14854	347
49461	KC2193	Kenya	Africa	2008	19F		1		0-4	female	carriage	nasopharynx		ERR3812391	5	5	4	1	10	1	967	14855	5339
49462	KC2378	Kenya	Africa	2008	15A		4		0-4	female	carriage	nasopharynx		ERR3812720	54	5	4	1	6	48	111	14856	991
49463	KC2379	Kenya	Africa	2008	6A		1		0-4	male	carriage	nasopharynx		ERR3811960	6	57	83	6	7	1	968	14857	914
49464	KC2204	Kenya	Africa	2008	16F		2		0-4	male	carriage	nasopharynx		ERR3812428	7	5	4	53	67	904	969	14858	14858
49465	KC2206	Kenya	Africa	2008	19F		1		0-4	female	carriage	nasopharynx		ERR3812436	18	8	9	10	17	1	6	14859	3518
49466	KC2211	Kenya	Africa	2008	16F		1		0-4	male	carriage	nasopharynx		ERR3812456	7	5	4	53	67	904	462	14860	14858
49467	KC2390	Kenya	Africa	2008	6A		3		0-4	female	carriage	nasopharynx		ERR3811972	16	32	4	5	17	339	17	14861	499
49468	KC2392	Kenya	Africa	2008	15BC		2		0-4	male	carriage	nasopharynx		ERR3812744	8	5	36	3	6	900	18	14862	Sing14862
49469	KC2221	Kenya	Africa	2008	23F		1		0-4	female	carriage	nasopharynx		ERR3812484	7	13	8	455	6	6	124	14863	138/176
49470	KC2222	Kenya	Africa	2008	21		5		5-9	male	carriage	nasopharynx		ERR3812488	1	2	29	4	43	140	5	14864	6451
49471	KC2405	Kenya	Africa	2008	6A		1		0-4	female	carriage	nasopharynx		ERR3811984	8	8	230	5	6	20	8	14865	5936/14865
49472	KC2409	Kenya	Africa	2008	6E(6Bii)		1		0-4	female	carriage	nasopharynx		ERR3812768	7	28	1	5	6	1	9	14866	385
49473	KI758	Kenya	Africa	2007	6E(6Bii)		40		40-44	female	carriage	blood		ERR3812470	51	11	1	1	6	1	108	14867	854
49474	KI043	Kenya	Africa	2009	18F		32		30-34	female	carriage	blood		ERR3812562	10	8	54	1	10	346	75	14868	Sing14868
49475	KI185	Kenya	Africa	2011	16F		50		50-54	female	carriage	blood		ERR3812733	50	9	15	1	36	39	31	14869	5326
49476	KI205	Kenya	Africa	2011	12F		91		90-94	female	carriage	blood		ERR3812749	8	5	89	1	6	115	118	14870	Sing14870
49477	KI296	Kenya	Africa	2014	19A		26		25-29	female	carriage	blood		ERR3811820	7	11	4	1	17	25	64	14871	156/162
49478	KI313	Kenya	Africa	2015	6A		37		35-39	male	carriage	blood		ERR3811848	2	25	4	4	17	20	970	14872	Sing14872
49479	KI328	Kenya	Africa	2016	4		32		30-34	female	carriage	blood		ERR3811888	15	11	54	3	103	27	9	14873	2213
49480	KI359	Kenya	Africa	2017	12F		82		80-84	male	carriage	blood		ERR3797935	12	5	89	8	6	905	14	14874	989
49481	KI364	Kenya	Africa	2017	21		52		50-54	female	carriage	blood		ERR3797943	7	13	36	5	9	6	14	14875	138/176
49482	KC002	Kenya	Africa	2009	15BC		4		0-4	female	carriage	nasopharynx		ERR3797198	54	5	4	10	15	906	269	14876	14846/14876
49483	KC012	Kenya	Africa	2009	6E(6Bii)		4		0-4	male	carriage	nasopharynx		ERR3797904	5	60	9	1	17	1	118	14877	Sing14877
49484	KC017	Kenya	Africa	2009	21		58		55-59	female	carriage	nasopharynx		ERR3797226	8	10	2	16	1	1	18	14878	193
49485	KC019	Kenya	Africa	2009	22A		4		0-4	female	carriage	nasopharynx		ERR3797229	18	5	2	5	27	907	11	14879	Sing14879
49486	KC021	Kenya	Africa	2009	19F		44		40-44	female	carriage	nasopharynx		ERR3812503	12	8	4	1	3	20	57	14880	347
49487	KC023	Kenya	Africa	2009	13		1		0-4	male	carriage	nasopharynx		ERR3797908	1	11	74	10	638	14	18	14881	701
49488	KC030	Kenya	Africa	2009	15BC		5		5-9	female	carriage	nasopharynx		ERR3797243	1	5	255	18	36	908	269	14882	5796
49489	KC035	Kenya	Africa	2009	11A		30		30-34	female	carriage	nasopharynx		ERR3797916	2	5	36	3	6	339	111	14883	5902
49490	KC037	Kenya	Africa	2009	19F		4		0-4	male	carriage	nasopharynx		ERR3797920	5	9	5	1	6	1	1	14884	2386
49491	KC045	Kenya	Africa	2009	23A		18		15-19	male	carriage	nasopharynx		ERR3797937	7	13	62	1	9	6	8	14885	138/176
49492	KC048	Kenya	Africa	2009	6A		1		0-4	male	carriage	nasopharynx		ERR3797945	2	34	1	5	17	28	75	14886	3460
49493	KC069	Kenya	Africa	2009	6E(6Bii)		4		0-4	female	carriage	nasopharynx		ERR3797607	7	9	1	10	6	1	14	14887	4368
49494	KC075	Kenya	Africa	2009	21		4		0-4	female	carriage	nasopharynx		ERR3797291	5	13	54	16	67	22	8	14888	14888/14922
49495	KC076	Kenya	Africa	2009	35B		42		40-44	male	carriage	nasopharynx		ERR3811934	10	16	54	1	32	1	971	14889	1146
49496	KC077	Kenya	Africa	2009	3		18		15-19	female	carriage	nasopharynx		ERR3812519	5	9	4	1	6	1	1	14890	2386
49497	KC086	Kenya	Africa	2009	19F		69		65-69	male	carriage	nasopharynx		ERR3811966	12	8	9	17	3	20	57	14891	347
49498	KC104	Kenya	Africa	2009	23A		63		60-64	female	carriage	nasopharynx		ERR3812027	10	16	54	1	6	1	31	14892	14892
49499	KC122	Kenya	Africa	2009	10A		17		15-19	male	carriage	nasopharynx		ERR3811712	16	9	253	3	9	565	5	14893	5329
49500	KC123	Kenya	Africa	2009	13		1		0-4	male	carriage	nasopharynx		ERR3811716	1	11	74	10	6	177	18	14894	701
49501	KC126	Kenya	Africa	2009	19A		1		0-4	male	carriage	nasopharynx		ERR3811728	8	8	36	3	6	1	6	14895	5902
49502	KC128	Kenya	Africa	2009	6E(6Bii)		6		5-9	female	carriage	nasopharynx		ERR3770064	51	9	1	1	6	1	108	14896	854
49503	KC130	Kenya	Africa	2009	23F		1		0-4	male	carriage	nasopharynx		ERR3797646	7	13	4	5	6	6	124	14897	138/176
49504	KC131	Kenya	Africa	2009	35A		49		45-49	female	carriage	nasopharynx		ERR3797650	12	5	36	3	6	1	9	14898	5902
49505	KC139	Kenya	Africa	2009	19F		0		0-4	male	carriage	nasopharynx		ERR3811744	5	8	4	1	6	1	118	14899	5339
49506	KC140	Kenya	Africa	2009	16F		14		10-14	female	carriage	nasopharynx		ERR3812523	2	5	9	18	36	1	31	14900	8397
49507	KC160	Kenya	Africa	2009	34		11		10-14	female	carriage	nasopharynx		ERR3797690	10	5	4	10	17	177	5	14901	Sing14901
49508	KC161	Kenya	Africa	2009	35B		15		15-19	male	carriage	nasopharynx		ERR3797694	10	16	9	1	32	1	118	14902	1146
49509	KC164	Kenya	Africa	2009	24F		1		0-4	male	carriage	nasopharynx		ERR3797706	58	32	62	10	6	130	962	14903	5077
49510	KC192	Kenya	Africa	2009	6E(6Bii)		4		0-4	female	carriage	nasopharynx		ERR3797322	7	11	1	63	6	1	14	14904	385
49511	KC202	Kenya	Africa	2009	35F		10		10-14	female	carriage	nasopharynx		ERR3812579	2	17	53	76	6	115	14	14905	5349
49512	KC213	Kenya	Africa	2009	15BC		2		0-4	male	carriage	nasopharynx		ERR3797835	54	5	4	10	36	142	14	14906	Sing14906
49513	KC215	Kenya	Africa	2009	35B		13		10-14	male	carriage	nasopharynx		ERR3797327	10	11	54	1	238	1	6	14907	1146
49514	KC228	Kenya	Africa	2010	9N		4		0-4	male	carriage	nasopharynx		ERR3797333	8	5	7	12	15	140	6	14908	3983
49515	KC235	Kenya	Africa	2010	6E(6Bii)		3		0-4	female	carriage	nasopharynx		ERR3812645	54	66	1	1	6	1	108	14909	854
49516	KC238	Kenya	Africa	2010	16F		3		0-4	male	carriage	nasopharynx		ERR3797871	7	5	4	53	67	1	969	14910	14858
49517	KC250	Kenya	Africa	2010	18A		11		10-14	male	carriage	nasopharynx		ERR3797356	7	5	10	5	67	22	6	14911	Sing14911
49518	KC258	Kenya	Africa	2010	19F		4		0-4	male	carriage	nasopharynx		ERR3797913	5	8	4	1	36	1	118	14912	5339
49519	KC271	Kenya	Africa	2010	19F		1		0-4	male	carriage	nasopharynx		ERR3797940	5	5	4	47	10	1	118	14913	5339
49520	KC273	Kenya	Africa	2010	6A		2		0-4	female	carriage	nasopharynx		ERR3797947	6	57	83	4	43	1	9	14914	Sing14914
49521	KC288	Kenya	Africa	2010	6A		8		5-9	female	carriage	nasopharynx		ERR3797614	6	57	83	1	7	1	9	14915	914
49522	KC298	Kenya	Africa	2010	16F		50		50-54	female	carriage	nasopharynx		ERR3797647	12	111	9	84	19	83	74	14916	1748/14916
49523	KC357	Kenya	Africa	2010	19F		4		0-4	female	carriage	nasopharynx		ERR3797449	5	5	4	1	6	1	75	14917	5339
49524	KC358	Kenya	Africa	2010	34		28		25-29	male	carriage	nasopharynx		ERR3797454	1	5	29	18	13	83	14	14918	9464
49525	KC360	Kenya	Africa	2010	9V		40		40-44	female	carriage	nasopharynx		ERR3797812	1	5	36	3	17	1	9	14919	5902
49526	KC374	Kenya	Africa	2010	15BC		1		0-4	female	carriage	nasopharynx		ERR3797478	6	11	74	10	6	14	18	14920	701
49527	KC389	Kenya	Africa	2012	11A		8		5-9	male	carriage	nasopharynx		ERR3797861	8	5	688	3	6	1	5	14921	5902
49528	KC397	Kenya	Africa	2012	19F		4		0-4	female	carriage	nasopharynx		ERR3797891	5	13	54	16	3	22	8	14922	14888/14922
49529	KC414	Kenya	Africa	2012	13		1		0-4	female	carriage	nasopharynx		ERR3812706	1	11	689	10	6	14	18	14923	701
49530	KC419	Kenya	Africa	2012	29		29		25-29	female	carriage	nasopharynx		ERR3797524	1	192	73	47	639	1	31	14924	Sing14924
49531	KC427	Kenya	Africa	2012	15BC		5		5-9	female	carriage	nasopharynx		ERR3797951	7	5	690	10	6	1	8	14925	180
49532	KC436	Kenya	Africa	2012	33D		2		0-4	male	carriage	nasopharynx		ERR3797983	8	88	4	18	9	103	19	14926	5938
49533	KC449	Kenya	Africa	2012	23A		0		0-4	male	carriage	nasopharynx		ERR3812730	7	13	62	5	1	6	8	14927	138/176
49534	KC464	Kenya	Africa	2012	15BC		3		0-4	male	carriage	nasopharynx		ERR3798068	7	13	36	5	9	6	8	14928	138/176
49535	KC470	Kenya	Africa	2012	11A		4		0-4	female	carriage	nasopharynx		ERR4229160	163	5	36	3	6	1	6	14929	5902
49536	KC471	Kenya	Africa	2012	7C		5		5-9	male	carriage	nasopharynx		ERR3798080	54	65	10	16	15	1	15	14930	14930/15024
49537	KC472	Kenya	Africa	2012	20		1		0-4	male	carriage	nasopharynx		ERR3812766	8	5	4	10	17	28	110	14931	702
49538	KC493	Kenya	Africa	2012	15BC		4		0-4	female	carriage	nasopharynx		ERR3812443	6	8	4	104	17	20	148	14932	Sing14932
49539	KC497	Kenya	Africa	2012	11A		0		0-4	male	carriage	nasopharynx		ERR3770106	8	8	4	1	6	28	168	14933	6191/14554
49540	KC498	Kenya	Africa	2012	6A		3		0-4	female	carriage	nasopharynx		ERR3812459	16	32	4	5	17	909	17	14934	499
49541	KC502	Kenya	Africa	2012	6E(6Bii)		7		5-9	male	carriage	nasopharynx		ERR3798109	1	11	74	1	6	177	111	14935	701
49542	KC507	Kenya	Africa	2012	6E(6Bii)		1		0-4	male	carriage	nasopharynx		ERR3812483	7	8	36	2	6	1	285	14936	Sing14936
49543	KC508	Kenya	Africa	2012	21		4		0-4	male	carriage	nasopharynx		ERR3812487	7	262	36	17	9	6	14	14937	138/176
49544	KC509	Kenya	Africa	2012	11A		1		0-4	female	carriage	nasopharynx		ERR3798121	5	5	6	1	9	1	19	14938	547
49545	KC515	Kenya	Africa	2012	6A		4		0-4	female	carriage	nasopharynx		ERR3812512	498	5	54	38	15	83	74	14939	5248/14939
49546	KC523	Kenya	Africa	2012	6A		1		0-4	female	carriage	nasopharynx		ERR4229169	1	25	4	4	9	20	5	14940	Sing14940
49547	KC525	Kenya	Africa	2012	35B		2		0-4	male	carriage	nasopharynx		ERR3812548	10	16	54	1	640	1	118	14941	1146
49548	KC552	Kenya	Africa	2012	3		5		5-9	female	carriage	nasopharynx		ERR3812601	12	5	2	6	6	22	14	14942	230
49549	KC553	Kenya	Africa	2012	23A		1		0-4	male	carriage	nasopharynx		ERR3812605	7	13	62	8	1	6	8	14943	138/176
49550	KC560	Kenya	Africa	2012	15A		2		0-4	male	carriage	nasopharynx		ERR3812776	10	8	73	47	36	1	31	14944	703
49551	KC579	Kenya	Africa	2012	19F		1		0-4	female	carriage	nasopharynx		ERR3812638	51	66	1	1	6	339	108	14945	854
49552	KC583	Kenya	Africa	2012	19F		0		0-4	male	carriage	nasopharynx		ERR3798255	8	5	4	1	10	1	118	14946	5339
49553	KC591	Kenya	Africa	2012	19A		2		0-4	female	carriage	nasopharynx		ERR3812658	7	656	4	1	6	112	14	14947	156/162
49554	KC596	Kenya	Africa	2012	21		13		10-14	male	carriage	nasopharynx		ERR3812662	6	65	2	16	9	20	148	14948	Sing14948
49555	KC602	Kenya	Africa	2012	22F		78		75-79	female	carriage	nasopharynx		ERR3812678	5	8	29	1	9	3	14	14949	547
49556	KC608	Kenya	Africa	2012	13		1		0-4	female	carriage	nasopharynx		ERR3812690	16	11	74	10	6	14	18	14950	701
49557	KC610	Kenya	Africa	2012	11A		56		55-59	male	carriage	nasopharynx		ERR3812694	2	5	36	3	6	339	288	14951	5902
49558	KC612	Kenya	Africa	2012	17F		16		15-19	female	carriage	nasopharynx		ERR3798316	10	16	1	3	13	1	75	14952	14952/14973
49559	KC625	Kenya	Africa	2012	6C		33		30-34	female	carriage	nasopharynx		ERR3797956	45	8	6	5	10	4	17	14953	6446/14764
49560	KC630	Kenya	Africa	2013	23B		2		0-4	male	carriage	nasopharynx		ERR3797968	1	11	74	10	6	22	18	14954	701
49561	KC634	Kenya	Africa	2013	7C		56		55-59	female	carriage	nasopharynx		ERR3812747	7	13	4	3	9	1	8	14955	338
49562	KC637	Kenya	Africa	2013	23F		1		0-4	male	carriage	nasopharynx		ERR3812759	43	13	8	5	6	6	124	14956	138/176
49563	KC646	Kenya	Africa	2013	34		2		0-4	female	carriage	nasopharynx		ERR3797980	1	11	9	61	9	1	8	14957	Sing14957
49564	KC650	Kenya	Africa	2013	15BC		5		5-9	female	carriage	nasopharynx		ERR3797992	1	5	4	1	36	340	269	14958	Sing14958
49565	KC653	Kenya	Africa	2013	19A		3		0-4	male	carriage	nasopharynx		ERR3812796	7	11	4	1	6	112	6	14959	156/162
49566	KC683	Kenya	Africa	2013	16F		43		40-44	male	carriage	nasopharynx		ERR3811797	7	5	4	3	67	22	969	14960	Sing14960
49567	KC692	Kenya	Africa	2013	11A		45		45-49	female	carriage	nasopharynx		ERR3798037	1	5	74	3	6	1	18	14961	Sing14961
49568	KC703	Kenya	Africa	2013	21		4		0-4	female	carriage	nasopharynx		ERR3812901	7	13	36	6	9	6	14	14962	138/176
49569	KC710	Kenya	Africa	2013	15BC		14		10-14	male	carriage	nasopharynx		ERR3812917	8	5	36	3	258	115	6	14963	6094/14963
49570	KC711	Kenya	Africa	2013	11A		20		20-24	female	carriage	nasopharynx		ERR3812921	1	5	4	3	6	1	9	14964	5902
49571	KC734	Kenya	Africa	2013	6E(6Bii)		4		0-4	female	carriage	nasopharynx		ERR3812959	7	9	1	3	9	1	14	14965	4368
49572	KC736	Kenya	Africa	2013	6A		1		0-4	male	carriage	nasopharynx		ERR3812967	12	8	230	5	6	1	28	14966	5321/14966
49573	KC737	Kenya	Africa	2013	20		52		50-54	male	carriage	nasopharynx		ERR3812971	13	5	1	10	17	28	110	14967	702
49574	KC752	Kenya	Africa	2013	15BC		17		15-19	male	carriage	nasopharynx		ERR3813007	1	32	420	5	6	88	18	14968	4209
49575	KC772	Kenya	Africa	2013	6A		55		55-59	female	carriage	nasopharynx		ERR3813027	6	57	83	10	7	1	9	14969	914
49576	KC773	Kenya	Africa	2013	19F		12		10-14	male	carriage	nasopharynx		ERR3813031	5	5	4	1	10	20	118	14970	5339
49577	KC780	Kenya	Africa	2013	19B		79		75-79	female	carriage	nasopharynx		ERR3770076	10	65	10	16	6	1	75	14971	7053
49578	KC781	Kenya	Africa	2013	20		16		15-19	male	carriage	nasopharynx		ERR3813043	13	5	290	10	17	28	110	14972	702
49579	KC1735	Kenya	Africa	2013	17F		16		15-19	male	carriage	nasopharynx		ERR3770164	10	16	1	3	15	1	75	14973	14952/14973
49580	KC785	Kenya	Africa	2013	35A		18		15-19	male	carriage	nasopharynx		ERR3813056	1	5	36	16	6	1	9	14974	5902
49581	KC809	Kenya	Africa	2013	21		18		15-19	male	carriage	nasopharynx		ERR3811903	6	284	2	5	9	20	18	14975	14774
49582	KC810	Kenya	Africa	2013	33B		31		30-34	female	carriage	nasopharynx		ERR3811907	10	5	62	16	6	112	5	14976	5901
49583	KC836	Kenya	Africa	2014	19F		2		0-4	female	carriage	nasopharynx		ERR3811988	2	5	4	1	6	1	14	14977	14977
49584	KC860	Kenya	Africa	2014	23B		4		0-4	male	carriage	nasopharynx		ERR3797182	2	5	4	63	17	92	17	14978	4894
49585	KC870	Kenya	Africa	2014	19A		4		0-4	male	carriage	nasopharynx		ERR3811680	7	11	4	1	435	112	14	14979	156/162
49586	KC872	Kenya	Africa	2014	19F		2		0-4	male	carriage	nasopharynx		ERR3798228	12	8	9	3	3	20	418	14980	347
49587	KC880	Kenya	Africa	2014	19F		1		0-4	female	carriage	nasopharynx		ERR3811697	12	11	9	10	3	20	57	14981	347
49588	KC888	Kenya	Africa	2014	15A		1		0-4	female	carriage	nasopharynx		ERR3811729	499	8	73	47	36	1	5	14982	703
49589	KC898	Kenya	Africa	2014	8		53		50-54	female	carriage	nasopharynx		ERR3797199	500	5	9	15	125	14	31	14983	2234
49590	KC902	Kenya	Africa	2014	6A		1		0-4	female	carriage	nasopharynx		ERR3811777	16	32	4	5	17	92	14	14984	499
49591	KC943	Kenya	Africa	2014	15A		60		60-64	female	carriage	nasopharynx		ERR3798292	54	657	4	1	6	1	111	14985	991
49592	KC965	Kenya	Africa	2014	19B		3		0-4	male	carriage	nasopharynx		ERR3797953	10	65	10	16	15	108	75	14986	7053
49593	KC971	Kenya	Africa	2014	29		1		0-4	female	carriage	nasopharynx		ERR3797965	16	9	253	3	9	1	5	14987	5329
49594	KC1002	Kenya	Africa	2015	15BC		3		0-4	female	carriage	nasopharynx		ERR3798042	7	5	8	10	9	1	124	14988	5374/14988
49595	KC1005	Kenya	Africa	2015	35A		62		60-64	female	carriage	nasopharynx		ERR3797218	12	5	36	3	641	1	9	14989	5902
49596	KC1015	Kenya	Africa	2015	21		1		0-4	female	carriage	nasopharynx		ERR3798078	10	13	54	6	67	6	8	14990	5839/14990
49597	KC1017	Kenya	Africa	2015	17F		3		0-4	female	carriage	nasopharynx		ERR3798086	10	16	691	5	11	1	972	14991	Sing14991
49598	KC1048	Kenya	Africa	2015	35A		1		0-4	male	carriage	nasopharynx		ERR3798184	1	5	36	5	6	142	9	14992	5902
49599	KC1064	Kenya	Africa	2015	23A		18		15-19	female	carriage	nasopharynx		ERR3798229	54	13	62	5	9	6	8	14993	138/176
49600	KC1067	Kenya	Africa	2015	genetic variant	phenotype 6A, seroBA genotype 6E(6A)	1		0-4	female	carriage	nasopharynx		ERR3798241	12	5	1	5	6	1	14	14994	5953
49601	KC1097	Kenya	Africa	2015	6A		1		0-4	male	carriage	nasopharynx		ERR3812947	16	32	4	5	17	92	9	14995	499
49602	KC1103	Kenya	Africa	2015	15BC		8		5-9	male	carriage	nasopharynx		ERR3797954	1	11	9	5	6	14	18	14996	701
49603	KC1128	Kenya	Africa	2015	15A		1		0-4	male	carriage	nasopharynx		ERR3812984	54	5	4	313	6	1	111	14997	991
49604	KC1134	Kenya	Africa	2015	35A		3		0-4	female	carriage	nasopharynx		ERR3812988	501	5	36	3	6	1	9	14998	5902
49605	KC1156	Kenya	Africa	2015	34		53		50-54	female	carriage	nasopharynx		ERR3798096	2	5	692	10	13	1	18	14999	5258
49606	KC1161	Kenya	Africa	2015	21		50		50-54	female	carriage	nasopharynx		ERR3798108	7	11	36	17	9	6	14	15000	138/176
49607	KC1162	Kenya	Africa	2015	34		38		35-39	female	carriage	nasopharynx		ERR3813024	2	5	4	10	13	1	973	15001	5258
49608	KC1173	Kenya	Africa	2015	6C		3		0-4	male	carriage	nasopharynx		ERR3797257	502	13	6	5	10	4	17	15002	6446/14764
49609	KC1176	Kenya	Africa	2015	34		1		0-4	female	carriage	nasopharynx		ERR3798152	2	5	4	18	17	28	18	15003	Sing15003
49610	KC1184	Kenya	Africa	2015	6A		8		5-9	female	carriage	nasopharynx		ERR3798164	6	57	83	6	6	1	9	15004	914
49611	KC1197	Kenya	Africa	2015	19A		1		0-4	male	carriage	nasopharynx		ERR3813036	7	11	4	1	17	374	64	15005	156/162
49612	KC1206	Kenya	Africa	2016	16F		5		5-9	female	carriage	nasopharynx		ERR3813057	1	9	9	456	6	1	31	15006	5250/5947/15006
49613	KC1214	Kenya	Africa	2016	6A		3		0-4	female	carriage	nasopharynx		ERR3798246	8	88	4	18	17	112	19	15007	5938
49614	KC1217	Kenya	Africa	2016	24F		14		10-14	male	carriage	nasopharynx		ERR3798258	72	5	4	5	239	422	9	15008	Sing15008
49615	KC1219	Kenya	Africa	2016	19A		1		0-4	female	carriage	nasopharynx		ERR3798266	7	11	36	1	17	374	64	15009	156/162
49616	KC1222	Kenya	Africa	2016	13		8		5-9	male	carriage	nasopharynx		ERR3798278	1	126	74	3	9	28	18	15010	Sing15010
49617	KC1237	Kenya	Africa	2016	3		1		0-4	female	carriage	nasopharynx		ERR3798323	7	13	4	3	6	6	8	15011	338
49618	KC1243	Kenya	Africa	2016	23A		3		0-4	female	carriage	nasopharynx		ERR3813081	7	13	8	1	6	6	18	15012	138/176
49619	KC1246	Kenya	Africa	2016	19A		1		0-4	male	carriage	nasopharynx		ERR3812056	7	11	4	1	17	910	64	15013	156/162
49620	KC1271	Kenya	Africa	2016	35A		8		5-9	female	carriage	nasopharynx		ERR3812122	1	5	36	5	6	1	9	15014	5902
49621	KC1279	Kenya	Africa	2016	11A		5		5-9	male	carriage	nasopharynx		ERR3797296	2	65	36	3	6	1	107	15015	5902
49622	KC1289	Kenya	Africa	2016	35A		8		5-9	male	carriage	nasopharynx		ERR3812146	16	5	36	3	6	1	9	15016	5902
49623	KC1299	Kenya	Africa	2016	34		20		20-24	male	carriage	nasopharynx		ERR3797309	2	5	4	10	13	1	309	15017	5258
49624	KC1306	Kenya	Africa	2016	6A		1		0-4	male	carriage	nasopharynx		ERR3812183	2	34	8	5	42	28	75	15018	3460
49625	KC1324	Kenya	Africa	2016	35F		14		10-14	female	carriage	nasopharynx		ERR3812230	10	65	10	16	17	1	75	15019	7053
49626	KC1325	Kenya	Africa	2016	15A		1		0-4	male	carriage	nasopharynx		ERR3812231	54	5	457	1	6	1	111	15020	991
49627	KC1329	Kenya	Africa	2016	23F		14		10-14	male	carriage	nasopharynx		ERR3812243	7	13	8	1	6	1	124	15021	138/176
49628	KC1344	Kenya	Africa	2016	11A		3		0-4	male	carriage	nasopharynx		ERR3812298	163	57	36	3	6	1	118	15022	Sing15022
49629	KC1349	Kenya	Africa	2016	19A		1		0-4	male	carriage	nasopharynx		ERR3813166	7	11	4	1	3	112	14	15023	156/162
49630	KC1350	Kenya	Africa	2016	7C		1		0-4	female	carriage	nasopharynx		ERR3812310	54	65	10	16	15	6	15	15024	14930/15024
49631	KC1369	Kenya	Africa	2016	19A		4		0-4	female	carriage	nasopharynx		ERR3813185	2	13	4	1	15	112	974	15025	5372/15025
49632	KC1393	Kenya	Africa	2016	19B		16		15-19	female	carriage	nasopharynx		ERR3812067	10	65	10	16	15	103	75	15026	7053
49633	KC1394	Kenya	Africa	2016	11A		9		5-9	female	carriage	nasopharynx		ERR3812071	8	5	36	3	9	1	6	15027	5902
49634	KC1406	Kenya	Africa	2016	11A		5		5-9	male	carriage	nasopharynx		ERR3812103	503	5	36	3	6	1	9	15028	5902
49635	KC1409	Kenya	Africa	2016	35F		53		50-54	female	carriage	nasopharynx		ERR3812107	16	17	1	76	536	115	14	15029	5349
49636	KC1410	Kenya	Africa	2016	33D		25		25-29	male	carriage	nasopharynx		ERR3797325	8	88	4	18	642	112	19	15030	5938
49637	KC1421	Kenya	Africa	2016	19A		58		55-59	female	carriage	nasopharynx		ERR3812135	7	11	4	1	17	112	5	15031	156/162
49638	KC1439	Kenya	Africa	2016	19A		2		0-4	female	carriage	nasopharynx		ERR3797337	5	5	4	1	10	1	8	15032	5339
49639	KC1450	Kenya	Africa	2016	10F		13		10-14	female	carriage	nasopharynx		ERR3812208	10	42	2	5	15	19	20	15033	Sing15033
49640	KC1456	Kenya	Africa	2016	35A		0		0-4	female	carriage	nasopharynx		ERR3812232	1	262	36	3	6	1	9	15034	5902
49641	KC1461	Kenya	Africa	2016	6A		2		0-4	male	carriage	nasopharynx		ERR3812245	16	32	1	5	17	92	17	15035	499
49642	KC1462	Kenya	Africa	2016	29		12		10-14	male	carriage	nasopharynx		ERR3812248	2	5	9	5	27	1	74	15036	Sing15036
49643	KC1464	Kenya	Africa	2016	3		22		20-24	female	carriage	nasopharynx		ERR3770113	1	13	8	5	9	6	8	15037	138/176
49644	KC1482	Kenya	Africa	2017	10F		55		55-59	female	carriage	nasopharynx		ERR3812915	2	42	2	5	6	19	20	15038	909
49645	KC1483	Kenya	Africa	2017	19F		4		0-4	female	carriage	nasopharynx		ERR3812919	12	8	9	3	3	22	418	15039	347
49646	KC1490	Kenya	Africa	2017	6A		39		35-39	female	carriage	nasopharynx		ERR3812288	6	57	83	6	7	115	14	15040	914
49647	KC1491	Kenya	Africa	2017	3		17		15-19	male	carriage	nasopharynx		ERR3812936	7	13	4	16	1	6	8	15041	338
49648	KC1519	Kenya	Africa	2017	15A		1		0-4	female	carriage	nasopharynx		ERR3812349	1	11	73	47	36	1	31	15042	703
49649	KC1521	Kenya	Africa	2017	genetic variant	phenotype 6A, seroBA genotype 6E(6A)	4		0-4	female	carriage	nasopharynx		ERR3812353	12	225	1	2	6	1	269	15043	5294
49650	KC1522	Kenya	Africa	2017	23B		3		0-4	male	carriage	nasopharynx		ERR3812993	8	5	4	1	15	1	6	15044	5902
49651	KC1573	Kenya	Africa	2017	31		5		5-9	male	carriage	nasopharynx		ERR3812105	6	43	2	5	17	115	5	15045	Sing15045
49652	KC1579	Kenya	Africa	2017	11A		3		0-4	male	carriage	nasopharynx		ERR3812120	2	5	36	3	2	339	1	15046	5902
49653	KC1580	Kenya	Africa	2017	21		1		0-4	male	carriage	nasopharynx		ERR3813037	7	13	8	17	9	6	14	15047	138/176
49654	KC1581	Kenya	Africa	2017	6A		9		5-9	male	carriage	nasopharynx		ERR3813041	16	9	253	1	9	1	5	15048	5329
49655	KC1583	Kenya	Africa	2017	23A		5		5-9	male	carriage	nasopharynx		ERR3813049	7	13	62	143	1	6	8	15049	138/176
49656	KC1591	Kenya	Africa	2017	19F		13		10-14	female	carriage	nasopharynx		ERR3813070	6	5	4	1	10	1	118	15050	5339
49657	KC1595	Kenya	Africa	2017	21		17		15-19	female	carriage	nasopharynx		ERR3812136	8	10	2	457	1	1	15	15051	193
49658	KC1597	Kenya	Africa	2017	23B		1		0-4	male	carriage	nasopharynx		ERR3769740	2	5	4	458	17	112	17	15052	4894
49659	KC1616	Kenya	Africa	2017	34		5		5-9	male	carriage	nasopharynx		ERR3813118	2	5	4	3	13	1	18	15053	5258
49660	KC1623	Kenya	Africa	2017	18F		53		50-54	male	carriage	nasopharynx		ERR3797378	10	13	1	5	15	1	145	15054	5287
49661	KC1639	Kenya	Africa	2017	21		1		0-4	male	carriage	nasopharynx		ERR3770134	7	158	36	17	9	20	14	15055	Sing15055
49662	KC1653	Kenya	Africa	2017	42		7		5-9	female	carriage	nasopharynx		ERR3812827	2	5	36	3	518	339	1	15056	5902
49663	KC1665	Kenya	Africa	2017	37		9		5-9	male	carriage	nasopharynx		ERR3812860	29	34	19	226	36	411	445	15057	13854/15057
49664	KC1666	Kenya	Africa	2017	23A		50		50-54	female	carriage	nasopharynx		ERR3812864	7	13	36	5	1	6	8	15058	138/176
49665	KC1671	Kenya	Africa	2017	7C		1		0-4	male	carriage	nasopharynx		ERR3770137	10	65	74	1	15	1	75	15059	7053
49666	KC1692	Kenya	Africa	2017	14		16		15-19	male	carriage	nasopharynx		ERR3812510	10	9	2	17	6	22	14	15060	230
49667	KC1705	Kenya	Africa	2017	16F		15		15-19	male	carriage	nasopharynx		ERR3812933	12	5	4	53	67	904	969	15061	14858
49668	KC1714	Kenya	Africa	2017	34		8		5-9	male	carriage	nasopharynx		ERR3812289	2	5	29	18	13	1	14	15062	9464
49695	KC1732	Kenya	Africa	2017	nontypable	Submitted serotype does not match allowed values	14		10-14	male	carriage	nasopharynx		ERR3812982	8	5	2	1	2	11	724	15080	448
197342	KI366	Kenya	Africa	2003	1		4		0-4	female	bacteraemia	blood		ERR3769870	10	18	4	1	7	19	1	613	217
197343	KI369	Kenya	Africa	2003	5		8		5-9	male	bacteraemia	blood		ERR3797572	16	12	9	1	41	28	33	5896	289
197344	KI370	Kenya	Africa	2003	38		4		0-4	male	bacteraemia	blood		ERR4023740	172	262	261	5	42	372	168	6090	5560/6090/6103
197345	KI372	Kenya	Africa	2003	1		0	10	0-4	male	bacteraemia	blood		ERR3797585	10	18	4	1	7	19	1	613	217
197346	KI373	Kenya	Africa	2003	9V		2		0-4	male	bacteraemia	blood		ERR3811941	13	5	4	10	15	115	168	5324	Sing5324
197347	KI376	Kenya	Africa	2003	1		6		5-9	male	bacteraemia	blood		ERR3811945	10	18	4	1	7	19	9	217	217
197348	KI378	Kenya	Africa	2003	1		5		5-9	male	bacteraemia	blood		ERR3811949	10	18	4	1	7	19	9	217	217
197349	KI384	Kenya	Africa	2003	5		3		0-4	male	bacteraemia	blood		ERR4023741	16	12	9	1	15	33	33	245	289
197350	KI386	Kenya	Africa	2003	23F		1		0-4	female	bacteraemia	blood		ERR3797615	7	13	8	5	6	6	124	988	138/176
197351	KI390	Kenya	Africa	2003	6E(6Bii)		0	3	0-4	male	bacteraemia	blood		ERR3769879	12	62	1	2	84	1	15	990	990
197352	KI391	Kenya	Africa	2003	5		3		0-4	female	bacteraemia	blood		ERR3811969	16	12	9	1	41	28	33	5896	289
197353	KI393	Kenya	Africa	2003	5		2		0-4	female	bacteraemia	blood		ERR3811973	16	12	9	1	41	28	33	5896	289
197354	KI394	Kenya	Africa	2003	15A		0	10	0-4	female	bacteraemia	blood		ERR3769885	8	5	36	1	6	1	6	5336	5902
197355	KI395	Kenya	Africa	2003	6B		2		0-4	male	bacteraemia	blood		ERR3769888	51	66	1	1	6	1	108	854	854
197356	KI396	Kenya	Africa	2003	6A		1		0-4	male	bacteraemia	blood		ERR3769892	6	57	83	6	7	1	9	5354	914
197357	KI399	Kenya	Africa	2003	23F		1		0-4	female	bacteraemia	blood		ERR3769901	43	5	4	16	7	79	255	2714	7689
197358	KI402	Kenya	Africa	2003	1		8		5-9	male	bacteraemia	blood		ERR3769910	10	18	4	1	7	19	9	217	217
197359	KI403	Kenya	Africa	2003	5		0	9	0-4	male	bacteraemia	blood		ERR3769913	16	12	9	1	41	28	33	5896	289
197360	KI414	Kenya	Africa	2003	1		7		5-9	male	bacteraemia	blood		ERR3769940	10	18	4	1	3	19	9	614	217
197361	KI417	Kenya	Africa	2003	4		5		5-9	male	bacteraemia	blood		ERR3769949	16	13	4	18	6	108	14	853	247
197362	KI418	Kenya	Africa	2003	5		5		5-9	male	bacteraemia	blood		ERR3769952	16	12	9	1	41	28	33	5896	289
197363	KI422	Kenya	Africa	2003	1		2		0-4	female	bacteraemia	blood		ERR3769962	10	18	4	1	7	19	9	217	217
197364	KI423	Kenya	Africa	2003	13		2		0-4	male	bacteraemia	blood		ERR3769965	1	11	74	10	6	14	18	701	701
197365	KI425	Kenya	Africa	2003	12F		0	2	0-4	male	bacteraemia	blood		ERR3769971	12	5	89	8	6	112	14	989	989
197366	KI426	Kenya	Africa	2003	38		0	9	0-4	male	bacteraemia	blood		ERR3769974	172	262	261	5	42	379	168	6103	5560/6090/6103
197367	KI427	Kenya	Africa	2003	1		6		5-9	female	bacteraemia	blood		ERR3769977	10	18	4	1	7	19	9	217	217
197368	KI433	Kenya	Africa	2003	6A		1		0-4	male	bacteraemia	blood		ERR3769711	6	57	83	6	7	1	9	5354	914
197369	KI434	Kenya	Africa	2003	5		2		0-4	female	bacteraemia	blood		ERR3769713	16	12	9	1	15	33	33	245	289
197370	KI444	Kenya	Africa	2003	1		8		5-9	female	bacteraemia	blood		ERR3769734	10	18	4	1	7	19	9	217	217
197371	KI461	Kenya	Africa	2003	5		0	8	0-4	male	bacteraemia	blood		ERR3769765	16	12	9	1	15	33	33	245	289
197372	KI462	Kenya	Africa	2003	1		4		0-4	male	bacteraemia	blood		ERR3769768	10	18	4	1	7	19	9	217	217
197373	KI466	Kenya	Africa	2003	1		5		5-9	female	bacteraemia	blood		ERR3769780	10	5	4	1	3	1	9	14750	217
197374	KI474	Kenya	Africa	2003	5		2		0-4	male	bacteraemia	blood		ERR3769804	16	12	9	1	15	33	33	245	289
197375	KI475	Kenya	Africa	2003	1		3		0-4	female	bacteraemia	blood		ERR3769807	10	18	4	1	7	19	9	217	217
197376	KI480	Kenya	Africa	2003	6E(6Bii)		0	7	0-4	female	bacteraemia	blood		ERR3812030	12	62	1	2	84	1	15	990	990
197377	KI481	Kenya	Africa	2003	14		0	7	0-4	male	bacteraemia	blood		ERR3769810	2	5	36	55	17	21	14	842	63
197378	KI482	Kenya	Africa	2003	1		13		10-14	female	bacteraemia	blood		ERR3797627	10	18	4	1	7	19	9	217	217
197379	KI486	Kenya	Africa	2003	5		0	3	0-4	male	bacteraemia	blood		ERR3812038	16	12	9	1	41	28	33	5896	289
197380	KI488	Kenya	Africa	2003	34		0	8	0-4	male	bacteraemia	blood		ERR3797189	2	5	4	10	13	1	18	5258	5258
197381	KI006	Kenya	Africa	2004	1		7		5-9	male	bacteraemia	blood		ERR3797287	10	18	4	1	7	19	1	613	217
197382	KI493	Kenya	Africa	2004	6B		0	7	0-4	female	bacteraemia	blood		ERR3797205	51	66	1	1	6	1	108	854	854
197383	KI512	Kenya	Africa	2004	14		3		0-4	male	bacteraemia	blood		ERR3797253	12	19	2	17	6	22	14	230	230
197384	KI517	Kenya	Africa	2004	1		10		10-14	female	bacteraemia	blood		ERR3797269	10	18	4	1	3	19	9	614	217
197385	KI520	Kenya	Africa	2004	1		7		5-9	male	bacteraemia	blood		ERR3797282	10	18	4	1	7	19	1	613	217
197386	KI521	Kenya	Africa	2004	1		5		5-9	male	bacteraemia	blood		ERR3769826	10	18	4	1	7	19	1	613	217
197387	KI527	Kenya	Africa	2004	23F		3		0-4	male	bacteraemia	blood		ERR3769838	43	5	4	16	7	79	255	2714	7689
197388	KI529	Kenya	Africa	2004	1		7		5-9	female	bacteraemia	blood		ERR3797664	10	18	4	1	7	19	9	217	217
197389	KI531	Kenya	Africa	2004	1		5		5-9	female	bacteraemia	blood		ERR3769844	10	18	4	1	7	19	9	217	217
197390	KI534	Kenya	Africa	2004	6A		7		5-9	male	bacteraemia	blood		ERR3769847	6	57	83	6	7	1	9	5354	914
197391	KI537	Kenya	Africa	2004	1		11		10-14	male	bacteraemia	blood		ERR3769856	10	18	4	1	7	19	1	613	217
197392	KI538	Kenya	Africa	2004	14		0	3	0-4	male	bacteraemia	blood		ERR3769859	12	11	2	6	6	22	14	700	230
197393	KI539	Kenya	Africa	2004	23F		0	10	0-4	male	bacteraemia	blood		ERR3797302	7	13	8	5	6	6	124	988	138/176
197394	KI540	Kenya	Africa	2004	1		0	3	0-4	male	bacteraemia	blood		ERR3797305	10	18	4	1	7	19	1	613	217
197395	KI542	Kenya	Africa	2004	19A		3		0-4	male	bacteraemia	blood		ERR3797313	7	11	4	1	6	112	8	8485	156/162
197396	KI543	Kenya	Africa	2004	1		6		5-9	male	bacteraemia	blood		ERR3797318	10	18	4	1	7	19	1	613	217
197397	KI544	Kenya	Africa	2004	1		0	6	0-4	female	bacteraemia	blood		ERR3797321	10	18	4	1	7	19	1	613	217
197398	KI545	Kenya	Africa	2004	6E(6Bii)		0	9	0-4	female	bacteraemia	blood		ERR3797326	7	9	1	10	9	1	14	4368	4368
197399	KI548	Kenya	Africa	2004	14		0	4	0-4	male	bacteraemia	blood		ERR3769865	12	19	2	17	6	22	14	230	230
197400	KI549	Kenya	Africa	2004	23F		0	10	0-4	male	bacteraemia	blood		ERR3797335	43	5	4	16	7	79	255	2714	7689
197401	KI550	Kenya	Africa	2004	23F		4		0-4	female	bacteraemia	blood		ERR3797338	43	5	4	16	7	79	255	2714	7689
197402	KI551	Kenya	Africa	2004	1		7		5-9	female	bacteraemia	blood		ERR3797668	10	18	4	1	7	19	1	613	217
197403	KI553	Kenya	Africa	2004	9V		2		0-4	female	bacteraemia	blood		ERR3797346	10	11	4	5	6	111	111	5283	706
197404	KI555	Kenya	Africa	2004	18C		2		0-4	male	bacteraemia	blood		ERR3797355	10	11	4	16	15	1	145	1381	1381
197405	KI557	Kenya	Africa	2004	12F		0	3	0-4	male	bacteraemia	blood		ERR3797363	12	5	89	8	6	112	14	989	989
197406	KI559	Kenya	Africa	2004	genetic variant	6E(6A)	10		10-14	male	bacteraemia	blood		ERR3797371	12	5	1	2	6	1	269	5294	5294
197407	KI561	Kenya	Africa	2004	5		6		5-9	male	bacteraemia	blood		ERR3797374	16	12	9	1	41	28	33	5896	289
197408	KI562	Kenya	Africa	2004	genetic variant	6E(6A)	3		0-4	female	bacteraemia	blood		ERR3812790	12	5	1	2	6	1	269	5294	5294
197409	KI563	Kenya	Africa	2004	1		4		0-4	female	bacteraemia	blood		ERR3797379	10	18	4	1	7	19	1	613	217
197410	KI564	Kenya	Africa	2004	1		5		5-9	female	bacteraemia	blood		ERR3797672	10	18	4	1	7	19	9	217	217
197411	KI567	Kenya	Africa	2004	12F		0	1	0-4	male	bacteraemia	blood		ERR3797390	12	5	89	8	6	1	14	5352	989
197412	KI571	Kenya	Africa	2004	19A		0	1	0-4	male	bacteraemia	blood		ERR3797398	7	11	4	1	6	112	14	847	156/162
197413	KI572	Kenya	Africa	2004	6E(6Bii)		1		0-4	male	bacteraemia	blood		ERR3769868	7	28	4	2	6	1	9	5271	385
197414	KI576	Kenya	Africa	2004	1		6		5-9	male	bacteraemia	blood		ERR3769874	10	18	4	1	7	19	1	613	217
197415	KI577	Kenya	Africa	2004	35B		3		0-4	male	bacteraemia	blood		ERR3769877	10	16	54	1	32	1	118	1146	1146
197416	KI578	Kenya	Africa	2004	19F		2		0-4	male	bacteraemia	blood		ERR3797411	12	8	9	104	3	20	6	2715	347
197417	KI579	Kenya	Africa	2004	7C		6		5-9	male	bacteraemia	blood		ERR3769880	7	13	4	3	9	6	8	2054	338
197418	KI581	Kenya	Africa	2004	1		13		10-14	female	bacteraemia	blood		ERR3769883	10	18	4	1	7	19	9	217	217
197419	KI582	Kenya	Africa	2004	1		5		5-9	female	bacteraemia	blood		ERR3797414	10	18	4	1	7	19	1	613	217
197420	KI583	Kenya	Africa	2004	6E(6Bii)		1		0-4	male	bacteraemia	blood		ERR3797417	7	13	8	6	25	6	8	172	338
197421	KI584	Kenya	Africa	2004	23F		0	7	0-4	female	bacteraemia	blood		ERR3797421	7	13	8	5	6	6	124	988	138/176
197422	KI585	Kenya	Africa	2004	14		2		0-4	male	bacteraemia	blood		ERR3797424	2	5	36	55	17	21	14	842	63
197423	KI588	Kenya	Africa	2004	5		8		5-9	male	bacteraemia	blood		ERR3797432	16	12	9	1	15	33	33	245	289
197424	KI587	Kenya	Africa	2005	14		0	6	0-4	male	bacteraemia	blood		ERR3797429	2	5	36	55	17	21	14	842	63
197425	KI590	Kenya	Africa	2005	6A		0	8	0-4	male	bacteraemia	blood		ERR3770061	6	57	83	6	7	1	9	5354	914
197426	KI591	Kenya	Africa	2005	1		8		5-9	male	bacteraemia	blood		ERR3769889	10	18	4	1	7	19	9	217	217
197427	KI599	Kenya	Africa	2005	14		0	4	0-4	male	bacteraemia	blood		ERR3812802	2	8	36	4	17	20	14	2716	63
197428	KI601	Kenya	Africa	2005	1		5		5-9	male	bacteraemia	blood		ERR3812426	10	18	4	1	3	19	9	614	217
197429	KI606	Kenya	Africa	2005	19F		0	9	0-4	male	bacteraemia	blood		ERR3797700	12	8	9	104	3	20	418	6088	347
197430	KI611	Kenya	Africa	2005	1		3		0-4	male	bacteraemia	blood		ERR3797453	10	18	4	1	7	19	9	217	217
197431	KI613	Kenya	Africa	2005	1		0	9	0-4	female	bacteraemia	blood		ERR3797722	10	18	4	1	7	19	9	217	217
197432	KI615	Kenya	Africa	2005	14		2		0-4	male	bacteraemia	blood		ERR3797456	2	5	36	55	17	21	14	842	63
197433	KI617	Kenya	Africa	2005	19F		9		5-9	female	bacteraemia	blood		ERR3797461	5	5	4	1	10	1	118	5339	5339
197434	KI619	Kenya	Africa	2005	6A		2		0-4	male	bacteraemia	blood		ERR3797464	6	57	83	6	7	1	9	5354	914
197435	KI622	Kenya	Africa	2005	6A		0	7	0-4	male	bacteraemia	blood		ERR3797738	16	32	4	5	17	92	17	499	499
197436	KI625	Kenya	Africa	2005	1		2		0-4	female	bacteraemia	blood		ERR3797750	10	18	4	1	7	19	9	217	217
197437	KI626	Kenya	Africa	2005	5		2		0-4	male	bacteraemia	blood		ERR3797754	16	12	9	1	15	33	33	245	289
197438	KI627	Kenya	Africa	2005	18C		2		0-4	male	bacteraemia	blood		ERR3797472	10	11	4	16	15	1	145	1381	1381
197439	KI630	Kenya	Africa	2005	6E(6Bii)		7		5-9	male	bacteraemia	blood		ERR3812438	51	66	1	1	6	1	108	854	854
197440	KI631	Kenya	Africa	2005	1		3		0-4	female	bacteraemia	blood		ERR3797766	10	18	4	1	7	19	1	613	217
197441	KI633	Kenya	Africa	2005	6A		1		0-4	male	bacteraemia	blood		ERR3797770	51	66	1	1	6	1	108	854	854
197442	KI636	Kenya	Africa	2005	6B		0	3	0-4	male	bacteraemia	blood		ERR3797774	51	66	1	1	6	1	108	854	854
197443	KI640	Kenya	Africa	2005	5		0	9	0-4	male	bacteraemia	blood		ERR3812446	16	12	9	1	15	33	33	245	289
197444	KI643	Kenya	Africa	2005	1		10		10-14	male	bacteraemia	blood		ERR3769899	10	18	4	1	7	19	9	217	217
197445	KI646	Kenya	Africa	2005	6A		1		0-4	male	bacteraemia	blood		ERR3797801	6	57	83	6	7	1	9	5354	914
197446	KI650	Kenya	Africa	2005	23F		3		0-4	female	bacteraemia	blood		ERR3797484	7	13	8	5	9	6	8	848	138/176
197447	KI654	Kenya	Africa	2005	23F		1		0-4	female	bacteraemia	blood		ERR3797826	43	5	4	16	7	79	255	2714	7689
197448	KI663	Kenya	Africa	2005	1		1		0-4	female	bacteraemia	blood		ERR3797492	10	18	4	1	7	19	1	613	217
197449	KI664	Kenya	Africa	2005	5		2		0-4	male	bacteraemia	blood		ERR3797847	16	12	9	1	15	33	33	245	289
197450	KI666	Kenya	Africa	2005	1		4		0-4	female	bacteraemia	blood		ERR3797497	10	18	4	1	7	19	9	217	217
197451	KI668	Kenya	Africa	2005	1		0	9	0-4	female	bacteraemia	blood		ERR3812462	10	18	4	1	7	19	1	613	217
197452	KI669	Kenya	Africa	2006	6B		1		0-4	female	bacteraemia	blood		ERR3797855	51	66	1	1	6	1	108	854	854
197453	KI672	Kenya	Africa	2006	14		1		0-4	male	bacteraemia	blood		ERR3769911	6	57	83	6	7	1	9	5354	914
197454	KI675	Kenya	Africa	2006	5		0	1	0-4	female	bacteraemia	blood		ERR3797859	16	12	9	1	15	33	33	245	289
197455	KI681	Kenya	Africa	2006	1		3		0-4	male	bacteraemia	blood		ERR3769932	10	18	4	1	7	19	9	217	217
197456	KI682	Kenya	Africa	2006	7F		0	7	0-4	male	bacteraemia	blood		ERR3769935	76	60	9	1	11	14	6	1759	5068
197457	KI686	Kenya	Africa	2006	19A		0	2	0-4	female	bacteraemia	blood		ERR3769947	7	11	4	1	6	112	14	847	156/162
197458	KI688	Kenya	Africa	2006	14		2		0-4	male	bacteraemia	blood		ERR3769953	2	5	36	55	17	21	14	842	63
197459	KI689	Kenya	Africa	2006	14		1		0-4	male	bacteraemia	blood		ERR3769957	2	9	36	12	17	21	5	2717	63
197460	KI691	Kenya	Africa	2006	4		2		0-4	female	bacteraemia	blood		ERR3769963	16	13	4	18	6	108	14	853	247
197461	KI692	Kenya	Africa	2006	6A		2		0-4	male	bacteraemia	blood		ERR3769966	51	66	1	1	6	1	108	854	854
197462	KI693	Kenya	Africa	2006	6A		0	9	0-4	male	bacteraemia	blood		ERR3769969	12	8	230	5	6	1	6	5321	5321/14966
197463	KI694	Kenya	Africa	2006	6E(6Bii)		2		0-4	male	bacteraemia	blood		ERR3769972	7	13	8	6	25	6	8	172	338
197464	KI697	Kenya	Africa	2006	19A		7		5-9	female	bacteraemia	blood		ERR3769704	7	11	4	1	6	112	14	847	156/162
197465	KI700	Kenya	Africa	2006	15A		4		0-4	male	bacteraemia	blood		ERR3769710	8	5	36	1	6	1	6	5336	5902
197466	KI701	Kenya	Africa	2006	19F		0	7	0-4	male	bacteraemia	blood		ERR3769712	12	8	9	1	3	20	57	5769	347
197467	KI703	Kenya	Africa	2006	19F		2		0-4	female	bacteraemia	blood		ERR3769716	12	8	9	3	3	20	96	556	347
197468	KI705	Kenya	Africa	2006	14		0	3	0-4	male	bacteraemia	blood		ERR3769720	12	5	2	17	6	22	14	4351	230
197469	KI708	Kenya	Africa	2006	23F		3		0-4	female	bacteraemia	blood		ERR3769726	10	13	53	1	72	38	31	802	802
197470	KI710	Kenya	Africa	2006	5		0	10	0-4	female	bacteraemia	blood		ERR3769732	16	12	9	1	15	33	33	245	289
197471	KI716	Kenya	Africa	2006	1		3		0-4	male	bacteraemia	blood		ERR3769751	10	18	4	1	7	19	1	613	217
197472	KI719	Kenya	Africa	2006	5		2		0-4	male	bacteraemia	blood		ERR3769760	16	12	9	1	15	33	33	245	289
197473	KI720	Kenya	Africa	2006	5		8		5-9	male	bacteraemia	blood		ERR3769763	16	12	9	1	15	33	33	245	289
197474	KI721	Kenya	Africa	2006	14		0	10	0-4	male	bacteraemia	blood		ERR3769766	2	5	36	55	17	21	14	842	63
197475	KI723	Kenya	Africa	2006	6A		3		0-4	male	bacteraemia	blood		ERR3769772	6	57	83	6	7	1	9	5354	914
197476	KI007	Kenya	Africa	2007	1		44		40-44	male	bacteraemia	blood		ERR3812526	10	18	4	1	7	19	1	613	217
197477	KI008	Kenya	Africa	2007	5		34		30-34	male	bacteraemia	blood		ERR3769758	16	12	9	1	15	33	33	245	289
197478	KI009	Kenya	Africa	2007	4		67		65-69	female	bacteraemia	blood		ERR3797288	16	13	4	18	6	108	14	853	247
197479	KI725	Kenya	Africa	2007	19A		2		0-4	male	bacteraemia	blood		ERR3769778	7	11	4	1	6	112	5	5905	156/162
197480	KI726	Kenya	Africa	2007	19A		0	3	0-4	female	bacteraemia	blood		ERR3769781	7	11	4	1	6	112	124	5906	156/162
197481	KI727	Kenya	Africa	2007	19A		2		0-4	female	bacteraemia	blood		ERR3769784	7	11	4	1	6	112	14	847	156/162
197482	KI728	Kenya	Africa	2007	6A		10		10-14	female	bacteraemia	blood		ERR3769787	16	32	29	5	17	92	17	5907	499
197483	KI729	Kenya	Africa	2007	23B		0	8	0-4	male	bacteraemia	blood		ERR3769790	8	5	4	1	15	1	14	5370	5902
197484	KI730	Kenya	Africa	2007	5		3		0-4	male	bacteraemia	blood		ERR3769793	16	12	9	1	15	33	33	245	289
197485	KI731	Kenya	Africa	2007	9V		0	3	0-4	male	bacteraemia	blood		ERR3769796	2	11	4	5	6	111	111	706	706
197486	KI732	Kenya	Africa	2007	18C		2		0-4	male	bacteraemia	blood		ERR3769799	10	11	4	16	15	1	145	1381	1381
197487	KI733	Kenya	Africa	2007	6A		5		5-9	male	bacteraemia	blood		ERR3769802	16	32	4	5	17	92	17	499	499
197488	KI734	Kenya	Africa	2007	19F		0	4	0-4	male	bacteraemia	blood		ERR3769805	12	8	9	104	3	20	6	2715	347
197489	KI737	Kenya	Africa	2007	5		3		0-4	female	bacteraemia	blood		ERR3769814	16	12	9	1	15	33	33	245	289
197490	KI738	Kenya	Africa	2007	18C		1		0-4	male	bacteraemia	blood		ERR3769817	10	11	4	16	15	1	145	1381	1381
197491	KI739	Kenya	Africa	2007	19F		0	9	0-4	female	bacteraemia	blood		ERR3769820	5	5	4	1	10	1	118	5339	5339
197492	KI740	Kenya	Africa	2007	6E(6Bii)		3		0-4	male	bacteraemia	blood		ERR3769823	7	57	1	2	6	1	5	553	385
197493	KI749	Kenya	Africa	2007	6A		2		0-4	male	bacteraemia	blood		ERR3769848	16	32	4	5	17	92	17	499	499
197494	KI752	Kenya	Africa	2007	35B		1		0-4	male	bacteraemia	blood		ERR3769857	10	16	54	1	32	1	118	1146	1146
197495	KI753	Kenya	Africa	2007	19F		21		20-24	female	bacteraemia	blood		ERR3797505	12	8	9	104	3	20	417	6095	347
197496	KI757	Kenya	Africa	2007	19A		8		5-9	female	bacteraemia	blood		ERR3769869	7	11	4	1	6	112	14	847	156/162
197497	KI759	Kenya	Africa	2007	6E(6Bii)		0	7	0-4	female	bacteraemia	blood		ERR3769872	6	57	83	6	7	1	9	5354	914
197498	KI762	Kenya	Africa	2007	9V		0	4	0-4	female	bacteraemia	blood		ERR3769881	2	11	10	5	6	129	17	4908	4881
197499	KI771	Kenya	Africa	2007	12F		84		80-84	male	bacteraemia	blood		ERR3797508	12	5	89	8	6	1	14	5352	989
197500	KI775	Kenya	Africa	2007	1		4		0-4	female	bacteraemia	blood		ERR3769915	10	18	4	1	7	19	8	6056	217
197501	KI776	Kenya	Africa	2007	5		2		0-4	male	bacteraemia	blood		ERR3797867	16	12	9	1	15	33	33	245	289
197502	KI777	Kenya	Africa	2007	1		11		10-14	female	bacteraemia	blood		ERR3769918	10	18	4	1	7	19	1	613	217
197503	KI778	Kenya	Africa	2007	23F		5		5-9	female	bacteraemia	blood		ERR3769921	7	13	8	5	6	6	124	988	138/176
197504	KI779	Kenya	Africa	2007	6B		0	3	0-4	male	bacteraemia	blood		ERR3769924	2	11	254	16	6	112	15	5376	Sing5376
197505	KI780	Kenya	Africa	2007	14		6		5-9	female	bacteraemia	blood		ERR3769927	2	5	36	55	17	21	14	842	63
197506	KI784	Kenya	Africa	2007	1		7		5-9	male	bacteraemia	blood		ERR3769936	10	18	4	1	7	19	9	217	217
197507	KI785	Kenya	Africa	2007	35B		50		50-54	female	bacteraemia	blood		ERR3769939	10	16	54	1	32	1	118	1146	1146
197508	KI786	Kenya	Africa	2007	19A		2		0-4	female	bacteraemia	blood		ERR3769942	7	11	4	1	6	112	14	847	156/162
197509	KI789	Kenya	Africa	2007	1		4		0-4	female	bacteraemia	blood		ERR3769951	10	18	4	1	7	19	1	613	217
197510	KI793	Kenya	Africa	2007	6E(6Bii)		1		0-4	male	bacteraemia	blood		ERR3769964	7	9	255	10	9	1	14	5920	4368
197511	KI794	Kenya	Africa	2007	4		30		30-34	female	bacteraemia	blood		ERR3797515	16	13	4	18	6	108	14	853	247
197512	KI795	Kenya	Africa	2007	9V		0	6	0-4	female	bacteraemia	blood		ERR3769967	2	11	4	5	6	111	111	706	706
197513	KI796	Kenya	Africa	2007	1		0	9	0-4	female	bacteraemia	blood		ERR3769970	10	18	4	1	7	19	1	613	217
197514	KI797	Kenya	Africa	2007	38		45		45-49	male	bacteraemia	blood		ERR3797870	172	262	261	5	42	379	168	6103	5560/6090/6103
197515	KI798	Kenya	Africa	2007	1		3		0-4	male	bacteraemia	blood		ERR3769973	10	18	4	1	7	19	1	613	217
197516	KI801	Kenya	Africa	2007	35B		35		35-39	female	bacteraemia	blood		ERR3797184	10	16	54	1	32	1	118	1146	1146
197517	KI802	Kenya	Africa	2007	1		35		35-39	female	bacteraemia	blood		ERR3811666	10	18	4	1	7	19	1	613	217
197518	KI803	Kenya	Africa	2007	19A		0	6	0-4	male	bacteraemia	blood		ERR3797521	2	13	4	1	15	112	14	5372	5372/15025
197519	KI805	Kenya	Africa	2007	6E(6Bii)		26		25-29	female	bacteraemia	blood		ERR3811674	12	62	1	2	84	1	15	990	990
197520	KI807	Kenya	Africa	2007	5		21		20-24	female	bacteraemia	blood		ERR3811682	16	12	9	1	11	33	33	7050	289
197521	KI810	Kenya	Africa	2007	6A		2		0-4	female	bacteraemia	blood		ERR3797523	16	32	4	5	17	92	17	499	499
197522	KI812	Kenya	Africa	2007	5		21		20-24	male	bacteraemia	blood		ERR3797878	16	12	9	1	15	33	33	245	289
197523	KI818	Kenya	Africa	2007	15BC		2		0-4	male	bacteraemia	blood		ERR3797531	1	11	74	5	6	103	18	5340	701
197524	KI821	Kenya	Africa	2007	6E(6Bii)		0	7	0-4	female	bacteraemia	blood		ERR3811711	12	62	1	2	84	1	15	990	990
197525	KI010	Kenya	Africa	2008	9V		28		25-29	female	bacteraemia	blood		ERR3797292	10	11	4	5	6	111	111	5283	706
197526	KI011	Kenya	Africa	2008	19A		24		20-24	male	bacteraemia	blood		ERR3797299	7	11	4	1	6	112	64	4162	156/162
197527	KI830	Kenya	Africa	2008	38		52		50-54	male	bacteraemia	blood		ERR3811735	1	8	41	18	13	49	8	14781	393
197528	KI831	Kenya	Africa	2008	1		8		5-9	male	bacteraemia	blood		ERR3797549	10	18	4	1	7	19	1	613	217
197529	KI832	Kenya	Africa	2008	1		3		0-4	male	bacteraemia	blood		ERR3797551	10	18	4	1	7	19	1	613	217
197530	KI837	Kenya	Africa	2008	6A		40		40-44	female	bacteraemia	blood		ERR3811751	6	57	83	6	7	1	9	5354	914
197531	KI839	Kenya	Africa	2008	19F		41		40-44	female	bacteraemia	blood		ERR3797886	12	8	9	3	3	20	96	556	347
197532	KI841	Kenya	Africa	2008	14		0	8	0-4	male	bacteraemia	blood		ERR3811763	2	5	36	55	17	21	14	842	63
197533	KI842	Kenya	Africa	2008	13		61		60-64	female	bacteraemia	blood		ERR3797889	1	11	74	170	6	14	18	6110	701
197534	KI846	Kenya	Africa	2008	19F		0	8	0-4	male	bacteraemia	blood		ERR3811779	12	8	9	104	3	20	417	6095	347
197535	KI849	Kenya	Africa	2008	1		3		0-4	male	bacteraemia	blood		ERR3811788	10	18	4	1	7	19	1	613	217
197536	KI851	Kenya	Africa	2008	9V		0	9	0-4	male	bacteraemia	blood		ERR3811792	2	11	10	5	6	129	17	4908	4881
197537	KI854	Kenya	Africa	2008	6E(6Bii)		1		0-4	male	bacteraemia	blood		ERR3811804	7	9	255	10	9	1	14	5920	4368
197538	KI856	Kenya	Africa	2008	6E(6Bii)		1		0-4	male	bacteraemia	blood		ERR3797894	1	2	4	38	256	14	9	6085	6085
197539	KI857	Kenya	Africa	2008	6E(6Bii)		4		0-4	male	bacteraemia	blood		ERR3811813	12	62	1	2	6	374	14	6097	385
197540	KI859	Kenya	Africa	2008	35B		0	4	0-4	female	bacteraemia	blood		ERR3811821	10	16	54	1	32	1	118	1146	1146
197541	KI861	Kenya	Africa	2008	1		62		60-64	male	bacteraemia	blood		ERR3797565	10	18	4	1	7	19	1	613	217
197542	KI865	Kenya	Africa	2008	14		1		0-4	female	bacteraemia	blood		ERR3811829	2	5	36	55	17	21	14	842	63
197543	KI869	Kenya	Africa	2008	1		2		0-4	male	bacteraemia	blood		ERR3811841	10	18	4	1	7	19	1	613	217
197544	KI870	Kenya	Africa	2008	4		38		35-39	female	bacteraemia	blood		ERR3811845	16	13	4	18	6	108	14	853	247
197545	KI871	Kenya	Africa	2008	6A		30		30-34	female	bacteraemia	blood		ERR3811849	6	57	83	6	7	1	9	5354	914
197546	KI012	Kenya	Africa	2009	4		30		30-34	male	bacteraemia	blood		ERR3812530	16	13	4	18	6	1	14	5757	247
197547	KI014	Kenya	Africa	2009	1		49		45-49	female	bacteraemia	blood		ERR3797300	10	18	4	1	7	19	14	2494	217
197548	KI017	Kenya	Africa	2009	5		3		0-4	male	bacteraemia	blood		ERR3812534	16	12	9	1	15	33	33	245	289
197549	KI018	Kenya	Africa	2009	7F		57		55-59	male	bacteraemia	blood		ERR3811997	13	60	9	1	9	14	31	1148	5068
197550	KI020	Kenya	Africa	2009	19A		64		60-64	female	bacteraemia	blood		ERR3797308	7	11	4	1	6	112	14	847	156/162
197551	KI024	Kenya	Africa	2009	6A		17		15-19	male	bacteraemia	blood		ERR3797324	6	57	83	6	7	1	9	5354	914
197552	KI028	Kenya	Africa	2009	4		39		35-39	male	bacteraemia	blood		ERR3812542	16	13	4	18	6	1	14	5757	247
197553	KI034	Kenya	Africa	2009	12F		35		35-39	female	bacteraemia	blood		ERR3797347	12	5	89	8	6	112	14	989	989
197554	KI037	Kenya	Africa	2009	10A		5		5-9	male	bacteraemia	blood		ERR3797348	16	9	75	3	9	115	5	852	852
197555	KI038	Kenya	Africa	2009	20		73		70-74	female	bacteraemia	blood		ERR3797352	13	5	4	10	17	28	110	702	702
197556	KI039	Kenya	Africa	2009	1		2		0-4	male	bacteraemia	blood		ERR3797359	10	18	4	1	7	19	9	217	217
197557	KI042	Kenya	Africa	2009	23F		1		0-4	male	bacteraemia	blood		ERR3812558	7	13	8	5	6	128	124	1188	138/176
197558	KI047	Kenya	Africa	2009	19A		31		30-34	female	bacteraemia	blood		ERR3812566	7	11	4	1	6	112	8	8485	156/162
197559	KI050	Kenya	Africa	2009	4		0	8	0-4	male	bacteraemia	blood		ERR3812578	16	13	4	18	6	108	14	853	247
197560	KI052	Kenya	Africa	2009	19A		25		25-29	female	bacteraemia	blood		ERR3812583	7	11	4	1	6	112	14	847	156/162
197561	KI053	Kenya	Africa	2009	13		8		5-9	male	bacteraemia	blood		ERR3797376	1	11	74	10	6	14	18	701	701
197562	KI054	Kenya	Africa	2009	23F		2		0-4	female	bacteraemia	blood		ERR3797383	7	13	8	5	6	6	124	988	138/176
197563	KI055	Kenya	Africa	2009	5		2		0-4	female	bacteraemia	blood		ERR3812587	16	12	9	1	15	33	33	245	289
197564	KI056	Kenya	Africa	2009	1		3		0-4	female	bacteraemia	blood		ERR3812591	10	18	4	1	7	19	9	217	217
197565	KI059	Kenya	Africa	2009	15A		3		0-4	male	bacteraemia	blood		ERR3797392	54	5	4	1	6	1	111	991	991
197566	KI060	Kenya	Africa	2009	1		7		5-9	male	bacteraemia	blood		ERR3812595	10	18	4	1	7	19	9	217	217
197567	KI061	Kenya	Africa	2009	23F		2		0-4	female	bacteraemia	blood		ERR3797399	7	13	8	5	6	6	124	988	138/176
197568	KI062	Kenya	Africa	2009	6A		1		0-4	male	bacteraemia	blood		ERR3812599	51	66	1	1	6	1	108	854	854
197569	KI063	Kenya	Africa	2009	6E(6Bii)		4		0-4	male	bacteraemia	blood		ERR3812603	51	66	1	1	6	1	108	854	854
197570	KI067	Kenya	Africa	2009	14		1		0-4	male	bacteraemia	blood		ERR3797407	2	5	36	55	17	21	14	842	63
197571	KI069	Kenya	Africa	2009	19F		2		0-4	female	bacteraemia	blood		ERR4229141	5	5	4	1	10	1	118	5339	5339
197572	KI070	Kenya	Africa	2009	1		0	9	0-4	female	bacteraemia	blood		ERR3797416	10	18	4	1	7	19	1	613	217
197573	KI072	Kenya	Africa	2010	14		7		5-9	male	bacteraemia	blood		ERR3797427	12	19	1	17	6	22	14	3980	230
197574	KI073	Kenya	Africa	2010	1		2		0-4	male	bacteraemia	blood		ERR3797428	10	18	4	1	7	19	9	217	217
197575	KI075	Kenya	Africa	2010	14		0	9	0-4	male	bacteraemia	blood		ERR3797435	2	5	36	55	17	21	14	842	63
197576	KI076	Kenya	Africa	2010	14		0	9	0-4	female	bacteraemia	blood		ERR4229142	5	5	4	1	10	1	118	5339	5339
197577	KI078	Kenya	Africa	2010	1		2		0-4	male	bacteraemia	blood		ERR3797444	10	18	4	1	7	19	9	217	217
197578	KI079	Kenya	Africa	2010	1		5		5-9	male	bacteraemia	blood		ERR3812620	10	18	4	1	7	19	9	217	217
197579	KI080	Kenya	Africa	2010	23A		11		10-14	female	bacteraemia	blood		ERR3812624	7	13	62	5	9	6	8	5357	138/176
197580	KI081	Kenya	Africa	2010	1		2		0-4	female	bacteraemia	blood		ERR3769764	10	18	4	1	7	19	9	217	217
197581	KI082	Kenya	Africa	2010	1		5		5-9	male	bacteraemia	blood		ERR3797451	10	18	4	1	7	19	9	217	217
197582	KI083	Kenya	Africa	2010	1		8		5-9	male	bacteraemia	blood		ERR3797452	10	18	4	1	7	19	1	613	217
197583	KI087	Kenya	Africa	2010	1		1		0-4	female	bacteraemia	blood		ERR3797460	10	18	4	1	7	19	9	217	217
197584	KI090	Kenya	Africa	2010	23F		4		0-4	male	bacteraemia	blood		ERR3797475	7	13	8	5	9	6	8	848	138/176
197585	KI092	Kenya	Africa	2010	19A		3		0-4	female	bacteraemia	blood		ERR3797480	7	11	4	1	6	112	14	847	156/162
197586	KI093	Kenya	Africa	2010	1		10		10-14	female	bacteraemia	blood		ERR3812632	10	18	4	1	7	19	9	217	217
197587	KI095	Kenya	Africa	2010	1		2		0-4	male	bacteraemia	blood		ERR3797487	10	18	4	1	7	19	9	217	217
197588	KI097	Kenya	Africa	2010	14		2		0-4	female	bacteraemia	blood		ERR3797488	10	19	2	17	6	22	14	5912	230
197589	KI098	Kenya	Africa	2010	5		6		5-9	male	bacteraemia	blood		ERR3812648	16	12	9	1	15	33	33	245	289
197590	KI099	Kenya	Africa	2010	nontypable		0	7	0-4	male	bacteraemia	blood		ERR3812013	5	5	4	1	10	1	118	5339	5339
197591	KI101	Kenya	Africa	2010	1		32		30-34	female	bacteraemia	blood		ERR3797496	10	18	4	1	7	19	9	217	217
197592	KI104	Kenya	Africa	2010	1		50		50-54	female	bacteraemia	blood		ERR3812017	10	18	4	1	7	19	1	613	217
197593	KI105	Kenya	Africa	2010	genetic variant	6E(6A)	0	7	0-4	male	bacteraemia	blood		ERR4229143	12	5	1	2	6	1	269	5294	5294
197594	KI107	Kenya	Africa	2010	18C		2		0-4	female	bacteraemia	blood		ERR3769773	10	11	4	16	15	1	145	1381	1381
197595	KI110	Kenya	Africa	2010	3		57		55-59	female	bacteraemia	blood		ERR3797517	8	5	4	5	15	3	1	5900	5900
197596	KI111	Kenya	Africa	2010	1		2		0-4	female	bacteraemia	blood		ERR3797519	10	18	4	1	7	19	9	217	217
197597	KI113	Kenya	Africa	2010	14		0	6	0-4	male	bacteraemia	blood		ERR3797527	2	5	36	12	17	21	14	63	63
197598	KI114	Kenya	Africa	2010	1		2		0-4	male	bacteraemia	blood		ERR3812652	10	18	4	1	7	19	1	613	217
197599	KI116	Kenya	Africa	2010	34		2		0-4	male	bacteraemia	blood		ERR4229144	2	5	4	10	13	1	18	5258	5258
197600	KI117	Kenya	Africa	2010	1		25		25-29	female	bacteraemia	blood		ERR3812660	10	18	4	1	7	19	1	613	217
197601	KI118	Kenya	Africa	2010	18C		0	10	0-4	female	bacteraemia	blood		ERR3812664	10	11	4	16	15	1	145	1381	1381
197602	KI120	Kenya	Africa	2010	16F		45		45-49	male	bacteraemia	blood		ERR3812668	1	9	9	18	6	1	31	5250	5250/5947/15006
197603	KI121	Kenya	Africa	2010	1		3		0-4	female	bacteraemia	blood		ERR3797535	10	18	4	1	7	19	1	613	217
197604	KI122	Kenya	Africa	2010	5		61		60-64	male	bacteraemia	blood		ERR3812672	16	12	9	1	15	33	33	245	289
197605	KI125	Kenya	Africa	2010	19A		0	3	0-4	male	bacteraemia	blood		ERR3797548	7	11	4	1	6	112	14	847	156/162
197606	KI126	Kenya	Africa	2010	5		61		60-64	female	bacteraemia	blood		ERR3797554	16	12	9	1	15	33	33	245	289
197607	KI127	Kenya	Africa	2010	12F		4		0-4	male	bacteraemia	blood		ERR3769776	12	5	89	8	6	1	14	5352	989
197608	KI128	Kenya	Africa	2010	1		4		0-4	female	bacteraemia	blood		ERR3812025	10	18	4	1	7	19	9	217	217
197609	KI129	Kenya	Africa	2010	4		11		10-14	female	bacteraemia	blood		ERR3770052	15	11	54	5	103	27	9	2712	2213
197610	KI135	Kenya	Africa	2010	5		2		0-4	male	bacteraemia	blood		ERR3812680	16	12	9	1	15	33	33	245	289
197611	KI136	Kenya	Africa	2010	1		6		5-9	male	bacteraemia	blood		ERR3812029	10	18	4	1	7	19	9	217	217
197612	KI137	Kenya	Africa	2010	14		1		0-4	female	bacteraemia	blood		ERR3797564	1	10	4	61	9	3	417	11679	15
197613	KI138	Kenya	Africa	2010	14		4		0-4	male	bacteraemia	blood		ERR3812033	2	5	36	55	17	21	14	842	63
197614	KI139	Kenya	Africa	2010	6E(6Bii)		4		0-4	female	bacteraemia	blood		ERR3797570	51	66	1	1	6	1	108	854	854
197615	KI140	Kenya	Africa	2010	14		1		0-4	male	bacteraemia	blood		ERR3797571	12	19	2	17	6	22	14	230	230
197616	KI143	Kenya	Africa	2010	18C		80		80-84	male	bacteraemia	blood		ERR3797582	10	11	4	16	15	1	145	1381	1381
197617	KI144	Kenya	Africa	2010	5		0	2	0-4	male	bacteraemia	blood		ERR3797587	16	12	9	1	15	33	33	245	289
197618	KI145	Kenya	Africa	2010	1		9		5-9	female	bacteraemia	blood		ERR3812684	10	18	4	1	7	19	9	217	217
197619	KI146	Kenya	Africa	2010	14		4		0-4	male	bacteraemia	blood		ERR3812688	2	5	36	55	17	21	14	842	63
197620	KI149	Kenya	Africa	2010	13		4		0-4	male	bacteraemia	blood		ERR3797595	1	11	74	10	6	14	18	701	701
197621	KI151	Kenya	Africa	2010	5		52		50-54	female	bacteraemia	blood		ERR3812696	16	12	9	1	15	33	33	245	289
197622	KI153	Kenya	Africa	2010	14		2		0-4	male	bacteraemia	blood		ERR3812041	12	19	2	17	6	22	14	230	230
197623	KI155	Kenya	Africa	2010	9V		1		0-4	male	bacteraemia	blood		ERR3769779	2	11	10	5	6	129	17	4908	4881
197624	KI161	Kenya	Africa	2010	1		42		40-44	male	bacteraemia	blood		ERR3797608	10	18	4	1	7	19	9	217	217
197625	KI167	Kenya	Africa	2010	1		38		35-39	female	bacteraemia	blood		ERR3797613	10	18	4	1	7	19	1	613	217
197626	KI168	Kenya	Africa	2010	5		4		0-4	male	bacteraemia	blood		ERR3812717	16	12	9	1	15	33	33	245	289
197627	KI171	Kenya	Africa	2010	6B		50		50-54	male	bacteraemia	blood		ERR3797621	51	66	1	1	6	1	108	854	854
197628	KI173	Kenya	Africa	2010	19F		0	3	0-4	female	bacteraemia	blood		ERR3811677	5	5	4	1	10	1	118	5339	5339
197629	KI177	Kenya	Africa	2010	9V		37		35-39	female	bacteraemia	blood		ERR3811694	2	11	10	5	6	129	17	4908	4881
197630	KI179	Kenya	Africa	2010	1		2		0-4	female	bacteraemia	blood		ERR3797629	10	18	4	1	7	19	9	217	217
197631	KI181	Kenya	Africa	2011	15BC		24		20-24	male	bacteraemia	blood		ERR3811698	1	11	74	10	6	14	18	701	701
197632	KI183	Kenya	Africa	2011	6E(6Bii)		0	7	0-4	male	bacteraemia	blood		ERR3812725	8	62	1	2	6	1	14	5904	385
197633	KI189	Kenya	Africa	2011	1		3		0-4	male	bacteraemia	blood		ERR3769791	10	18	4	1	7	19	1	613	217
197634	KI190	Kenya	Africa	2011	1		21		20-24	male	bacteraemia	blood		ERR3811706	10	18	4	1	7	19	1	613	217
197635	KI194	Kenya	Africa	2011	1		50		50-54	female	bacteraemia	blood		ERR3797649	10	18	4	1	7	19	9	217	217
197636	KI195	Kenya	Africa	2011	19F		35		35-39	female	bacteraemia	blood		ERR3797653	12	8	9	104	3	20	417	6095	347
197637	KI201	Kenya	Africa	2011	6E(6Bii)		4		0-4	female	bacteraemia	blood		ERR3811714	12	5	1	2	6	1	269	5294	5294
197638	KI202	Kenya	Africa	2011	18C		2		0-4	female	bacteraemia	blood		ERR3811718	10	11	4	16	15	1	145	1381	1381
197639	KI210	Kenya	Africa	2012	33B		63		60-64	male	bacteraemia	blood		ERR3797689	8	88	4	18	9	112	19	5938	5938
197640	KI213	Kenya	Africa	2012	6E(6Bii)		42		40-44	male	bacteraemia	blood		ERR3812753	7	6	1	2	6	1	14	385	385
197641	KI217	Kenya	Africa	2012	23B		15		15-19	female	bacteraemia	blood		ERR3812757	8	5	4	1	15	1	14	5370	5902
197642	KI221	Kenya	Africa	2012	19A		0	2	0-4	female	bacteraemia	blood		ERR3797713	7	11	4	1	17	112	64	5270	156/162
197643	KI222	Kenya	Africa	2012	19F		0	6	0-4	male	bacteraemia	blood		ERR3797717	2	5	4	1	10	1	118	5367	5339
197644	KI227	Kenya	Africa	2012	13		3		0-4	male	bacteraemia	blood		ERR3797729	1	11	74	10	6	14	18	701	701
197645	KI228	Kenya	Africa	2012	35B		2		0-4	male	bacteraemia	blood		ERR3797736	10	16	54	1	32	1	118	1146	1146
197646	KI234	Kenya	Africa	2012	14		3		0-4	male	bacteraemia	blood		ERR3797745	2	5	36	55	17	21	14	842	63
197647	KI240	Kenya	Africa	2012	7C		0	9	0-4	male	bacteraemia	blood		ERR3797765	7	13	4	3	9	6	8	2054	338
197648	KI243	Kenya	Africa	2013	1		4		0-4	female	bacteraemia	blood		ERR3811738	10	18	4	1	7	19	9	217	217
197649	KI244	Kenya	Africa	2013	6A		5		5-9	female	bacteraemia	blood		ERR3797777	16	32	4	5	17	92	17	499	499
197650	KI245	Kenya	Africa	2013	16F		46		45-49	female	bacteraemia	blood		ERR3797781	7	158	4	53	67	20	1	14790	705/14790
197651	KI250	Kenya	Africa	2013	16F		46		45-49	female	bacteraemia	blood		ERR3797797	7	158	4	53	67	20	1	14790	705/14790
197652	KI253	Kenya	Africa	2013	23F		35		35-39	female	bacteraemia	blood		ERR3812773	43	5	4	16	7	79	255	2714	7689
197653	KI254	Kenya	Africa	2013	15A		2		0-4	male	bacteraemia	blood		ERR3797805	54	5	4	1	6	1	111	991	991
197654	KI256	Kenya	Africa	2013	17F		39		35-39	female	bacteraemia	blood		ERR3811742	5	5	6	10	9	1	19	5355	547
197655	KI259	Kenya	Africa	2013	12F		28		25-29	female	bacteraemia	blood		ERR3769809	12	5	89	8	6	1	14	5352	989
197656	KI260	Kenya	Africa	2013	3		48		45-49	female	bacteraemia	blood		ERR3812781	12	11	2	6	6	22	14	700	230
197657	KI261	Kenya	Africa	2013	15A		0	4	0-4	male	bacteraemia	blood		ERR3811746	54	5	4	1	6	1	111	991	991
197658	KI264	Kenya	Africa	2013	14		25		25-29	male	bacteraemia	blood		ERR3797817	10	19	2	17	6	22	14	5912	230
197659	KI266	Kenya	Africa	2013	12F		3		0-4	male	bacteraemia	blood		ERR3811754	12	5	89	8	6	112	14	989	989
197660	KI267	Kenya	Africa	2013	4		60		60-64	male	bacteraemia	blood		ERR3797825	16	13	4	18	6	108	14	853	247
197661	KI268	Kenya	Africa	2013	10A		0	10	0-4	female	bacteraemia	blood		ERR3811758	16	9	75	3	9	115	5	852	852
197662	KI276	Kenya	Africa	2014	12F		44		40-44	female	bacteraemia	blood		ERR3811778	12	5	89	8	6	1	14	5352	989
197663	KI277	Kenya	Africa	2014	19A		2		0-4	male	bacteraemia	blood		ERR3811783	2	13	4	1	15	112	14	5372	5372/15025
197664	KI279	Kenya	Africa	2014	10A		6		5-9	female	bacteraemia	blood		ERR3769818	16	9	75	3	9	115	5	852	852
197665	KI280	Kenya	Africa	2014	19A		0	2	0-4	female	bacteraemia	blood		ERR3811791	7	11	4	1	17	112	64	5270	156/162
197666	KI286	Kenya	Africa	2014	35B		43		40-44	female	bacteraemia	blood		ERR3769831	10	16	54	1	32	22	15	14772	1146
197667	KI289	Kenya	Africa	2014	16F		56		55-59	male	bacteraemia	blood		ERR3769837	7	5	4	53	67	904	969	14858	14858
197668	KI290	Kenya	Africa	2014	1		36		35-39	female	bacteraemia	blood		ERR3811807	10	18	4	1	7	19	9	217	217
197669	KI291	Kenya	Africa	2014	8		33		30-34	female	bacteraemia	blood		ERR3797837	2	5	9	1	125	14	31	2234	2234
197670	KI292	Kenya	Africa	2014	1		10		10-14	male	bacteraemia	blood		ERR3811808	10	18	4	1	7	19	1	613	217
197671	KI295	Kenya	Africa	2014	5		14		10-14	female	bacteraemia	blood		ERR3797841	16	12	9	1	15	33	33	245	289
197672	KI297	Kenya	Africa	2014	15BC		12		10-14	male	bacteraemia	blood		ERR3797263	1	11	74	10	6	14	18	701	701
197673	KI298	Kenya	Africa	2014	33B		70		70-74	male	bacteraemia	blood		ERR3811824	8	88	4	18	9	112	19	5938	5938
197674	KI301	Kenya	Africa	2014	19F		2		0-4	female	bacteraemia	blood		ERR3811828	5	5	4	1	10	1	118	5339	5339
197675	KI304	Kenya	Africa	2014	19A		1		0-4	female	bacteraemia	blood		ERR3797845	7	11	4	1	6	112	15	3326	156/162
197676	KI309	Kenya	Africa	2015	19A		0	9	0-4	female	bacteraemia	blood		ERR3769855	7	11	4	1	6	112	15	3326	156/162
197677	KI310	Kenya	Africa	2015	13		3		0-4	female	bacteraemia	blood		ERR3811840	1	11	74	10	6	14	18	701	701
197678	KI315	Kenya	Africa	2015	1		14		10-14	female	bacteraemia	blood		ERR3797864	10	18	4	1	7	19	8	6056	217
197679	KI316	Kenya	Africa	2015	19A		7		5-9	male	bacteraemia	blood		ERR3811852	7	11	4	1	17	112	64	5270	156/162
197680	KI317	Kenya	Africa	2015	1		27		25-29	female	bacteraemia	blood		ERR3811856	10	18	4	1	7	19	1	613	217
197681	KI319	Kenya	Africa	2015	1		3		0-4	female	bacteraemia	blood		ERR3797865	10	18	4	1	7	19	1	613	217
197682	KI323	Kenya	Africa	2015	35B		0	2	0-4	female	bacteraemia	blood		ERR3811868	10	16	54	1	32	1	15	5952	1146
197683	KI327	Kenya	Africa	2016	19A		7		5-9	female	bacteraemia	blood		ERR3811884	7	11	4	1	6	112	64	4162	156/162
197684	KI332	Kenya	Africa	2016	6E(6Bii)		3		0-4	female	bacteraemia	blood		ERR3811901	12	62	1	2	6	374	14	6097	385
197685	KI334	Kenya	Africa	2016	14		3		0-4	female	bacteraemia	blood		ERR3769861	10	19	2	17	6	22	14	5912	230
197686	KI336	Kenya	Africa	2016	23B		21		20-24	male	bacteraemia	blood		ERR3811913	8	5	4	1	15	1	14	5370	5902
197687	KI337	Kenya	Africa	2016	19A		0	1	0-4	male	bacteraemia	blood		ERR3811917	7	11	4	1	6	112	14	847	156/162
197688	KI338	Kenya	Africa	2016	1		69		65-69	male	bacteraemia	blood		ERR3811921	10	18	4	1	7	19	1	613	217
197689	KI340	Kenya	Africa	2016	38		4		0-4	female	bacteraemia	blood		ERR3769864	1	8	41	18	13	49	8	14781	393
197690	KI341	Kenya	Africa	2016	1		6		5-9	female	bacteraemia	blood		ERR3797877	10	18	4	1	7	19	1	613	217
197691	KI342	Kenya	Africa	2016	23F		68		65-69	male	bacteraemia	blood		ERR3797880	7	13	8	5	6	6	124	988	138/176
197692	KI343	Kenya	Africa	2016	1		11		10-14	female	bacteraemia	blood		ERR3797885	10	18	4	1	7	19	1	613	217
197693	KI344	Kenya	Africa	2016	1		9		5-9	female	bacteraemia	blood		ERR3769867	10	18	4	1	7	19	1	613	217
197694	KI345	Kenya	Africa	2016	10A		79		75-79	male	bacteraemia	blood		ERR3797888	16	9	75	3	9	115	5	852	852
197695	KI346	Kenya	Africa	2016	1		3		0-4	male	bacteraemia	blood		ERR3797893	10	18	4	1	7	19	1	613	217
197696	KI347	Kenya	Africa	2016	19F		9		5-9	female	bacteraemia	blood		ERR3797896	5	5	4	1	10	1	118	5339	5339
197697	KI348	Kenya	Africa	2016	3		13		10-14	female	bacteraemia	blood		ERR3797900	12	11	2	6	6	22	14	700	230
197698	KI349	Kenya	Africa	2017	1		5		5-9	male	bacteraemia	blood		ERR3797903	10	18	4	1	7	19	1	613	217
197699	KI350	Kenya	Africa	2017	19A		0	1	0-4	male	bacteraemia	blood		ERR3797907	2	13	4	1	15	112	14	5372	5372/15025
197700	KI355	Kenya	Africa	2017	14		7		5-9	male	bacteraemia	blood		ERR3797919	2	5	36	55	17	21	14	842	63
197701	KI356	Kenya	Africa	2017	14		1		0-4	female	bacteraemia	blood		ERR3797923	10	19	2	17	6	22	14	5912	230
197702	KI362	Kenya	Africa	2017	genetic variant	6E(6A)	0	6	0-4	male	bacteraemia	blood		ERR3811937	12	5	1	2	6	1	269	5294	5294
197703	KI363	Kenya	Africa	2017	29		2		0-4	female	bacteraemia	blood		ERR3797939	16	9	253	3	9	16	5	5329	5329
197704	KC1740	Kenya	Africa	2004	35B		2		0-4	female	carriage	nasopharynx		ERR3813006	10	5	54	1	238	1	6	5396	1146
197705	KC1741	Kenya	Africa	2004	6B		2		0-4	female	carriage	nasopharynx		ERR3813010	51	66	1	1	6	1	108	854	854
197706	KC1742	Kenya	Africa	2004	16F		1		0-4	female	carriage	nasopharynx		ERR3812306	1	5	9	18	17	1	31	2055	Sing2055
197707	KC1743	Kenya	Africa	2004	6E(6Bii)		1		0-4	male	carriage	nasopharynx		ERR3813014	51	66	1	1	6	1	108	854	854
197708	KC1744	Kenya	Africa	2004	9N		1		0-4	male	carriage	nasopharynx		ERR3813018	8	5	7	12	15	16	6	3983	3983
197709	KC1745	Kenya	Africa	2004	19F		1		0-4	male	carriage	nasopharynx		ERR3770172	5	5	4	1	10	1	118	5339	5339
197710	KC1746	Kenya	Africa	2004	19F		1		0-4	female	carriage	nasopharynx		ERR3797555	5	5	4	1	6	1	118	844	5339
197711	KC1748	Kenya	Africa	2004	35B		1		0-4	female	carriage	nasopharynx		ERR3770170	10	16	54	1	32	1	118	1146	1146
197712	KC1749	Kenya	Africa	2004	6B		1		0-4	female	carriage	nasopharynx		ERR3813022	51	66	1	1	6	1	108	854	854
197713	KC1750	Kenya	Africa	2004	6A		2		0-4	female	carriage	nasopharynx		ERR3812309	2	9	54	5	6	115	15	5946	7063
197714	KC1752	Kenya	Africa	2004	19F		1		0-4	male	carriage	nasopharynx		ERR3812314	5	5	4	1	6	1	118	844	5339
197715	KC1753	Kenya	Africa	2004	19F		1		0-4	male	carriage	nasopharynx		ERR3812317	12	8	9	104	3	20	6	2715	347
197716	KC1754	Kenya	Africa	2004	8		2		0-4	male	carriage	nasopharynx		ERR3770173	2	5	9	1	125	14	31	2234	2234
197717	KC1755	Kenya	Africa	2004	9V		2		0-4	male	carriage	nasopharynx		ERR3812322	10	11	4	5	6	111	111	5283	706
197718	KC1756	Kenya	Africa	2004	23F		5		5-9	female	carriage	nasopharynx		ERR3770258	43	5	4	16	7	79	255	2714	7689
197719	KC1757	Kenya	Africa	2004	17F		4		0-4	female	carriage	nasopharynx		ERR3770176	10	5	54	1	9	1	6	5753	1146
197720	KC1758	Kenya	Africa	2004	6B		1		0-4	female	carriage	nasopharynx		ERR3813026	51	66	1	1	6	1	108	854	854
197721	KC1759	Kenya	Africa	2004	inconclusive	serogroup 24	2		0-4	female	carriage	nasopharynx		ERR3797386	58	9	54	10	6	88	31	2818	2818
197722	KC1760	Kenya	Africa	2004	9V		5		5-9	male	carriage	nasopharynx		ERR3770209	2	11	4	5	6	111	420	6114	706
197723	KC1761	Kenya	Africa	2004	19F		2		0-4	male	carriage	nasopharynx		ERR3812323	5	5	4	1	10	1	118	5339	5339
197724	KC1762	Kenya	Africa	2004	11A		2		0-4	male	carriage	nasopharynx		ERR3813030	2	5	36	3	6	339	1	5752	5902
197725	KC1763	Kenya	Africa	2004	10A		10		10-14	female	carriage	nasopharynx		ERR3770087	16	9	75	3	9	115	5	852	852
197726	KC1764	Kenya	Africa	2004	19F		10		10-14	female	carriage	nasopharynx		ERR3770145	5	5	4	1	10	1	118	5339	5339
197727	KC1766	Kenya	Africa	2004	15A		23		20-24	male	carriage	nasopharynx		ERR3770024	1	8	73	47	36	1	5	703	703
197728	KC1768	Kenya	Africa	2004	9V		1		0-4	female	carriage	nasopharynx		ERR3813034	2	11	4	5	6	111	111	706	706
197729	KC1769	Kenya	Africa	2004	19F		2		0-4	female	carriage	nasopharynx		ERR3812328	12	8	9	104	3	20	6	2715	347
197730	KC1770	Kenya	Africa	2004	19A		2		0-4	female	carriage	nasopharynx		ERR3813038	7	11	4	1	6	112	14	847	156/162
197731	KC1771	Kenya	Africa	2004	6A		1		0-4	female	carriage	nasopharynx		ERR3812331	6	57	83	6	7	1	9	5354	914
197732	KC1772	Kenya	Africa	2004	15BC		1		0-4	female	carriage	nasopharynx		ERR3813042	1	5	255	18	36	340	269	5796	5796
197733	KC1774	Kenya	Africa	2004	23F		2		0-4	male	carriage	nasopharynx		ERR3813046	7	13	8	5	6	6	124	988	138/176
197734	KC1775	Kenya	Africa	2004	13		1		0-4	male	carriage	nasopharynx		ERR3812336	1	11	74	10	6	14	18	701	701
197735	KC1776	Kenya	Africa	2004	6A		1		0-4	male	carriage	nasopharynx		ERR3797561	6	57	83	6	7	1	9	5354	914
197736	KC1777	Kenya	Africa	2004	15BC		2		0-4	female	carriage	nasopharynx		ERR3812339	1	11	74	5	6	103	18	5340	701
197737	KC1778	Kenya	Africa	2004	15BC		2		0-4	female	carriage	nasopharynx		ERR3813051	1	5	255	18	36	340	269	5796	5796
197738	KC1779	Kenya	Africa	2004	15BC		2		0-4	female	carriage	nasopharynx		ERR3812342	6	5	2	5	17	20	148	1264	1264
197739	KC1780	Kenya	Africa	2004	14		2		0-4	female	carriage	nasopharynx		ERR3813055	2	5	36	55	17	21	14	842	63
197740	KC1782	Kenya	Africa	2004	15BC		2		0-4	male	carriage	nasopharynx		ERR3812350	8	5	36	1	6	1	6	5336	5902
197741	KC1784	Kenya	Africa	2004	19F		2		0-4	male	carriage	nasopharynx		ERR3812354	1	17	73	47	36	1	5	5943	703
197742	KC1785	Kenya	Africa	2004	23B		2		0-4	male	carriage	nasopharynx		ERR3812358	2	5	4	63	17	112	17	4894	4894
197743	KC1786	Kenya	Africa	2004	6E(6Bii)		5		5-9	female	carriage	nasopharynx		ERR3812362	51	66	1	1	6	1	108	854	854
197744	KC1787	Kenya	Africa	2004	7C		5		5-9	female	carriage	nasopharynx		ERR3813063	7	13	4	3	9	6	8	2054	338
197745	KC1788	Kenya	Africa	2004	9V		2		0-4	female	carriage	nasopharynx		ERR3812366	10	11	4	1	6	111	111	5390	706
197746	KC1789	Kenya	Africa	2004	13		2		0-4	female	carriage	nasopharynx		ERR3812370	1	11	74	10	6	14	18	701	701
197747	KC1790	Kenya	Africa	2004	14		2		0-4	female	carriage	nasopharynx		ERR3813067	2	5	36	55	17	21	14	842	63
197748	KC1791	Kenya	Africa	2004	11A		5		5-9	male	carriage	nasopharynx		ERR3812374	2	5	36	3	6	1	107	843	5902
197749	KC1792	Kenya	Africa	2004	13		1		0-4	male	carriage	nasopharynx		ERR3797247	1	11	74	10	6	14	18	701	701
197750	KC1793	Kenya	Africa	2004	6A		1		0-4	male	carriage	nasopharynx		ERR3812378	1	25	4	4	15	20	17	5951	473
197751	KC1794	Kenya	Africa	2004	14		2		0-4	male	carriage	nasopharynx		ERR3797563	12	8	9	10	17	1	14	5948	Sing5948
197752	KC1795	Kenya	Africa	2004	23B		2		0-4	male	carriage	nasopharynx		ERR3812382	8	5	4	1	15	1	14	5370	5902
197753	KC1796	Kenya	Africa	2004	35A		9		5-9	female	carriage	nasopharynx		ERR3770239	1	5	36	3	6	1	9	840	5902
197754	KC1798	Kenya	Africa	2004	23F		6		5-9	female	carriage	nasopharynx		ERR3770148	43	5	4	16	7	79	255	2714	7689
197755	KC1800	Kenya	Africa	2004	10A		7		5-9	male	carriage	nasopharynx		ERR3770154	16	9	75	3	9	115	5	852	852
197756	KC1801	Kenya	Africa	2004	9V		8		5-9	male	carriage	nasopharynx		ERR3770078	1	16	4	10	25	1	31	5363	14892
197757	KC1802	Kenya	Africa	2004	16F		5		5-9	male	carriage	nasopharynx		ERR3770069	50	9	15	1	36	3	31	5326	5326
197758	KC1803	Kenya	Africa	2004	1		8		5-9	male	carriage	nasopharynx		ERR3770157	10	18	4	1	7	19	9	217	217
197759	KC1804	Kenya	Africa	2004	20		11		10-14	female	carriage	nasopharynx		ERR3770121	13	5	4	10	17	28	110	702	702
197760	KC1805	Kenya	Africa	2004	19B		21		20-24	male	carriage	nasopharynx		ERR3770060	10	65	10	16	15	1	75	5368	7053
197761	KC1806	Kenya	Africa	2004	23B		58		55-59	female	carriage	nasopharynx		ERR3770012	2	5	4	63	17	112	17	4894	4894
197762	KC1807	Kenya	Africa	2004	6A		2		0-4	female	carriage	nasopharynx		ERR3797188	16	32	4	5	17	92	17	499	499
197763	KC1808	Kenya	Africa	2004	10A		2		0-4	female	carriage	nasopharynx		ERR3813071	16	9	75	3	9	115	5	852	852
197764	KC1809	Kenya	Africa	2004	3		2		0-4	female	carriage	nasopharynx		ERR3813075	12	11	2	6	6	22	14	700	230
197765	KC1810	Kenya	Africa	2004	17F		1		0-4	female	carriage	nasopharynx		ERR3813079	10	5	54	1	9	1	6	5753	1146
197766	KC1811	Kenya	Africa	2004	18C		6		5-9	female	carriage	nasopharynx		ERR3770090	10	11	4	16	15	1	145	1381	1381
197767	KC1812	Kenya	Africa	2004	17F		2		0-4	female	carriage	nasopharynx		ERR3770139	7	13	8	5	9	6	8	848	138/176
197768	KC1813	Kenya	Africa	2004	6A		1		0-4	female	carriage	nasopharynx		ERR3812386	51	66	1	1	6	1	108	854	854
197769	KC1815	Kenya	Africa	2004	10A		2		0-4	male	carriage	nasopharynx		ERR3813087	16	9	253	3	9	16	5	5329	5329
197770	KC1816	Kenya	Africa	2004	23F		2		0-4	male	carriage	nasopharynx		ERR3797195	43	5	4	16	7	79	255	2714	7689
197771	KC1817	Kenya	Africa	2004	9V		2		0-4	male	carriage	nasopharynx		ERR3812390	2	11	4	5	6	111	111	706	706
197772	KC1818	Kenya	Africa	2004	6A		2		0-4	female	carriage	nasopharynx		ERR3812394	6	57	83	6	7	1	9	5354	914
197773	KC1819	Kenya	Africa	2004	18C		2		0-4	male	carriage	nasopharynx		ERR3812398	10	11	4	16	15	1	145	1381	1381
197774	KC1820	Kenya	Africa	2004	16F		2		0-4	male	carriage	nasopharynx		ERR3812402	1	9	9	18	6	1	31	5250	5250/5947/15006
197775	KC1821	Kenya	Africa	2004	6A		1		0-4	male	carriage	nasopharynx		ERR3813091	6	57	83	28	7	1	18	5386	914
197776	KC1822	Kenya	Africa	2004	23B		2		0-4	male	carriage	nasopharynx		ERR3812406	8	5	4	1	15	1	14	5370	5902
197777	KC1823	Kenya	Africa	2004	23B		2		0-4	male	carriage	nasopharynx		ERR3812410	8	5	4	1	15	1	14	5370	5902
197778	KC1824	Kenya	Africa	2004	16F		2		0-4	male	carriage	nasopharynx		ERR3812415	1	10	9	18	259	1	262	6116	Sing6116
197779	KC1825	Kenya	Africa	2004	6A		2		0-4	male	carriage	nasopharynx		ERR3813095	6	57	83	28	7	1	18	5386	914
197780	KC1826	Kenya	Africa	2004	4		5		5-9	male	carriage	nasopharynx		ERR3770221	16	13	4	18	6	108	14	853	247
197781	KC1827	Kenya	Africa	2004	15A		5		5-9	male	carriage	nasopharynx		ERR3770072	8	5	36	1	6	1	6	5336	5902
197782	KC1828	Kenya	Africa	2004	19F		5		5-9	male	carriage	nasopharynx		ERR3813099	12	8	9	104	3	20	6	2715	347
197783	KC1829	Kenya	Africa	2004	3		2		0-4	male	carriage	nasopharynx		ERR3813103	12	11	2	6	6	22	14	700	230
197784	KC1830	Kenya	Africa	2004	19A		9		5-9	female	carriage	nasopharynx		ERR3770251	7	11	4	1	6	112	14	847	156/162
197785	KC1832	Kenya	Africa	2004	23B		6		5-9	male	carriage	nasopharynx		ERR3770008	2	5	4	63	17	112	17	4894	4894
197786	KC1833	Kenya	Africa	2004	18C		6		5-9	male	carriage	nasopharynx		ERR3770043	10	11	4	16	15	1	145	1381	1381
197787	KC1836	Kenya	Africa	2004	15A		74		70-74	female	carriage	nasopharynx		ERR3770242	8	5	36	1	6	1	6	5336	5902
197788	KC1838	Kenya	Africa	2004	7C		2		0-4	female	carriage	nasopharynx		ERR4229172	7	13	4	3	9	6	8	2054	338
197789	KC1839	Kenya	Africa	2004	6B		1		0-4	female	carriage	nasopharynx		ERR3812419	51	66	1	1	6	1	108	854	854
197790	KC1840	Kenya	Africa	2004	19F		1		0-4	female	carriage	nasopharynx		ERR3813111	5	5	4	1	27	1	118	5268	5339
197791	KC1841	Kenya	Africa	2004	6A		2		0-4	female	carriage	nasopharynx		ERR3812423	16	32	4	5	17	92	17	499	499
197792	KC1842_2	Kenya	Africa	2004	14		2		0-4	female	carriage	nasopharynx		ERR3769727	2	5	36	55	17	21	14	842	63
197793	KC1843	Kenya	Africa	2004	34		1		0-4	male	carriage	nasopharynx		ERR3812046	2	5	4	10	13	1	18	5258	5258
197794	KC1844	Kenya	Africa	2004	nontypable		1		0-4	male	carriage	nasopharynx		ERR3769981	12	5	19	104	238	177	9	5798	5798/5879
197795	KC1845	Kenya	Africa	2004	19F		2		0-4	male	carriage	nasopharynx		ERR3813115	5	5	4	1	6	1	118	844	5339
197796	KC1846	Kenya	Africa	2004	6E(6Bii)		1		0-4	male	carriage	nasopharynx		ERR3812050	12	5	19	104	238	177	9	5798	5798/5879
197797	KC1847	Kenya	Africa	2004	6A		2		0-4	male	carriage	nasopharynx		ERR3812054	16	32	4	5	17	92	17	499	499
197798	KC1848	Kenya	Africa	2004	19F		2		0-4	male	carriage	nasopharynx		ERR3812058	12	8	9	1	3	20	57	5769	347
197799	KC1849	Kenya	Africa	2004	19F		2		0-4	female	carriage	nasopharynx		ERR3813119	2	5	4	1	10	1	118	5367	5339
197800	KC1850	Kenya	Africa	2004	6E(6Bii)		2		0-4	female	carriage	nasopharynx		ERR3813123	12	62	1	2	84	1	15	990	990
197801	KC1851	Kenya	Africa	2004	11A		2		0-4	female	carriage	nasopharynx		ERR3813127	8	5	4	3	6	1	17	5393	5902
197802	KC1853	Kenya	Africa	2004	6E(6Bii)		2		0-4	male	carriage	nasopharynx		ERR3813135	12	5	19	104	238	177	9	5798	5798/5879
197803	KC1854	Kenya	Africa	2004	nontypable		2		0-4	male	carriage	nasopharynx		ERR3770179	2	13	8	5	9	20	8	5950	Sing5950
197804	KC1855	Kenya	Africa	2004	nontypable		2		0-4	male	carriage	nasopharynx		ERR3812062	8	5	9	16	2	12	14	5387	Sing5387
197805	KC1856	Kenya	Africa	2004	14		2		0-4	male	carriage	nasopharynx		ERR3770163	2	5	36	55	17	21	14	842	63
197806	KC1857	Kenya	Africa	2004	19F		2		0-4	male	carriage	nasopharynx		ERR3812066	2	5	4	1	10	1	118	5367	5339
197807	KC1858	Kenya	Africa	2004	14		5		5-9	female	carriage	nasopharynx		ERR3812070	2	5	36	55	17	21	14	842	63
197808	KC1859	Kenya	Africa	2004	35B		4		0-4	female	carriage	nasopharynx		ERR3813140	10	5	54	1	238	1	6	5396	1146
197809	KC1860	Kenya	Africa	2004	6E(6Bii)		2		0-4	male	carriage	nasopharynx		ERR3812074	12	62	1	2	239	1	15	5397	990
197810	KC1862	Kenya	Africa	2004	19F		6		5-9	male	carriage	nasopharynx		ERR3770245	12	8	9	1	3	20	57	5769	347
197811	KC1863	Kenya	Africa	2004	4		7		5-9	male	carriage	nasopharynx		ERR3797272	16	13	4	18	6	108	14	853	247
197812	KC1864	Kenya	Africa	2004	14		5		5-9	male	carriage	nasopharynx		ERR3770004	2	5	36	55	17	21	14	842	63
197813	KC1865	Kenya	Africa	2004	16F		14		10-14	female	carriage	nasopharynx		ERR3770265	1	9	9	18	6	1	31	5250	5250/5947/15006
197814	KC1867	Kenya	Africa	2004	13		31		30-34	female	carriage	nasopharynx		ERR3769985	1	11	74	10	6	14	18	701	701
197815	KC1868_1	Kenya	Africa	2004	1		2		0-4	female	carriage	nasopharynx		ERR3797256	10	18	4	1	7	19	1	613	217
197816	KC1868_2	Kenya	Africa	2004	19A		2		0-4	female	carriage	nasopharynx		ERR3812078	7	11	4	1	6	112	14	847	156/162
197817	KC1869	Kenya	Africa	2004	4		2		0-4	female	carriage	nasopharynx		ERR3812082	16	13	4	18	6	108	14	853	247
197818	KC1870	Kenya	Africa	2004	11A		2		0-4	female	carriage	nasopharynx		ERR3813144	2	5	36	3	6	339	1	5752	5902
197819	KC1871	Kenya	Africa	2004	19F		2		0-4	female	carriage	nasopharynx		ERR3812086	12	8	9	104	3	20	6	2715	347
197820	KC1872	Kenya	Africa	2004	9V		1		0-4	male	carriage	nasopharynx		ERR3813148	10	11	4	5	6	111	111	5283	706
197821	KC1873	Kenya	Africa	2004	23F		2		0-4	male	carriage	nasopharynx		ERR3770252	43	5	4	16	7	79	255	2714	7689
197822	KC1874	Kenya	Africa	2004	12F		2		0-4	male	carriage	nasopharynx		ERR3813152	12	5	89	8	6	1	14	5352	989
197823	KC1876	Kenya	Africa	2004	19F		2		0-4	male	carriage	nasopharynx		ERR3813156	5	5	4	1	6	1	118	844	5339
197824	KC1877	Kenya	Africa	2004	18C		2		0-4	male	carriage	nasopharynx		ERR4229183	10	11	4	16	15	1	145	1381	1381
197825	KC1878	Kenya	Africa	2004	13		2		0-4	female	carriage	nasopharynx		ERR3813164	1	11	74	10	6	14	18	701	701
197826	KC1879	Kenya	Africa	2004	6A		2		0-4	female	carriage	nasopharynx		ERR3812090	12	8	230	5	6	1	6	5321	5321/14966
197827	KC1880	Kenya	Africa	2004	14		2		0-4	female	carriage	nasopharynx		ERR3769752	2	5	36	55	17	21	14	842	63
197828	KC1881	Kenya	Africa	2004	23F		2		0-4	female	carriage	nasopharynx		ERR3813168	43	285	4	16	7	383	255	6113	Sing6113
197829	KC1882	Kenya	Africa	2004	23F		2		0-4	female	carriage	nasopharynx		ERR3812094	43	5	4	16	7	79	255	2714	7689
197830	KC1883	Kenya	Africa	2004	23B		2		0-4	female	carriage	nasopharynx		ERR3813172	8	5	4	1	15	1	14	5370	5902
197831	KC1884	Kenya	Africa	2004	19F		2		0-4	male	carriage	nasopharynx		ERR4023747	5	5	4	1	6	1	118	844	5339
197832	KC1885	Kenya	Africa	2004	6E(6Bii)		2		0-4	male	carriage	nasopharynx		ERR3797196	7	9	255	10	9	1	14	5920	4368
197833	KC1886	Kenya	Africa	2004	19F		2		0-4	male	carriage	nasopharynx		ERR3770160	5	9	5	1	7	1	1	5331	2386
197834	KC1887	Kenya	Africa	2004	19B		1		0-4	male	carriage	nasopharynx		ERR3797389	10	65	10	16	15	1	75	5368	7053
197835	KC1888	Kenya	Africa	2004	19F		2		0-4	male	carriage	nasopharynx		ERR3797203	5	9	5	1	7	1	1	5331	2386
197836	KC1889	Kenya	Africa	2004	19F		5		5-9	female	carriage	nasopharynx		ERR3770015	12	8	9	104	3	20	6	2715	347
197837	KC1890	Kenya	Africa	2004	23F		2		0-4	female	carriage	nasopharynx		ERR3770182	43	5	4	16	7	79	255	2714	7689
197838	KC1891	Kenya	Africa	2004	14		2		0-4	female	carriage	nasopharynx		ERR3812098	12	19	2	17	6	22	14	230	230
197839	KC1892	Kenya	Africa	2004	4		4		0-4	female	carriage	nasopharynx		ERR3813180	16	13	4	18	6	108	14	853	247
197840	KC1893	Kenya	Africa	2004	6B		2		0-4	female	carriage	nasopharynx		ERR3797204	51	66	1	1	6	1	108	854	854
197841	KC1894	Kenya	Africa	2004	19F		2		0-4	female	carriage	nasopharynx		ERR4023748	5	5	4	1	10	1	118	5339	5339
197842	KC1895	Kenya	Africa	2004	9V		5		5-9	male	carriage	nasopharynx		ERR3813184	2	11	4	5	6	111	420	6114	706
197843	KC1896	Kenya	Africa	2004	23F		2		0-4	male	carriage	nasopharynx		ERR3812102	7	13	8	5	9	6	8	848	138/176
197844	KC1897	Kenya	Africa	2004	19F		2		0-4	male	carriage	nasopharynx		ERR3770081	5	5	4	1	10	1	118	5339	5339
197845	KC1898	Kenya	Africa	2004	9V		2		0-4	male	carriage	nasopharynx		ERR3813191	10	11	4	5	6	111	111	5283	706
197846	KC1899	Kenya	Africa	2004	6A		2		0-4	male	carriage	nasopharynx		ERR3769982	6	57	83	28	7	1	18	5386	914
197847	KC1900	Kenya	Africa	2004	15A		8		5-9	female	carriage	nasopharynx		ERR3769988	8	5	36	1	6	1	6	5336	5902
197848	KC1901	Kenya	Africa	2004	18C		7		5-9	female	carriage	nasopharynx		ERR3770037	10	11	4	16	15	1	145	1381	1381
197849	KC1902	Kenya	Africa	2004	9V		6		5-9	female	carriage	nasopharynx		ERR3770184	2	11	4	5	6	111	111	706	706
197850	KC1905	Kenya	Africa	2004	19F		25		25-29	female	carriage	nasopharynx		ERR3770096	5	5	4	1	10	1	118	5339	5339
197851	KC1906	Kenya	Africa	2004	18C		26		25-29	female	carriage	nasopharynx		ERR3770203	10	11	4	16	15	1	145	1381	1381
197852	KC1907	Kenya	Africa	2004	11A		23		20-24	male	carriage	nasopharynx		ERR3770218	2	5	36	3	6	339	1	5752	5902
197853	KC1908	Kenya	Africa	2004	19F		25		25-29	male	carriage	nasopharynx		ERR3770175	5	9	4	1	7	1	1	2386	2386
197854	KC1911	Kenya	Africa	2004	6E(6Bii)		2		0-4	male	carriage	nasopharynx		ERR3770185	12	126	1	2	6	1	14	14810	385
197855	KC1912	Kenya	Africa	2004	6A		2		0-4	male	carriage	nasopharynx		ERR3770200	6	57	83	6	7	1	9	5354	914
197856	KC1913	Kenya	Africa	2004	6A		2		0-4	male	carriage	nasopharynx		ERR3797211	7	9	4	13	15	20	28	2285	473
197857	KC1914	Kenya	Africa	2004	23B		2		0-4	male	carriage	nasopharynx		ERR3769986	8	5	4	1	15	1	14	5370	5902
197858	KC1915	Kenya	Africa	2004	15BC		2		0-4	male	carriage	nasopharynx		ERR3770136	6	5	2	5	17	20	148	1264	1264
197859	KC1916	Kenya	Africa	2004	10A		2		0-4	female	carriage	nasopharynx		ERR3812788	16	9	75	3	9	115	5	852	852
197860	KC1918	Kenya	Africa	2004	19F		2		0-4	female	carriage	nasopharynx		ERR3770075	5	9	4	1	7	1	1	2386	2386
197861	KC1919	Kenya	Africa	2004	15A		2		0-4	male	carriage	nasopharynx		ERR3797212	1	8	73	47	36	1	5	703	703
197862	KC1921	Kenya	Africa	2004	6E(6Bii)		2		0-4	male	carriage	nasopharynx		ERR3812106	1	11	4	38	256	14	9	6115	6085
197863	KC1922	Kenya	Africa	2004	23F		2		0-4	male	carriage	nasopharynx		ERR3812109	10	13	53	1	72	38	31	802	802
197864	KC1923	Kenya	Africa	2004	15A		2		0-4	male	carriage	nasopharynx		ERR3812112	1	8	73	47	36	1	5	703	703
197865	KC1924	Kenya	Africa	2004	6E(6Bii)		5		5-9	female	carriage	nasopharynx		ERR3770046	51	66	1	1	6	1	108	854	854
197866	KC1925	Kenya	Africa	2004	9V		2		0-4	female	carriage	nasopharynx		ERR3770040	10	11	4	1	6	111	111	5390	706
197867	KC1926	Kenya	Africa	2004	15A		2		0-4	female	carriage	nasopharynx		ERR3812117	8	5	36	1	6	1	6	5336	5902
197868	KC1927	Kenya	Africa	2004	nontypable		2		0-4	female	carriage	nasopharynx		ERR3770005	51	8	4	10	9	170	14	4156	4156/11985
197869	KC1928	Kenya	Africa	2004	13		2		0-4	female	carriage	nasopharynx		ERR3770255	1	11	74	10	6	14	18	701	701
197870	KC1929	Kenya	Africa	2004	23B		2		0-4	male	carriage	nasopharynx		ERR3812121	8	5	4	1	15	1	14	5370	5902
197871	KC1930	Kenya	Africa	2004	13		2		0-4	male	carriage	nasopharynx		ERR3769990	1	11	74	10	6	14	18	701	701
197872	KC1931	Kenya	Africa	2004	16F		2		0-4	male	carriage	nasopharynx		ERR3812126	2	10	9	18	36	1	31	5935	8397
197873	KC1932	Kenya	Africa	2004	13		2		0-4	male	carriage	nasopharynx		ERR3812793	1	11	74	10	6	14	18	701	701
197874	KC1933	Kenya	Africa	2004	23B		2		0-4	male	carriage	nasopharynx		ERR3812129	8	5	4	1	15	1	14	5370	5902
197875	KC1934	Kenya	Africa	2004	6E(6Bii)		9		5-9	female	carriage	nasopharynx		ERR3770018	12	5	19	104	238	177	9	5798	5798/5879
197876	KC1935	Kenya	Africa	2004	19B		6		5-9	female	carriage	nasopharynx		ERR3769980	10	65	10	16	15	1	75	5368	7053
197877	KC1936	Kenya	Africa	2004	4		7		5-9	female	carriage	nasopharynx		ERR3769993	16	13	4	18	6	108	14	853	247
197878	KC1937	Kenya	Africa	2004	19F		6		5-9	male	carriage	nasopharynx		ERR3770178	7	13	4	3	9	6	8	2054	338
197879	KC1938	Kenya	Africa	2004	23B		6		5-9	male	carriage	nasopharynx		ERR3770112	8	5	4	1	15	1	14	5370	5902
197880	KC1939	Kenya	Africa	2004	6A		2		0-4	female	carriage	nasopharynx		ERR4229181	16	32	4	5	17	92	17	499	499
197881	KC1940	Kenya	Africa	2004	6A		2		0-4	female	carriage	nasopharynx		ERR3769994	16	32	4	5	17	92	17	499	499
197882	KC1941	Kenya	Africa	2004	6E(6Bii)		2		0-4	female	carriage	nasopharynx		ERR3812137	54	62	4	10	15	142	386	5395	Sing5395
197883	KC1943	Kenya	Africa	2004	genetic variant	6E(6A)	6		5-9	female	carriage	nasopharynx		ERR3770261	12	5	1	2	6	1	269	5294	5294
197884	KC1944	Kenya	Africa	2004	19F		2		0-4	female	carriage	nasopharynx		ERR3770186	12	8	9	104	3	20	6	2715	347
197885	KC1945	Kenya	Africa	2004	19A		1		0-4	female	carriage	nasopharynx		ERR3770191	7	11	4	1	6	112	14	847	156/162
197886	KC1946	Kenya	Africa	2004	19F		2		0-4	male	carriage	nasopharynx		ERR3769998	5	5	4	1	6	1	118	844	5339
197887	KC1947	Kenya	Africa	2004	19A		2		0-4	male	carriage	nasopharynx		ERR3770002	7	11	4	1	6	112	14	847	156/162
197888	KC1948	Kenya	Africa	2004	23F		2		0-4	male	carriage	nasopharynx		ERR3770166	43	5	4	16	7	79	255	2714	7689
197889	KC1949	Kenya	Africa	2004	10A		2		0-4	male	carriage	nasopharynx		ERR3812142	16	9	75	3	9	115	5	852	852
197890	KC1950	Kenya	Africa	2004	23F		2		0-4	female	carriage	nasopharynx		ERR3770189	43	5	4	16	7	79	255	2714	7689
197891	KC1952	Kenya	Africa	2004	16F		2		0-4	female	carriage	nasopharynx		ERR3770181	1	9	9	18	6	1	31	5250	5250/5947/15006
197892	KC1953	Kenya	Africa	2004	23F		2		0-4	female	carriage	nasopharynx		ERR3770010	43	5	4	16	7	79	255	2714	7689
197893	KC1954	Kenya	Africa	2004	16F		2		0-4	female	carriage	nasopharynx		ERR3770013	1	9	9	18	6	1	31	5250	5250/5947/15006
197894	KC1956	Kenya	Africa	2004	23B		1		0-4	male	carriage	nasopharynx		ERR3770100	8	5	4	1	15	1	14	5370	5902
197895	KC1957	Kenya	Africa	2004	6A		2		0-4	male	carriage	nasopharynx		ERR3770016	6	57	83	6	7	1	9	5354	914
197896	KC1958	Kenya	Africa	2004	23B		2		0-4	male	carriage	nasopharynx		ERR3797219	8	5	4	1	15	1	14	5370	5902
197897	KC1959	Kenya	Africa	2004	6A		2		0-4	male	carriage	nasopharynx		ERR3797248	6	57	83	6	7	1	9	5354	914
197898	KC1960	Kenya	Africa	2004	34		2		0-4	male	carriage	nasopharynx		ERR3770192	8	8	29	1	240	1	6	5398	5398/14814
197899	KC1961	Kenya	Africa	2004	11A		2		0-4	female	carriage	nasopharynx		ERR4229140	172	5	36	3	6	1	6	5399	5902
197900	KC1962	Kenya	Africa	2004	18C		2		0-4	female	carriage	nasopharynx		ERR3770022	10	11	4	16	15	1	145	1381	1381
197901	KC1963	Kenya	Africa	2004	23F		2		0-4	male	carriage	nasopharynx		ERR3770025	43	5	4	1	7	79	255	5382	7689
197902	KC1964	Kenya	Africa	2004	15A		5		5-9	male	carriage	nasopharynx		ERR3770030	8	5	36	1	6	1	6	5336	5902
197903	KC1965	Kenya	Africa	2004	23A		5		5-9	male	carriage	nasopharynx		ERR3812145	7	13	8	5	9	6	8	848	138/176
197904	KC1966	Kenya	Africa	2004	23F		5		5-9	male	carriage	nasopharynx		ERR3770195	43	5	4	16	7	79	255	2714	7689
197905	KC1968	Kenya	Africa	2004	23A		7		5-9	female	carriage	nasopharynx		ERR3770001	7	13	8	5	9	6	8	848	138/176
197906	KC1969	Kenya	Africa	2004	15BC		8		5-9	female	carriage	nasopharynx		ERR3770215	1	5	255	18	86	340	269	14812	5796
197907	KC1970	Kenya	Africa	2004	19B		10		10-14	female	carriage	nasopharynx		ERR3769989	10	65	10	16	15	1	75	5368	7053
197908	KC1972	Kenya	Africa	2004	15BC		6		5-9	male	carriage	nasopharynx		ERR3770034	497	5	255	18	36	340	269	14811	5796
197909	KC1973	Kenya	Africa	2004	23F		13		10-14	female	carriage	nasopharynx		ERR3770054	43	5	4	16	7	79	255	2714	7689
197910	KC1974	Kenya	Africa	2004	15A		13		10-14	male	carriage	nasopharynx		ERR3769996	8	5	36	1	6	1	6	5336	5902
197911	KC1975	Kenya	Africa	2004	16F		16		15-19	male	carriage	nasopharynx		ERR3770233	1	9	9	18	6	1	31	5250	5250/5947/15006
197912	KC1976	Kenya	Africa	2004	6A		17		15-19	male	carriage	nasopharynx		ERR3770084	12	8	230	5	6	1	6	5321	5321/14966
197913	KC1977	Kenya	Africa	2004	6A		26		25-29	female	carriage	nasopharynx		ERR3769992	12	8	230	5	6	1	6	5321	5321/14966
197914	KC1978	Kenya	Africa	2004	19F		61		60-64	female	carriage	nasopharynx		ERR3770093	12	8	9	104	3	20	6	2715	347
197915	KC1979	Kenya	Africa	2004	19A		2		0-4	female	carriage	nasopharynx		ERR3770028	7	11	4	1	6	112	14	847	156/162
197916	KC1980	Kenya	Africa	2004	genetic variant	6E(6A)	2		0-4	female	carriage	nasopharynx		ERR3770031	12	5	1	2	6	1	269	5294	5294
197917	KC1981	Kenya	Africa	2004	14		2		0-4	female	carriage	nasopharynx		ERR3770227	2	5	36	55	17	21	14	842	63
197918	KC1982	Kenya	Africa	2004	29		2		0-4	female	carriage	nasopharynx		ERR3812150	16	9	2	3	9	16	5	5876	5329
197919	KC1983	Kenya	Africa	2004	14		2		0-4	male	carriage	nasopharynx		ERR3770198	2	5	36	55	17	21	14	842	63
197920	KC1984	Kenya	Africa	2004	35B		2		0-4	male	carriage	nasopharynx		ERR3770027	10	5	54	1	238	1	6	5396	1146
197921	KC1985	Kenya	Africa	2004	6E(6Bii)		2		0-4	male	carriage	nasopharynx		ERR3770201	7	9	255	10	9	1	14	5920	4368
197922	KC1986	Kenya	Africa	2004	6A		2		0-4	male	carriage	nasopharynx		ERR3770248	16	32	4	5	17	92	17	499	499
197923	KC1987	Kenya	Africa	2004	19F		2		0-4	male	carriage	nasopharynx		ERR3770230	12	8	9	1	3	20	57	5769	347
197924	KC1988	Kenya	Africa	2004	19F		2		0-4	female	carriage	nasopharynx		ERR3812153	7	13	8	5	9	6	8	848	138/176
197925	KC1989	Kenya	Africa	2004	6E(6Bii)		2		0-4	female	carriage	nasopharynx		ERR3770109	12	62	1	2	84	1	15	990	990
197926	KC1990	Kenya	Africa	2004	10B		2		0-4	female	carriage	nasopharynx		ERR3812158	43	31	9	1	17	1	9	5944	Sing5944
197927	KC1991	Kenya	Africa	2004	6E(6Bii)		2		0-4	female	carriage	nasopharynx		ERR3812161	12	62	1	2	84	1	15	990	990
197928	KC1992	Kenya	Africa	2004	20		2		0-4	female	carriage	nasopharynx		ERR3812166	13	5	4	10	17	28	168	5392	702
197929	KC1993	Kenya	Africa	2004	19F		2		0-4	male	carriage	nasopharynx		ERR3812169	2	5	4	1	10	1	118	5367	5339
197930	KC1995	Kenya	Africa	2004	35A		2		0-4	male	carriage	nasopharynx		ERR3770204	1	10	36	3	6	1	9	5394	5902
197931	KC1996	Kenya	Africa	2004	6E(6Bii)		2		0-4	male	carriage	nasopharynx		ERR3770035	12	62	1	2	84	1	15	990	990
197932	KC1997	Kenya	Africa	2004	13		2		0-4	male	carriage	nasopharynx		ERR3812173	1	11	74	10	6	14	18	701	701
197933	KC1998	Kenya	Africa	2004	18C		2		0-4	female	carriage	nasopharynx		ERR3770207	43	60	9	1	9	14	6	5068	5068
197934	KC2000	Kenya	Africa	2004	6B		2		0-4	female	carriage	nasopharynx		ERR3797220	51	66	1	1	6	1	108	854	854
197935	KC2001	Kenya	Africa	2004	6B		2		0-4	female	carriage	nasopharynx		ERR3797224	51	66	1	1	6	1	108	854	854
197936	KC2002	Kenya	Africa	2004	23F		4		0-4	female	carriage	nasopharynx		ERR3812178	43	5	4	16	7	79	255	2714	7689
197937	KC2003	Kenya	Africa	2004	20		2		0-4	male	carriage	nasopharynx		ERR3770063	13	5	4	10	17	28	168	5392	702
197938	KC2004	Kenya	Africa	2004	19B		2		0-4	male	carriage	nasopharynx		ERR3812797	10	65	4	16	15	1	75	5391	7053
197939	KC2005	Kenya	Africa	2004	20		2		0-4	male	carriage	nasopharynx		ERR3812181	13	5	4	10	17	28	168	5392	702
197940	KC2006	Kenya	Africa	2004	6E(6Bii)		2		0-4	male	carriage	nasopharynx		ERR3770066	12	62	1	2	239	1	15	5397	990
197941	KC2007	Kenya	Africa	2004	15BC		9		5-9	female	carriage	nasopharynx		ERR3770049	1	32	97	5	6	88	18	4209	4209
197942	KC2008	Kenya	Africa	2004	19B		9		5-9	female	carriage	nasopharynx		ERR3770103	10	65	10	16	15	1	75	5368	7053
197943	KC2009	Kenya	Africa	2004	19B		6		5-9	female	carriage	nasopharynx		ERR3770224	10	65	10	16	15	1	75	5368	7053
197944	KC2010	Kenya	Africa	2004	19B		7		5-9	male	carriage	nasopharynx		ERR3770124	10	65	4	16	15	1	75	5391	7053
197945	KC2011	Kenya	Africa	2004	18F		8		5-9	male	carriage	nasopharynx		ERR3770169	10	13	19	5	15	1	145	2711	5287
197946	KC2012	Kenya	Africa	2004	23B		6		5-9	male	carriage	nasopharynx		ERR3770271	2	5	4	63	17	112	17	4894	4894
197947	KC2013	Kenya	Africa	2004	14		6		5-9	male	carriage	nasopharynx		ERR3769984	2	5	36	55	17	21	14	842	63
197948	KC2014	Kenya	Africa	2004	18C		12		10-14	female	carriage	nasopharynx		ERR3770259	10	11	4	16	15	1	145	1381	1381
197949	KC2015	Kenya	Africa	2004	1		11		10-14	male	carriage	nasopharynx		ERR3770210	10	18	4	1	7	19	9	217	217
197950	KC2016	Kenya	Africa	2004	1		30		30-34	male	carriage	nasopharynx		ERR3770038	10	18	4	1	7	19	9	217	217
197951	KC2017	Kenya	Africa	2004	14		39		35-39	male	carriage	nasopharynx		ERR3770041	2	5	36	55	17	21	14	842	63
197952	KC2018	Kenya	Africa	2006	1		4		0-4	male	carriage	nasopharynx		ERR3797231	10	18	4	1	7	19	9	217	217
197953	KC2019	Kenya	Africa	2006	6E(6Bii)		3		0-4	female	carriage	nasopharynx		ERR3812186	1	11	74	10	6	14	18	701	701
197954	KC2020	Kenya	Africa	2006	19F		3		0-4	male	carriage	nasopharynx		ERR3770044	12	8	9	104	3	20	418	6088	347
197955	KC2021	Kenya	Africa	2006	6A		3		0-4	male	carriage	nasopharynx		ERR3770047	16	32	4	5	17	92	17	499	499
197956	KC2022	Kenya	Africa	2006	7C		5		5-9	male	carriage	nasopharynx		ERR3770050	10	65	10	1	27	1	6	5348	Sing5348
197957	KC2023	Kenya	Africa	2006	6A		2		0-4	female	carriage	nasopharynx		ERR3770213	16	32	4	5	17	92	17	499	499
197958	KC2024	Kenya	Africa	2006	19F		2		0-4	female	carriage	nasopharynx		ERR3812189	16	11	9	3	3	20	57	5759	347
197959	KC2025	Kenya	Africa	2006	3		0	3	0-4	female	carriage	nasopharynx		ERR3770216	2	32	9	47	6	21	17	458	458
197960	KC2026	Kenya	Africa	2006	19F		2		0-4	female	carriage	nasopharynx		ERR3812194	5	9	4	1	7	1	1	2386	2386
197961	KC2027	Kenya	Africa	2006	genetic variant	6E(6A)	3		0-4	female	carriage	nasopharynx		ERR3770219	12	5	1	2	6	1	269	5294	5294
197962	KC2028	Kenya	Africa	2006	35F		3		0-4	female	carriage	nasopharynx		ERR3770053	16	17	1	76	6	115	14	5353	5349
197963	KC2029	Kenya	Africa	2006	19F		2		0-4	female	carriage	nasopharynx		ERR3770056	5	9	4	1	7	1	14	5760	2386
197964	KC2030	Kenya	Africa	2006	35B		1		0-4	male	carriage	nasopharynx		ERR3770059	10	16	54	1	32	1	118	1146	1146
197965	KC2031	Kenya	Africa	2006	6A		3		0-4	female	carriage	nasopharynx		ERR3770062	16	32	4	5	17	92	17	499	499
197966	KC2032	Kenya	Africa	2006	6A		4		0-4	male	carriage	nasopharynx		ERR3770065	16	9	253	3	9	16	5	5329	5329
197967	KC2033	Kenya	Africa	2006	19F		3		0-4	male	carriage	nasopharynx		ERR3770068	5	9	5	1	7	1	1	5331	2386
197968	KC2034	Kenya	Africa	2006	19F		3		0-4	male	carriage	nasopharynx		ERR3770071	5	9	5	1	7	1	1	5331	2386
197969	KC2035	Kenya	Africa	2006	10A		0	7	0-4	male	carriage	nasopharynx		ERR3770074	16	9	75	3	9	115	5	852	852
197970	KC2036	Kenya	Africa	2006	6E(6Bii)		2		0-4	female	carriage	nasopharynx		ERR3770077	7	6	1	2	6	1	14	385	385
197971	KC2037	Kenya	Africa	2006	19F		1		0-4	female	carriage	nasopharynx		ERR3812197	5	5	4	1	10	1	118	5339	5339
197972	KC2038	Kenya	Africa	2006	19F		5		5-9	male	carriage	nasopharynx		ERR3770080	10	43	9	63	15	1	5	5351	849/5343/5351
197973	KC2039	Kenya	Africa	2006	18C		2		0-4	female	carriage	nasopharynx		ERR3812202	10	11	4	16	15	1	145	1381	1381
197974	KC2040	Kenya	Africa	2006	genetic variant	6E(6A)	0	7	0-4	female	carriage	nasopharynx		ERR3770083	12	62	1	2	6	374	14	6097	385
197975	KC2041	Kenya	Africa	2006	33D		0	3	0-4	male	carriage	nasopharynx		ERR3770086	8	88	4	18	9	112	19	5938	5938
197976	KC2042	Kenya	Africa	2006	10A		0	8	0-4	male	carriage	nasopharynx		ERR3770089	16	9	75	3	9	115	5	852	852
197977	KC2044	Kenya	Africa	2006	19F		3		0-4	male	carriage	nasopharynx		ERR3770222	12	8	9	1	3	20	57	5769	347
197978	KC2045	Kenya	Africa	2006	19F		5		5-9	female	carriage	nasopharynx		ERR3770225	12	8	9	1	3	20	57	5769	347
197979	KC2047	Kenya	Africa	2006	38		2		0-4	male	carriage	nasopharynx		ERR3812205	172	262	261	5	42	379	168	6103	5560/6090/6103
197980	KC2048	Kenya	Africa	2006	3		0	10	0-4	male	carriage	nasopharynx		ERR4229174	12	11	2	6	6	22	14	700	230
197981	KC2049	Kenya	Africa	2006	19B		1		0-4	female	carriage	nasopharynx		ERR3770098	15	5	62	10	6	378	118	6102	Sing6102
197982	KC2050	Kenya	Africa	2006	19F		2		0-4	male	carriage	nasopharynx		ERR3770099	5	65	4	1	27	1	118	5763	5339
197983	KC2217	Kenya	Africa	2006	19F		5		5-9	male	carriage	nasopharynx		ERR3770202	18	8	9	10	17	1	6	14859	3518
197984	KC2238	Kenya	Africa	2006	6E(6Bii)		5		5-9	female	carriage	nasopharynx		ERR3770214	12	5	19	104	238	177	9	5798	5798/5879
197985	KC2239	Kenya	Africa	2006	16F		2		0-4	male	carriage	nasopharynx		ERR3770217	1	9	9	18	6	1	31	5250	5250/5947/15006
197986	KC2240	Kenya	Africa	2006	6E(6Bii)		5		5-9	female	carriage	nasopharynx		ERR3812533	51	66	1	1	6	1	108	854	854
197987	KC2241	Kenya	Africa	2006	23B		4		0-4	female	carriage	nasopharynx		ERR3770220	2	5	4	63	17	112	17	4894	4894
197988	KC2243	Kenya	Africa	2006	33B		0	4	0-4	female	carriage	nasopharynx		ERR3770226	2	11	254	16	6	112	15	5376	Sing5376
197989	KC2244	Kenya	Africa	2006	19F		1		0-4	female	carriage	nasopharynx		ERR3812537	12	8	9	104	3	20	417	6095	347
197990	KC2245	Kenya	Africa	2006	19F		1		0-4	female	carriage	nasopharynx		ERR3812541	5	9	4	1	7	1	14	5760	2386
197991	KC2246	Kenya	Africa	2006	6A		0	8	0-4	male	carriage	nasopharynx		ERR3812545	16	32	29	5	17	92	17	5907	499
197992	KC2247	Kenya	Africa	2006	10A		2		0-4	male	carriage	nasopharynx		ERR3770197	16	9	75	3	9	115	5	852	852
197993	KC2248	Kenya	Africa	2006	6A		0	8	0-4	male	carriage	nasopharynx		ERR3812549	16	32	4	5	17	92	17	499	499
197994	KC2249	Kenya	Africa	2006	6A		0	7	0-4	female	carriage	nasopharynx		ERR3770246	1	11	54	5	6	1	5	5251	14841
197995	KC2250	Kenya	Africa	2006	19F		3		0-4	female	carriage	nasopharynx		ERR3770229	5	9	4	1	7	1	1	2386	2386
197996	KC2251	Kenya	Africa	2006	16F		3		0-4	male	carriage	nasopharynx		ERR3770232	1	9	9	18	6	1	31	5250	5250/5947/15006
197997	KC2252	Kenya	Africa	2006	18C		3		0-4	female	carriage	nasopharynx		ERR3770235	10	11	4	16	15	1	145	1381	1381
197998	KC2253	Kenya	Africa	2006	15BC		3		0-4	female	carriage	nasopharynx		ERR3770238	1	11	74	5	6	103	18	5340	701
197999	KC2254	Kenya	Africa	2006	6A		2		0-4	female	carriage	nasopharynx		ERR3770241	12	8	230	5	6	1	6	5321	5321/14966
198000	KC2255	Kenya	Africa	2006	14		4		0-4	female	carriage	nasopharynx		ERR3812553	12	5	2	17	6	22	14	4351	230
198001	KC2256	Kenya	Africa	2006	15BC		5		5-9	female	carriage	nasopharynx		ERR3770244	1	11	74	5	6	103	18	5340	701
198002	KC2257	Kenya	Africa	2006	7C		1		0-4	male	carriage	nasopharynx		ERR3812557	7	13	4	3	9	6	8	2054	338
198003	KC2258	Kenya	Africa	2006	9V		2		0-4	female	carriage	nasopharynx		ERR3812561	2	11	4	5	6	111	111	706	706
198004	KC2259	Kenya	Africa	2006	6E(6Bii)		0	10	0-4	female	carriage	nasopharynx		ERR3770247	51	66	1	1	6	1	108	854	854
198005	KC2260	Kenya	Africa	2006	6A		2		0-4	female	carriage	nasopharynx		ERR3812565	16	9	253	3	9	16	5	5329	5329
198006	KC2262	Kenya	Africa	2006	6A		1		0-4	male	carriage	nasopharynx		ERR3770254	12	8	230	5	6	1	6	5321	5321/14966
198007	KC2263	Kenya	Africa	2006	20		4		0-4	female	carriage	nasopharynx		ERR3770257	13	5	4	10	17	28	110	702	702
198008	KC2264	Kenya	Africa	2006	18C		2		0-4	female	carriage	nasopharynx		ERR3770260	10	11	34	16	15	1	145	1233	1381
198009	KC2265	Kenya	Africa	2006	19F		3		0-4	female	carriage	nasopharynx		ERR3797512	5	5	4	1	27	1	118	5268	5339
198010	KC2051	Kenya	Africa	2007	6A		0	9	0-4	female	carriage	nasopharynx		ERR3770102	16	32	4	5	17	92	17	499	499
198011	KC2052	Kenya	Africa	2007	19F		0	6	0-4	male	carriage	nasopharynx		ERR3770105	12	8	9	104	3	20	74	5766	347
198012	KC2053	Kenya	Africa	2007	35B		0	8	0-4	female	carriage	nasopharynx		ERR3770231	7	13	8	6	25	115	8	5358	338
198013	KC2054	Kenya	Africa	2007	19F		0	9	0-4	male	carriage	nasopharynx		ERR3770108	12	8	9	104	3	20	418	6088	347
198014	KC2055	Kenya	Africa	2007	6E(6Bii)		1		0-4	female	carriage	nasopharynx		ERR3770111	12	62	1	2	84	1	15	990	990
198015	KC2056	Kenya	Africa	2007	17F		6		5-9	male	carriage	nasopharynx		ERR3812210	5	5	6	10	9	1	19	5355	547
198016	KC2057	Kenya	Africa	2007	19F		0	10	0-4	female	carriage	nasopharynx		ERR3797394	5	5	4	1	10	1	118	5339	5339
198017	KC2058	Kenya	Africa	2007	6A		3		0-4	female	carriage	nasopharynx		ERR3812213	16	32	4	5	17	92	17	499	499
198018	KC2059	Kenya	Africa	2007	6A		0	9	0-4	female	carriage	nasopharynx		ERR3770234	16	32	4	5	17	92	17	499	499
198019	KC2060	Kenya	Africa	2007	13		0	8	0-4	male	carriage	nasopharynx		ERR3770237	1	126	74	10	6	14	18	2053	701
198020	KC2061	Kenya	Africa	2007	10A		3		0-4	female	carriage	nasopharynx		ERR3812218	16	9	75	3	9	115	5	852	852
198021	KC2062	Kenya	Africa	2007	19A		0	7	0-4	male	carriage	nasopharynx		ERR3770114	7	11	4	1	6	112	14	847	156/162
198022	KC2063	Kenya	Africa	2007	20		3		0-4	male	carriage	nasopharynx		ERR3770117	13	5	4	10	17	28	110	702	702
198023	KC2064	Kenya	Africa	2007	35A		3		0-4	male	carriage	nasopharynx		ERR3770120	1	5	36	3	6	1	9	840	5902
198024	KC2065	Kenya	Africa	2007	11A		0	9	0-4	male	carriage	nasopharynx		ERR3770123	2	5	36	3	17	339	1	5933	5902
198025	KC2066	Kenya	Africa	2007	6E(6Bii)		0	10	0-4	male	carriage	nasopharynx		ERR3770126	12	62	1	2	84	1	15	990	990
198026	KC2067	Kenya	Africa	2007	23B		3		0-4	male	carriage	nasopharynx		ERR3812221	8	5	4	1	15	1	14	5370	5902
198027	KC2068	Kenya	Africa	2007	14		2		0-4	female	carriage	nasopharynx		ERR3770129	2	5	36	55	17	21	14	842	63
198028	KC2069	Kenya	Africa	2007	23F		0	10	0-4	female	carriage	nasopharynx		ERR3770132	43	5	4	16	7	79	255	2714	7689
198029	KC2070	Kenya	Africa	2007	11A		1		0-4	male	carriage	nasopharynx		ERR3812226	2	5	36	3	6	1	107	843	5902
198030	KC2071	Kenya	Africa	2007	15BC		2		0-4	male	carriage	nasopharynx		ERR3770135	12	9	69	5	9	88	168	5371	Sing5371
198031	KC2072	Kenya	Africa	2007	genetic variant	6E(6A)	3		0-4	male	carriage	nasopharynx		ERR3770138	12	5	1	2	6	1	269	5294	5294
198032	KC2073	Kenya	Africa	2007	19F		3		0-4	female	carriage	nasopharynx		ERR3812229	5	5	4	1	10	1	118	5339	5339
198033	KC2074	Kenya	Africa	2007	6E(6Bii)		0	9	0-4	male	carriage	nasopharynx		ERR3770141	1	11	74	10	6	14	18	701	701
198034	KC2075	Kenya	Africa	2007	23F		2		0-4	male	carriage	nasopharynx		ERR3770144	43	5	4	16	7	79	255	2714	7689
198035	KC2076	Kenya	Africa	2007	11A		0	3	0-4	male	carriage	nasopharynx		ERR3770147	2	5	36	3	6	1	107	843	5902
198036	KC2077	Kenya	Africa	2007	28F		0	6	0-4	male	carriage	nasopharynx		ERR3812234	58	32	14	1	6	12	8	5373	Sing5373
198037	KC2078	Kenya	Africa	2007	1		0	10	0-4	male	carriage	nasopharynx		ERR3797397	10	18	4	1	7	19	9	217	217
198038	KC2079	Kenya	Africa	2007	19F		0	9	0-4	male	carriage	nasopharynx		ERR3770150	5	5	4	1	10	1	118	5339	5339
198039	KC2080	Kenya	Africa	2007	19F		3		0-4	female	carriage	nasopharynx		ERR3770153	12	8	9	104	3	20	418	6088	347
198040	KC2081	Kenya	Africa	2007	6E(6Bii)		1		0-4	male	carriage	nasopharynx		ERR3797402	51	66	1	1	6	1	108	854	854
198041	KC2083	Kenya	Africa	2007	15BC		2		0-4	male	carriage	nasopharynx		ERR3770159	1	11	74	10	6	14	18	701	701
198042	KC2085	Kenya	Africa	2007	23F		0	9	0-4	male	carriage	nasopharynx		ERR3812235	7	13	8	5	6	6	124	988	138/176
198043	KC2086	Kenya	Africa	2007	20		0	10	0-4	female	carriage	nasopharynx		ERR3811835	13	5	4	10	17	28	168	5392	702
198044	KC2087	Kenya	Africa	2007	6E(6Bii)		2		0-4	male	carriage	nasopharynx		ERR3770162	7	9	1	10	9	1	14	4368	4368
198045	KC2088	Kenya	Africa	2007	19F		0	6	0-4	female	carriage	nasopharynx		ERR3811839	5	5	4	1	10	1	118	5339	5339
198046	KC2089	Kenya	Africa	2007	11A		0	9	0-4	female	carriage	nasopharynx		ERR3812239	2	5	36	3	6	1	107	843	5902
198047	KC2090	Kenya	Africa	2007	23B		5		5-9	female	carriage	nasopharynx		ERR3797405	8	5	4	1	15	1	14	5370	5902
198048	KC2091	Kenya	Africa	2007	9V		3		0-4	male	carriage	nasopharynx		ERR3797410	2	11	10	5	6	129	17	4908	4881
198049	KC2092	Kenya	Africa	2007	15BC		0	9	0-4	female	carriage	nasopharynx		ERR3770165	1	5	255	18	36	340	269	5796	5796
198050	KC2093	Kenya	Africa	2007	6E(6Bii)		4		0-4	female	carriage	nasopharynx		ERR3770168	51	66	1	1	6	1	108	854	854
198051	KC2094	Kenya	Africa	2007	19F		4		0-4	male	carriage	nasopharynx		ERR3797413	5	65	4	1	27	1	118	5763	5339
198052	KC2095	Kenya	Africa	2007	11A		4		0-4	male	carriage	nasopharynx		ERR3770171	2	5	36	3	6	339	1	5752	5902
198053	KC2096	Kenya	Africa	2007	19F		2		0-4	female	carriage	nasopharynx		ERR3812244	5	5	4	1	10	1	118	5339	5339
198054	KC2097	Kenya	Africa	2007	23F		0	6	0-4	female	carriage	nasopharynx		ERR3770240	10	13	53	1	72	38	31	802	802
198055	KC2099	Kenya	Africa	2007	19F		3		0-4	male	carriage	nasopharynx		ERR3811847	5	9	9	1	7	1	1	14825	2386
198056	KC2100	Kenya	Africa	2007	35B		0	6	0-4	male	carriage	nasopharynx		ERR3812247	10	16	54	1	32	1	118	1146	1146
198057	KC2101	Kenya	Africa	2007	34		5		5-9	female	carriage	nasopharynx		ERR3797419	2	5	4	10	13	1	18	5258	5258
198058	KC2103	Kenya	Africa	2007	19F		0	6	0-4	male	carriage	nasopharynx		ERR3811855	5	5	4	1	10	1	118	5339	5339
198059	KC2104	Kenya	Africa	2007	6E(6Bii)		0	9	0-4	female	carriage	nasopharynx		ERR3811859	12	62	1	2	84	1	15	990	990
198060	KC2105	Kenya	Africa	2007	1		0	8	0-4	female	carriage	nasopharynx		ERR3797232	10	18	4	1	7	19	9	217	217
198061	KC2106	Kenya	Africa	2007	1		2		0-4	male	carriage	nasopharynx		ERR3797239	10	18	4	1	7	19	9	217	217
198062	KC2107	Kenya	Africa	2007	14		1		0-4	female	carriage	nasopharynx		ERR3797255	2	5	36	55	17	21	14	842	63
198063	KC2108	Kenya	Africa	2007	35B		0	6	0-4	male	carriage	nasopharynx		ERR3797423	10	16	54	1	32	1	118	1146	1146
198064	KC2110	Kenya	Africa	2007	23A		0	3	0-4	female	carriage	nasopharynx		ERR3811863	7	13	62	5	9	6	8	5357	138/176
198065	KC2111	Kenya	Africa	2007	35A		4		0-4	male	carriage	nasopharynx		ERR3812252	1	5	36	3	6	1	9	840	5902
198066	KC2112	Kenya	Africa	2007	14		0	9	0-4	male	carriage	nasopharynx		ERR3797431	12	19	2	17	6	22	14	230	230
198067	KC2113	Kenya	Africa	2007	19F		1		0-4	female	carriage	nasopharynx		ERR3811867	5	5	4	1	10	1	118	5339	5339
198068	KC2114	Kenya	Africa	2007	6E(6Bii)		0	3	0-4	male	carriage	nasopharynx		ERR3812255	12	5	19	104	238	177	9	5798	5798/5879
198069	KC2115	Kenya	Africa	2007	6A		0	10	0-4	female	carriage	nasopharynx		ERR3811871	6	57	83	6	7	1	9	5354	914
198070	KC2118	Kenya	Africa	2007	35B		3		0-4	male	carriage	nasopharynx		ERR3770264	10	5	54	1	238	1	6	5396	1146
198071	KC2119	Kenya	Africa	2007	20		0	3	0-4	female	carriage	nasopharynx		ERR3797434	13	5	4	10	17	28	110	702	702
198072	KC2120	Kenya	Africa	2007	19F		1		0-4	male	carriage	nasopharynx		ERR3797439	12	8	9	104	3	20	418	6088	347
198073	KC2121	Kenya	Africa	2007	15BC		0	7	0-4	female	carriage	nasopharynx		ERR3811875	6	5	2	5	17	20	148	1264	1264
198074	KC2122	Kenya	Africa	2007	11A		0	4	0-4	male	carriage	nasopharynx		ERR3797442	8	11	36	5	6	1	14	14822	Sing14822
198075	KC2123	Kenya	Africa	2007	6A		4		0-4	female	carriage	nasopharynx		ERR3770194	51	66	1	1	6	1	108	854	854
198076	KC2124	Kenya	Africa	2007	19F		0	7	0-4	male	carriage	nasopharynx		ERR3811879	2	5	4	1	10	1	118	5367	5339
198077	KC2125	Kenya	Africa	2007	23B		0	4	0-4	male	carriage	nasopharynx		ERR3811883	8	5	4	1	15	1	5	14791	5902
198078	KC2126	Kenya	Africa	2007	35B		0	7	0-4	male	carriage	nasopharynx		ERR3812263	10	16	54	1	32	1	118	1146	1146
198079	KC2127	Kenya	Africa	2007	20		2		0-4	male	carriage	nasopharynx		ERR3797447	13	5	4	10	17	28	110	702	702
198080	KC2128	Kenya	Africa	2007	19F		2		0-4	male	carriage	nasopharynx		ERR3812268	10	43	9	10	15	1	5	849	849/5343/5351
198081	KC2130	Kenya	Africa	2007	15BC		0	9	0-4	male	carriage	nasopharynx		ERR3797450	1	11	74	5	6	103	18	5340	701
198082	KC2131	Kenya	Africa	2007	6A		0	10	0-4	male	carriage	nasopharynx		ERR3812271	16	32	4	5	17	92	17	499	499
198083	KC2132	Kenya	Africa	2007	6B		2		0-4	female	carriage	nasopharynx		ERR3812276	51	66	1	1	6	1	108	854	854
198084	KC2133	Kenya	Africa	2007	19F		0	9	0-4	male	carriage	nasopharynx		ERR3812279	12	8	9	104	3	20	418	6088	347
198085	KC2135	Kenya	Africa	2007	35B		0	8	0-4	male	carriage	nasopharynx		ERR3811891	10	16	54	1	32	1	118	1146	1146
198086	KC2136	Kenya	Africa	2007	24F		4		0-4	female	carriage	nasopharynx		ERR4229157	58	32	62	10	6	130	9	5077	5077
198087	KC2137	Kenya	Africa	2007	20		0	10	0-4	male	carriage	nasopharynx		ERR3797458	13	5	4	10	17	28	110	702	702
198088	KC2138	Kenya	Africa	2007	6A		0	7	0-4	female	carriage	nasopharynx		ERR3811895	12	8	230	5	6	1	6	5321	5321/14966
198089	KC2140	Kenya	Africa	2007	23F		0	8	0-4	female	carriage	nasopharynx		ERR4229168	7	13	8	5	6	6	124	988	138/176
198090	KC2266	Kenya	Africa	2007	6A		0	9	0-4	female	carriage	nasopharynx		ERR3770263	6	57	83	6	7	1	9	5354	914
198091	KC2267	Kenya	Africa	2007	10A		0	8	0-4	female	carriage	nasopharynx		ERR3812569	16	9	253	3	9	16	5	5329	5329
198092	KC2268	Kenya	Africa	2007	6E(6Bii)		0	9	0-4	male	carriage	nasopharynx		ERR3812573	12	62	1	2	84	1	15	990	990
198093	KC2269	Kenya	Africa	2007	35A		0	7	0-4	female	carriage	nasopharynx		ERR3770249	1	5	36	3	6	1	9	840	5902
198094	KC2270	Kenya	Africa	2007	6E(6Bii)		0	8	0-4	male	carriage	nasopharynx		ERR3812577	12	5	19	104	238	177	9	5798	5798/5879
198095	KC2271	Kenya	Africa	2007	19F		0	9	0-4	male	carriage	nasopharynx		ERR3770266	5	5	4	1	27	1	118	5268	5339
198096	KC2273	Kenya	Africa	2007	19F		0	3	0-4	male	carriage	nasopharynx		ERR3797518	5	9	5	1	7	1	1	5331	2386
198097	KC2274	Kenya	Africa	2007	6A		0	9	0-4	female	carriage	nasopharynx		ERR3812581	6	57	83	6	7	1	9	5354	914
198098	KC2275	Kenya	Africa	2007	11A		0	8	0-4	female	carriage	nasopharynx		ERR3770272	8	5	36	3	6	1	31	5364	5902
198099	KC2276	Kenya	Africa	2007	18C		5		5-9	male	carriage	nasopharynx		ERR3770275	10	11	4	16	15	1	145	1381	1381
198100	KC2279	Kenya	Africa	2007	23F		0	8	0-4	female	carriage	nasopharynx		ERR3769987	7	13	8	5	6	128	124	1188	138/176
198101	KC2280	Kenya	Africa	2007	19F		0	6	0-4	male	carriage	nasopharynx		ERR3770188	5	5	4	1	6	1	118	844	5339
198102	KC2281	Kenya	Africa	2007	13		0	10	0-4	female	carriage	nasopharynx		ERR3812586	1	11	74	10	6	14	18	701	701
198103	KC2283	Kenya	Africa	2007	19F		0	8	0-4	female	carriage	nasopharynx		ERR3769991	12	8	9	1	3	641	57	14799	347
198104	KC2285	Kenya	Africa	2007	13		0	4	0-4	female	carriage	nasopharynx		ERR3812594	1	11	74	10	6	14	18	701	701
198105	KC2286	Kenya	Africa	2007	19F		0	8	0-4	male	carriage	nasopharynx		ERR3812598	5	9	4	1	7	1	1	2386	2386
198106	KC2287	Kenya	Africa	2007	18C		5		5-9	female	carriage	nasopharynx		ERR3812602	10	11	4	16	15	1	145	1381	1381
198107	KC2288	Kenya	Africa	2007	33D		5		5-9	female	carriage	nasopharynx		ERR3812606	8	88	4	18	9	112	19	5938	5938
198108	KC2290	Kenya	Africa	2007	11A		1		0-4	female	carriage	nasopharynx		ERR3797520	8	5	36	3	6	1	31	5364	5902
198109	KC2291	Kenya	Africa	2007	15A		0	9	0-4	female	carriage	nasopharynx		ERR3769995	54	5	4	1	6	1	111	991	991
198110	KC2293	Kenya	Africa	2007	18C		0	3	0-4	male	carriage	nasopharynx		ERR3770003	10	11	4	16	15	1	145	1381	1381
198111	KC2294	Kenya	Africa	2007	19F		0	10	0-4	male	carriage	nasopharynx		ERR3770007	2	5	4	1	10	1	118	5367	5339
198112	KC2295	Kenya	Africa	2007	6A		1		0-4	female	carriage	nasopharynx		ERR3812615	16	32	4	5	17	92	17	499	499
198113	KC2296	Kenya	Africa	2007	35B		0	10	0-4	female	carriage	nasopharynx		ERR3770253	10	16	54	1	32	22	15	14772	1146
198114	KC2298	Kenya	Africa	2007	21		2		0-4	female	carriage	nasopharynx		ERR3797526	6	284	2	5	9	20	148	14774	14774
198115	KC2299	Kenya	Africa	2007	10A		1		0-4	male	carriage	nasopharynx		ERR3770011	16	9	75	3	9	115	5	852	852
198116	KC2301	Kenya	Africa	2007	19F		1		0-4	male	carriage	nasopharynx		ERR3770014	5	5	4	1	10	1	118	5339	5339
198117	KC2302	Kenya	Africa	2007	4		0	7	0-4	female	carriage	nasopharynx		ERR3769755	16	13	4	18	6	108	14	853	247
198118	KC2304	Kenya	Africa	2007	35B		3		0-4	male	carriage	nasopharynx		ERR3770017	10	16	54	1	32	1	118	1146	1146
198119	KC2305	Kenya	Africa	2007	10A		0	8	0-4	male	carriage	nasopharynx		ERR3812623	16	9	75	3	9	115	5	852	852
198120	KC2306	Kenya	Africa	2007	13		0	9	0-4	female	carriage	nasopharynx		ERR3770020	1	11	74	10	6	111	18	14829	701
198121	KC2307	Kenya	Africa	2007	6A		0	9	0-4	male	carriage	nasopharynx		ERR3770023	6	57	83	6	7	1	9	5354	914
198122	KC2308	Kenya	Africa	2007	4		0	6	0-4	male	carriage	nasopharynx		ERR3770256	16	13	4	18	6	108	14	853	247
198123	KC2309	Kenya	Africa	2007	21		1		0-4	male	carriage	nasopharynx		ERR3770026	6	284	2	5	9	20	148	14774	14774
198124	KC2310	Kenya	Africa	2007	3		4		0-4	male	carriage	nasopharynx		ERR3770029	12	11	2	6	6	22	14	700	230
198125	KC2311	Kenya	Africa	2007	15A		3		0-4	male	carriage	nasopharynx		ERR3770032	54	5	4	1	6	1	111	991	991
198126	KC2312	Kenya	Africa	2007	6A		4		0-4	male	carriage	nasopharynx		ERR3770033	16	32	4	5	17	92	17	499	499
198127	KC2313	Kenya	Africa	2007	28F		3		0-4	male	carriage	nasopharynx		ERR3770036	58	32	14	1	6	12	8	5373	Sing5373
198128	KC2314	Kenya	Africa	2007	11A		0	9	0-4	male	carriage	nasopharynx		ERR3770039	2	5	36	3	6	339	1	5752	5902
198129	KC2315	Kenya	Africa	2007	35B		0	7	0-4	male	carriage	nasopharynx		ERR3812627	10	16	54	1	32	1	118	1146	1146
198130	KC2316	Kenya	Africa	2007	10A		4		0-4	male	carriage	nasopharynx		ERR3797534	16	9	75	3	9	115	5	852	852
198131	KC2317	Kenya	Africa	2007	15BC		0	9	0-4	male	carriage	nasopharynx		ERR3770042	1	5	36	3	6	1	9	840	5902
198132	KC2318	Kenya	Africa	2007	14		2		0-4	female	carriage	nasopharynx		ERR3812631	2	5	36	55	17	21	14	842	63
198133	KC2322	Kenya	Africa	2007	19B		3		0-4	female	carriage	nasopharynx		ERR3811940	10	65	10	16	15	1	75	5368	7053
198134	KC2323	Kenya	Africa	2007	33D		0	7	0-4	male	carriage	nasopharynx		ERR3812635	8	88	4	18	9	112	19	5938	5938
198135	KC2324	Kenya	Africa	2007	14		0	7	0-4	female	carriage	nasopharynx		ERR3812801	5	5	4	1	10	1	118	5339	5339
198136	KC2325	Kenya	Africa	2007	23F		0	9	0-4	male	carriage	nasopharynx		ERR3812805	7	13	8	5	6	6	124	988	138/176
198137	KC2326	Kenya	Africa	2007	15BC		5		5-9	female	carriage	nasopharynx		ERR3812809	1	5	255	18	36	340	269	5796	5796
198138	KC2327	Kenya	Africa	2007	13		3		0-4	female	carriage	nasopharynx		ERR3812429	1	11	74	10	6	14	18	701	701
198139	KC2328	Kenya	Africa	2007	3		4		0-4	male	carriage	nasopharynx		ERR3811944	2	32	165	5	6	112	145	6193	5292
198140	KC2329	Kenya	Africa	2007	16F		1		0-4	male	carriage	nasopharynx		ERR3812433	7	158	4	53	67	20	1	14790	705/14790
198141	KC2142	Kenya	Africa	2008	19F		0	4	0-4	male	carriage	nasopharynx		ERR3811900	5	5	4	1	10	1	118	5339	5339
198142	KC2143	Kenya	Africa	2008	7C		0	9	0-4	male	carriage	nasopharynx		ERR3811904	7	13	4	3	9	6	8	2054	338
198143	KC2144	Kenya	Africa	2008	6E(6Bii)		0	9	0-4	male	carriage	nasopharynx		ERR4229151	51	66	1	1	6	1	108	854	854
198144	KC2145	Kenya	Africa	2008	15BC		0	9	0-4	female	carriage	nasopharynx		ERR3797463	1	11	74	5	6	103	18	5340	701
198145	KC2146	Kenya	Africa	2008	22A		0	9	0-4	male	carriage	nasopharynx		ERR3797466	2	18	6	10	17	1	19	5266	5266
198146	KC2147	Kenya	Africa	2008	35B		0	10	0-4	male	carriage	nasopharynx		ERR3770177	10	16	54	1	32	1	118	1146	1146
198147	KC2148	Kenya	Africa	2008	19F		0	9	0-4	female	carriage	nasopharynx		ERR3812295	5	5	4	1	10	1	118	5339	5339
198148	KC2150	Kenya	Africa	2008	19F		0	10	0-4	male	carriage	nasopharynx		ERR3797471	5	5	4	1	10	1	118	5339	5339
198149	KC2151	Kenya	Africa	2008	9V		4		0-4	male	carriage	nasopharynx		ERR3797474	1	5	36	3	6	1	9	840	5902
198150	KC2152	Kenya	Africa	2008	19F		0	7	0-4	female	carriage	nasopharynx		ERR3797479	12	8	9	104	15	20	418	14815	347
198151	KC2153	Kenya	Africa	2008	16F		4		0-4	female	carriage	nasopharynx		ERR3812304	1	5	9	18	17	1	31	2055	Sing2055
198152	KC2154	Kenya	Africa	2008	6A		0	3	0-4	male	carriage	nasopharynx		ERR3797483	6	57	83	6	7	1	9	5354	914
198153	KC2155	Kenya	Africa	2008	13		0	6	0-4	male	carriage	nasopharynx		ERR3811912	1	11	74	10	6	14	18	701	701
198154	KC2156	Kenya	Africa	2008	23F		0	9	0-4	male	carriage	nasopharynx		ERR3812307	43	5	4	16	7	79	255	2714	7689
198155	KC2157	Kenya	Africa	2008	19F		0	9	0-4	female	carriage	nasopharynx		ERR3812312	12	8	9	1	3	20	57	5769	347
198156	KC2158	Kenya	Africa	2008	6E(6Bii)		2		0-4	female	carriage	nasopharynx		ERR3797486	2	25	4	4	15	20	28	1211	473
198157	KC2159	Kenya	Africa	2008	15A		0	4	0-4	female	carriage	nasopharynx		ERR3770180	54	5	4	1	6	1	111	991	991
198158	KC2160	Kenya	Africa	2008	6A		0	9	0-4	male	carriage	nasopharynx		ERR3811916	12	8	230	5	6	1	6	5321	5321/14966
198159	KC2161	Kenya	Africa	2008	6A		2		0-4	female	carriage	nasopharynx		ERR3811920	12	8	230	5	6	1	6	5321	5321/14966
198160	KC2162	Kenya	Africa	2008	14		0	7	0-4	female	carriage	nasopharynx		ERR3811924	1	10	4	1	9	3	417	11112	15
198161	KC2163	Kenya	Africa	2008	14		2		0-4	female	carriage	nasopharynx		ERR3811928	5	5	4	1	17	1	118	14760	5339
198162	KC2164	Kenya	Africa	2008	19F		0	9	0-4	female	carriage	nasopharynx		ERR3811932	2	5	9	10	17	1	6	3518	3518
198163	KC2167	Kenya	Africa	2008	23B		0	3	0-4	female	carriage	nasopharynx		ERR3797491	8	5	4	1	15	1	14	5370	5902
198164	KC2168	Kenya	Africa	2008	6A		5		5-9	male	carriage	nasopharynx		ERR3797494	16	9	253	3	9	16	5	5329	5329
198165	KC2169	Kenya	Africa	2008	6A		4		0-4	male	carriage	nasopharynx		ERR3812320	16	32	4	5	17	92	17	499	499
198166	KC2170	Kenya	Africa	2008	6A		0	8	0-4	female	carriage	nasopharynx		ERR3812324	16	9	253	3	9	16	5	5329	5329
198167	KC2171	Kenya	Africa	2008	19F		0	8	0-4	male	carriage	nasopharynx		ERR3770243	5	5	4	1	10	1	118	5339	5339
198168	KC2172	Kenya	Africa	2008	23B		0	9	0-4	male	carriage	nasopharynx		ERR3812329	8	5	4	1	15	1	14	5370	5902
198169	KC2173	Kenya	Africa	2008	9V		3		0-4	female	carriage	nasopharynx		ERR3770187	1	5	36	3	6	1	9	840	5902
198170	KC2174	Kenya	Africa	2008	6A		0	10	0-4	female	carriage	nasopharynx		ERR3812332	6	57	83	6	7	1	9	5354	914
198171	KC2175	Kenya	Africa	2008	10A		0	3	0-4	female	carriage	nasopharynx		ERR3797499	16	9	75	3	9	115	5	852	852
198172	KC2176	Kenya	Africa	2008	6E(6Bii)		0	9	0-4	male	carriage	nasopharynx		ERR3812337	51	66	1	1	6	1	108	854	854
198173	KC2177	Kenya	Africa	2008	19F		6		5-9	female	carriage	nasopharynx		ERR3812340	5	5	4	1	10	1	118	5339	5339
198174	KC2178	Kenya	Africa	2008	19F		0	7	0-4	female	carriage	nasopharynx		ERR3812343	2	5	4	1	10	1	118	5367	5339
198175	KC2179	Kenya	Africa	2008	14		5		5-9	male	carriage	nasopharynx		ERR3797502	2	5	36	55	17	21	14	842	63
198176	KC2180	Kenya	Africa	2008	13		0	9	0-4	male	carriage	nasopharynx		ERR3812347	1	11	74	10	6	14	18	701	701
198177	KC2182	Kenya	Africa	2008	9V		0	10	0-4	female	carriage	nasopharynx		ERR3812355	10	11	4	5	6	111	111	5283	706
198178	KC2185	Kenya	Africa	2008	23F		5		5-9	male	carriage	nasopharynx		ERR3812367	43	5	4	16	7	79	255	2714	7689
198179	KC2186	Kenya	Africa	2008	6A		0	9	0-4	male	carriage	nasopharynx		ERR3812371	16	32	4	5	17	92	17	499	499
198180	KC2187	Kenya	Africa	2008	19F		0	7	0-4	male	carriage	nasopharynx		ERR3770115	2	5	4	1	10	1	118	5367	5339
198181	KC2188	Kenya	Africa	2008	23F		1		0-4	male	carriage	nasopharynx		ERR3812375	43	5	4	16	7	79	255	2714	7689
198182	KC2189	Kenya	Africa	2008	19F		0	10	0-4	male	carriage	nasopharynx		ERR3812379	54	11	4	1	10	142	964	14830	Sing14830
198183	KC2190	Kenya	Africa	2008	19F		2		0-4	female	carriage	nasopharynx		ERR3812383	5	5	4	1	10	1	118	5339	5339
198184	KC2191	Kenya	Africa	2008	23B		0	9	0-4	male	carriage	nasopharynx		ERR3770190	2	5	4	63	17	112	17	4894	4894
198185	KC2192	Kenya	Africa	2008	6A		0	7	0-4	female	carriage	nasopharynx		ERR3812387	6	57	83	6	7	1	9	5354	914
198186	KC2194	Kenya	Africa	2008	15BC		3		0-4	male	carriage	nasopharynx		ERR3812395	12	9	69	5	9	88	168	5371	Sing5371
198187	KC2195	Kenya	Africa	2008	6A		3		0-4	female	carriage	nasopharynx		ERR3812399	16	32	4	5	17	92	17	499	499
198188	KC2196	Kenya	Africa	2008	6E(6Bii)		2		0-4	female	carriage	nasopharynx		ERR3770193	7	9	255	10	9	1	14	5920	4368
198189	KC2197	Kenya	Africa	2008	15A		0	4	0-4	female	carriage	nasopharynx		ERR3812403	54	5	4	1	6	1	111	991	991
198190	KC2198	Kenya	Africa	2008	19F		2		0-4	male	carriage	nasopharynx		ERR3812407	5	5	4	1	10	1	118	5339	5339
198191	KC2199	Kenya	Africa	2008	11A		3		0-4	male	carriage	nasopharynx		ERR3812411	2	5	36	3	636	339	1	14821	5902
198192	KC2200	Kenya	Africa	2008	19F		2		0-4	female	carriage	nasopharynx		ERR3812416	2	5	4	1	10	1	118	5367	5339
198193	KC2201	Kenya	Africa	2008	19F		0	7	0-4	male	carriage	nasopharynx		ERR3812420	5	5	4	1	10	1	118	5339	5339
198194	KC2203	Kenya	Africa	2008	23F		0	9	0-4	female	carriage	nasopharynx		ERR3770196	7	13	8	5	6	6	124	988	138/176
198195	KC2205	Kenya	Africa	2008	19F		0	7	0-4	female	carriage	nasopharynx		ERR3812432	5	5	4	1	10	1	118	5339	5339
198196	KC2207	Kenya	Africa	2008	23F		0	4	0-4	male	carriage	nasopharynx		ERR3812440	43	5	4	16	7	79	255	2714	7689
198197	KC2208	Kenya	Africa	2008	35F		0	9	0-4	male	carriage	nasopharynx		ERR3812444	16	17	1	76	6	115	14	5353	5349
198198	KC2209	Kenya	Africa	2008	19F		0	9	0-4	male	carriage	nasopharynx		ERR3812448	5	5	4	1	10	1	118	5339	5339
198199	KC2210	Kenya	Africa	2008	6E(6Bii)		0	9	0-4	female	carriage	nasopharynx		ERR3812452	1	11	74	10	6	14	18	701	701
198200	KC2212	Kenya	Africa	2008	15BC		4		0-4	female	carriage	nasopharynx		ERR3812460	1	11	74	5	6	103	18	5340	701
198201	KC2213	Kenya	Africa	2008	19F		1		0-4	female	carriage	nasopharynx		ERR3812464	5	5	4	1	10	1	118	5339	5339
198202	KC2214	Kenya	Africa	2008	19F		0	10	0-4	female	carriage	nasopharynx		ERR3812468	12	8	9	104	3	20	418	6088	347
198203	KC2215	Kenya	Africa	2008	19A		0	8	0-4	female	carriage	nasopharynx		ERR3797507	7	11	4	1	6	112	14	847	156/162
198204	KC2216	Kenya	Africa	2008	23F		4		0-4	female	carriage	nasopharynx		ERR3770199	43	5	4	16	7	79	255	2714	7689
198205	KC2218	Kenya	Africa	2008	10A		0	6	0-4	male	carriage	nasopharynx		ERR3812472	16	9	75	3	9	115	5	852	852
198206	KC2219	Kenya	Africa	2008	19F		0	10	0-4	female	carriage	nasopharynx		ERR3812476	18	8	9	10	17	1	6	14859	3518
198207	KC2220	Kenya	Africa	2008	17F		4		0-4	female	carriage	nasopharynx		ERR3812480	7	13	8	5	9	6	8	848	138/176
198208	KC2223	Kenya	Africa	2008	33D		0	6	0-4	female	carriage	nasopharynx		ERR3812492	2	5	62	10	6	112	5	5333	5901
198209	KC2224	Kenya	Africa	2008	6E(6Bii)		0	7	0-4	male	carriage	nasopharynx		ERR3812497	51	66	1	1	6	1	108	854	854
198210	KC2226	Kenya	Africa	2008	6E(6Bii)		2		0-4	female	carriage	nasopharynx		ERR3812501	51	66	1	1	6	1	108	854	854
198211	KC2227	Kenya	Africa	2008	19F		0	9	0-4	male	carriage	nasopharynx		ERR3812505	5	5	4	1	10	1	118	5339	5339
198212	KC2228	Kenya	Africa	2008	19F		3		0-4	female	carriage	nasopharynx		ERR3812509	2	5	4	1	10	1	118	5367	5339
198213	KC2229	Kenya	Africa	2008	35A		3		0-4	male	carriage	nasopharynx		ERR3812513	1	5	36	3	6	1	9	840	5902
198214	KC2230	Kenya	Africa	2008	10A		4		0-4	male	carriage	nasopharynx		ERR3812517	16	9	75	3	9	115	5	852	852
198215	KC2231	Kenya	Africa	2008	14		0	8	0-4	female	carriage	nasopharynx		ERR3770205	12	19	2	17	6	22	14	230	230
198216	KC2232	Kenya	Africa	2008	19F		5		5-9	female	carriage	nasopharynx		ERR3812521	2	5	9	10	17	1	6	3518	3518
198217	KC2233	Kenya	Africa	2008	34		1		0-4	female	carriage	nasopharynx		ERR3770208	2	5	4	10	13	1	18	5258	5258
198218	KC2234	Kenya	Africa	2008	23F		0	4	0-4	female	carriage	nasopharynx		ERR3770211	43	5	4	16	7	79	255	2714	7689
198219	KC2235	Kenya	Africa	2008	14		0	7	0-4	female	carriage	nasopharynx		ERR3812525	2	5	36	55	17	21	14	842	63
198220	KC2236	Kenya	Africa	2008	35B		0	10	0-4	male	carriage	nasopharynx		ERR4023739	10	16	54	1	32	1	118	1146	1146
198221	KC2237	Kenya	Africa	2008	6B		4		0-4	male	carriage	nasopharynx		ERR3812529	6	57	83	6	7	1	9	5354	914
198222	KC2331	Kenya	Africa	2008	23B		0	3	0-4	male	carriage	nasopharynx		ERR3812441	8	5	4	1	15	1	14	5370	5902
198223	KC2332	Kenya	Africa	2008	35B		2		0-4	male	carriage	nasopharynx		ERR3812639	10	16	54	1	32	1	118	1146	1146
198224	KC2333	Kenya	Africa	2008	19A		2		0-4	male	carriage	nasopharynx		ERR3812445	7	11	4	1	17	112	64	5270	156/162
198225	KC2334	Kenya	Africa	2008	20		0	9	0-4	female	carriage	nasopharynx		ERR3812449	13	5	4	10	17	28	110	702	702
198226	KC2335	Kenya	Africa	2008	15BC		0	9	0-4	male	carriage	nasopharynx		ERR3812453	1	11	74	10	6	14	18	701	701
198227	KC2336	Kenya	Africa	2008	19F		0	9	0-4	male	carriage	nasopharynx		ERR3811948	12	8	9	104	3	20	417	6095	347
198228	KC2337	Kenya	Africa	2008	19F		0	10	0-4	female	carriage	nasopharynx		ERR3812457	5	5	4	1	27	1	118	5268	5339
198229	KC2338	Kenya	Africa	2008	34		0	9	0-4	male	carriage	nasopharynx		ERR3812461	2	5	4	10	13	1	18	5258	5258
198230	KC2339	Kenya	Africa	2008	6A		0	9	0-4	female	carriage	nasopharynx		ERR3812643	6	9	4	5	70	1	8	845	845/14754
198231	KC2341	Kenya	Africa	2008	14		0	6	0-4	female	carriage	nasopharynx		ERR3812469	1	11	74	10	6	14	18	701	701
198232	KC2342	Kenya	Africa	2008	11A		0	7	0-4	male	carriage	nasopharynx		ERR3812473	8	5	36	3	6	1	5	2052	5902
198233	KC2343	Kenya	Africa	2008	35B		2		0-4	male	carriage	nasopharynx		ERR3812477	10	16	54	1	32	1	118	1146	1146
198234	KC2344	Kenya	Africa	2008	6E(6Bii)		3		0-4	female	carriage	nasopharynx		ERR3812647	16	9	253	3	9	16	451	14842	5329
198235	KC2346	Kenya	Africa	2008	23F		0	9	0-4	female	carriage	nasopharynx		ERR3770128	43	5	4	16	7	79	255	2714	7689
198236	KC2347	Kenya	Africa	2008	23B		0	8	0-4	male	carriage	nasopharynx		ERR3812485	8	5	4	1	15	1	14	5370	5902
198237	KC2348	Kenya	Africa	2008	10F		0	3	0-4	female	carriage	nasopharynx		ERR3812651	1	8	62	16	6	130	309	5781	3735
198238	KC2351	Kenya	Africa	2008	9V		0	6	0-4	male	carriage	nasopharynx		ERR3812663	10	11	4	5	6	111	111	5283	706
198239	KC2353	Kenya	Africa	2008	15BC		0	10	0-4	female	carriage	nasopharynx		ERR4229152	1	32	97	5	6	88	18	4209	4209
198240	KC2354	Kenya	Africa	2008	23F		0	8	0-4	male	carriage	nasopharynx		ERR3812667	7	13	8	5	6	6	124	988	138/176
198241	KC2355	Kenya	Africa	2008	35B		4		0-4	male	carriage	nasopharynx		ERR3812671	10	16	54	1	32	1	118	1146	1146
198242	KC2356	Kenya	Africa	2008	14		0	6	0-4	male	carriage	nasopharynx		ERR3812675	12	19	2	17	6	22	14	230	230
198243	KC2357	Kenya	Africa	2008	19F		5		5-9	female	carriage	nasopharynx		ERR3812679	5	5	4	1	10	1	118	5339	5339
198244	KC2358	Kenya	Africa	2008	6A		0	7	0-4	male	carriage	nasopharynx		ERR3812683	16	32	4	5	17	92	17	499	499
198245	KC2359	Kenya	Africa	2008	23F		0	9	0-4	male	carriage	nasopharynx		ERR3812687	43	5	4	16	7	79	255	2714	7689
198246	KC2360	Kenya	Africa	2008	16F		4		0-4	male	carriage	nasopharynx		ERR3812493	1	9	9	18	6	1	31	5250	5250/5947/15006
198247	KC2361	Kenya	Africa	2008	15A		4		0-4	female	carriage	nasopharynx		ERR3812691	54	5	4	1	6	1	111	991	991
198248	KC2362	Kenya	Africa	2008	23F		0	8	0-4	female	carriage	nasopharynx		ERR3812695	7	13	8	5	6	6	124	988	138/176
198249	KC2364	Kenya	Africa	2008	6A		8		5-9	female	carriage	nasopharynx		ERR3797536	6	57	83	6	7	1	148	14833	914
198250	KC2367	Kenya	Africa	2008	38		3		0-4	female	carriage	nasopharynx		ERR3812498	16	43	9	5	17	33	1	5359	Sing5359
198251	KC2368	Kenya	Africa	2008	19A		0	10	0-4	female	carriage	nasopharynx		ERR3812502	7	11	4	1	6	112	14	847	156/162
198252	KC2369	Kenya	Africa	2008	15BC		0	10	0-4	female	carriage	nasopharynx		ERR3812506	1	11	74	5	6	103	18	5340	701
198253	KC2370	Kenya	Africa	2008	19F		5		5-9	male	carriage	nasopharynx		ERR3812474	5	5	4	1	10	1	118	5339	5339
198254	KC2371	Kenya	Africa	2008	10A		0	8	0-4	female	carriage	nasopharynx		ERR3812704	16	9	75	3	9	115	5	852	852
198255	KC2372	Kenya	Africa	2008	6E(6Bii)		0	9	0-4	male	carriage	nasopharynx		ERR3812708	12	62	1	2	6	374	14	6097	385
198256	KC2373	Kenya	Africa	2008	14		0	6	0-4	male	carriage	nasopharynx		ERR3812478	10	19	2	17	6	22	14	5912	230
198257	KC2374	Kenya	Africa	2008	9V		3		0-4	female	carriage	nasopharynx		ERR3812712	54	25	4	5	6	111	111	14839	Sing14839
198258	KC2375	Kenya	Africa	2008	35B		0	6	0-4	male	carriage	nasopharynx		ERR3812482	10	16	54	1	32	22	15	14772	1146
198259	KC2376	Kenya	Africa	2008	15A		1		0-4	female	carriage	nasopharynx		ERR3812716	54	5	4	1	6	1	111	991	991
198260	KC2377	Kenya	Africa	2008	6B		1		0-4	female	carriage	nasopharynx		ERR3797541	16	32	4	5	17	92	17	499	499
198261	KC2380	Kenya	Africa	2008	6E(6Bii)		2		0-4	male	carriage	nasopharynx		ERR3812724	51	66	1	1	6	1	108	854	854
198262	KC2381	Kenya	Africa	2008	10A		5		5-9	female	carriage	nasopharynx		ERR3812728	16	9	75	3	9	115	5	852	852
198263	KC2382	Kenya	Africa	2008	15BC		4		0-4	female	carriage	nasopharynx		ERR3811964	1	5	255	18	36	340	269	5796	5796
198264	KC2383	Kenya	Africa	2008	6E(6Bii)		0	9	0-4	female	carriage	nasopharynx		ERR3797543	7	28	4	2	6	1	9	5271	385
198265	KC2384	Kenya	Africa	2008	11A		3		0-4	female	carriage	nasopharynx		ERR3812732	8	5	4	3	6	1	17	5393	5902
198266	KC2385	Kenya	Africa	2008	13		3		0-4	male	carriage	nasopharynx		ERR3770142	1	11	74	10	6	14	18	701	701
198267	KC2386	Kenya	Africa	2008	19F		1		0-4	female	carriage	nasopharynx		ERR3812486	5	5	4	1	10	1	118	5339	5339
198268	KC2387	Kenya	Africa	2008	19F		4		0-4	male	carriage	nasopharynx		ERR3811968	5	5	4	1	10	1	118	5339	5339
198269	KC2388	Kenya	Africa	2008	9V		0	6	0-4	male	carriage	nasopharynx		ERR3812736	10	11	4	5	6	111	111	5283	706
198270	KC2389	Kenya	Africa	2008	34		0	8	0-4	male	carriage	nasopharynx		ERR3812740	2	5	4	10	13	1	18	5258	5258
198271	KC2391	Kenya	Africa	2008	19B		4		0-4	female	carriage	nasopharynx		ERR3797547	10	65	10	16	15	1	75	5368	7053
198272	KC2393	Kenya	Africa	2008	6E(6Bii)		0	9	0-4	male	carriage	nasopharynx		ERR3797553	7	9	255	10	9	1	14	5920	4368
198273	KC2394	Kenya	Africa	2008	6A		4		0-4	male	carriage	nasopharynx		ERR3812748	16	32	4	5	17	92	17	499	499
198274	KC2396	Kenya	Africa	2008	1		5		5-9	male	carriage	nasopharynx		ERR3812490	10	18	4	1	7	19	1	613	217
198275	KC2397	Kenya	Africa	2008	20		0	9	0-4	male	carriage	nasopharynx		ERR3812752	13	5	4	10	17	28	110	702	702
198276	KC2398	Kenya	Africa	2008	19F		2		0-4	female	carriage	nasopharynx		ERR3812495	2	5	4	1	10	1	118	5367	5339
198277	KC2399	Kenya	Africa	2008	6E(6Bii)		0	9	0-4	female	carriage	nasopharynx		ERR3812756	7	9	1	10	9	1	14	4368	4368
198278	KC2400	Kenya	Africa	2008	23F		2		0-4	female	carriage	nasopharynx		ERR3811976	7	13	8	5	6	6	124	988	138/176
198279	KC2401	Kenya	Africa	2008	9V		0	9	0-4	male	carriage	nasopharynx		ERR3812499	2	11	4	5	6	111	111	706	706
198280	KC2402	Kenya	Africa	2008	19F		3		0-4	male	carriage	nasopharynx		ERR3812760	18	5	9	10	17	1	6	14832	3518
198281	KC2403	Kenya	Africa	2008	23F		1		0-4	male	carriage	nasopharynx		ERR3811980	7	13	8	5	6	6	124	988	138/176
198282	KC2404_1	Kenya	Africa	2008	6E(6Bii)		0	4	0-4	female	carriage	nasopharynx		ERR4229186	1	11	74	10	6	14	18	701	701
198283	KC2406	Kenya	Africa	2008	35B		3		0-4	female	carriage	nasopharynx		ERR3812764	10	16	54	1	32	1	118	1146	1146
198284	KC2407	Kenya	Africa	2008	15BC		0	7	0-4	female	carriage	nasopharynx		ERR3813100	1	11	74	5	6	103	18	5340	701
198285	KC2408	Kenya	Africa	2008	19F		1		0-4	female	carriage	nasopharynx		ERR3770143	5	5	4	1	10	1	118	5339	5339
198286	KC001	Kenya	Africa	2009	14		10		10-14	male	carriage	nasopharynx		ERR3797193	2	5	36	55	17	21	14	842	63
198287	KC003	Kenya	Africa	2009	23F		0	8	0-4	female	carriage	nasopharynx		ERR3811853	7	13	8	5	6	6	124	988	138/176
198288	KC004	Kenya	Africa	2009	10A		5		5-9	male	carriage	nasopharynx		ERR3811857	16	9	75	3	9	115	5	852	852
198289	KC005	Kenya	Africa	2009	23F		71		70-74	female	carriage	nasopharynx		ERR3797201	10	13	53	1	72	38	31	802	802
198290	KC006	Kenya	Africa	2009	9V		13		10-14	female	carriage	nasopharynx		ERR3811861	1	5	36	3	6	1	9	840	5902
198291	KC007	Kenya	Africa	2009	14		4		0-4	male	carriage	nasopharynx		ERR3797206	2	5	36	55	17	21	14	842	63
198292	KC008	Kenya	Africa	2009	34		3		0-4	female	carriage	nasopharynx		ERR3797209	2	5	4	10	13	1	18	5258	5258
198293	KC009	Kenya	Africa	2009	15A		53		50-54	female	carriage	nasopharynx		ERR3797214	54	5	4	1	6	1	111	991	991
198294	KC010	Kenya	Africa	2009	15BC		4		0-4	male	carriage	nasopharynx		ERR3811865	1	5	255	18	36	340	269	5796	5796
198295	KC011	Kenya	Africa	2009	genetic variant	6E(6A)	0	4	0-4	male	carriage	nasopharynx		ERR3811869	12	5	1	2	6	1	269	5294	5294
198296	KC013	Kenya	Africa	2009	8		2		0-4	female	carriage	nasopharynx		ERR3797217	2	5	1	11	16	3	14	53	62
198297	KC014	Kenya	Africa	2009	34		6		5-9	female	carriage	nasopharynx		ERR3811873	2	5	4	10	13	1	18	5258	5258
198298	KC015	Kenya	Africa	2009	16F		29		25-29	female	carriage	nasopharynx		ERR3811877	7	158	4	53	67	20	1	14790	705/14790
198299	KC016	Kenya	Africa	2009	15A		59		55-59	male	carriage	nasopharynx		ERR3797222	8	5	36	1	6	1	6	5336	5902
198300	KC018	Kenya	Africa	2009	23B		0	8	0-4	male	carriage	nasopharynx		ERR3811881	8	5	4	1	15	1	14	5370	5902
198301	KC020	Kenya	Africa	2009	35B		70		70-74	female	carriage	nasopharynx		ERR3811885	10	16	54	1	32	1	118	1146	1146
198302	KC022	Kenya	Africa	2009	15BC		3		0-4	female	carriage	nasopharynx		ERR3811889	1	11	74	5	6	103	18	5340	701
198303	KC024	Kenya	Africa	2009	11A		11		10-14	female	carriage	nasopharynx		ERR3797234	2	5	36	3	17	339	1	5933	5902
198304	KC025	Kenya	Africa	2009	23B		19		15-19	male	carriage	nasopharynx		ERR3811893	2	5	4	63	17	112	17	4894	4894
198305	KC026	Kenya	Africa	2009	21		66		65-69	male	carriage	nasopharynx		ERR3811897	1	8	73	47	36	1	31	5249	703
198306	KC027	Kenya	Africa	2009	23F		3		0-4	male	carriage	nasopharynx		ERR3797237	43	5	4	16	7	79	255	2714	7689
198307	KC028	Kenya	Africa	2009	15A		34		30-34	female	carriage	nasopharynx		ERR3811902	8	5	36	1	6	1	6	5336	5902
198308	KC029	Kenya	Africa	2009	19F		15		15-19	female	carriage	nasopharynx		ERR3811906	2	5	4	1	10	1	118	5367	5339
198309	KC031	Kenya	Africa	2009	19F		42		40-44	female	carriage	nasopharynx		ERR3797246	5	5	4	1	10	1	118	5339	5339
198310	KC032	Kenya	Africa	2009	14		2		0-4	male	carriage	nasopharynx		ERR3797251	2	5	36	55	17	21	14	842	63
198311	KC033	Kenya	Africa	2009	23B		15		15-19	female	carriage	nasopharynx		ERR3797912	8	5	4	1	15	1	14	5370	5902
198312	KC034	Kenya	Africa	2009	17F		65		65-69	female	carriage	nasopharynx		ERR3811910	10	5	54	1	9	1	6	5753	1146
198313	KC036	Kenya	Africa	2009	15A		3		0-4	female	carriage	nasopharynx		ERR3797254	54	5	4	1	6	1	111	991	991
198314	KC038	Kenya	Africa	2009	3		3		0-4	male	carriage	nasopharynx		ERR3812507	8	5	4	5	15	3	1	5900	5900
198315	KC039	Kenya	Africa	2009	33D		44		40-44	female	carriage	nasopharynx		ERR3811914	8	88	4	18	9	112	19	5938	5938
198316	KC040	Kenya	Africa	2009	33B		10		10-14	female	carriage	nasopharynx		ERR3811918	8	88	4	18	9	112	19	5938	5938
198317	KC041	Kenya	Africa	2009	13		5		5-9	male	carriage	nasopharynx		ERR3811922	1	11	74	10	638	14	18	14881	701
198318	KC042	Kenya	Africa	2009	15A		4		0-4	female	carriage	nasopharynx		ERR3797925	54	5	4	1	6	1	111	991	991
198319	KC043	Kenya	Africa	2009	19F		5		5-9	female	carriage	nasopharynx		ERR3797928	5	5	4	1	10	1	118	5339	5339
198320	KC044	Kenya	Africa	2009	23F		11		10-14	female	carriage	nasopharynx		ERR3797933	43	5	4	16	7	79	255	2714	7689
198321	KC046	Kenya	Africa	2009	4		8		5-9	male	carriage	nasopharynx		ERR3797941	15	11	54	5	6	1	9	4437	2213
198322	KC047	Kenya	Africa	2009	15A		8		5-9	female	carriage	nasopharynx		ERR3797259	54	5	4	1	6	1	111	991	991
198323	KC049	Kenya	Africa	2009	19F		0	9	0-4	male	carriage	nasopharynx		ERR3797948	5	5	4	1	10	1	118	5339	5339
198324	KC050	Kenya	Africa	2009	13		8		5-9	female	carriage	nasopharynx		ERR3811926	1	11	74	10	6	14	18	701	701
198325	KC051	Kenya	Africa	2009	23F		4		0-4	female	carriage	nasopharynx		ERR3797262	7	13	8	5	6	6	124	988	138/176
198326	KC052	Kenya	Africa	2009	9V		10		10-14	female	carriage	nasopharynx		ERR3797267	10	11	4	5	6	111	111	5283	706
198327	KC053	Kenya	Africa	2009	15A		4		0-4	female	carriage	nasopharynx		ERR3797574	54	5	4	1	6	1	111	991	991
198328	KC054	Kenya	Africa	2009	23B		1		0-4	female	carriage	nasopharynx		ERR3797577	2	5	4	63	17	112	17	4894	4894
198329	KC055	Kenya	Africa	2009	23B		6		5-9	male	carriage	nasopharynx		ERR3797581	8	5	4	1	15	1	14	5370	5902
198330	KC056	Kenya	Africa	2009	6E(6Bii)		2		0-4	female	carriage	nasopharynx		ERR3797270	12	62	1	2	6	374	14	6097	385
198331	KC057	Kenya	Africa	2009	16F		3		0-4	male	carriage	nasopharynx		ERR3797584	7	5	4	53	67	904	462	14860	14858
198332	KC058	Kenya	Africa	2009	28F		58		55-59	female	carriage	nasopharynx		ERR3797589	58	32	14	1	6	12	8	5373	Sing5373
198333	KC059	Kenya	Africa	2009	14		1		0-4	female	carriage	nasopharynx		ERR3797592	2	5	36	55	17	21	14	842	63
198334	KC060	Kenya	Africa	2009	6A		53		50-54	female	carriage	nasopharynx		ERR3797597	16	32	4	5	17	92	17	499	499
198335	KC061	Kenya	Africa	2009	11A		4		0-4	female	carriage	nasopharynx		ERR3797600	8	8	2	3	6	27	168	5345	Sing5345
198336	KC062	Kenya	Africa	2009	19F		0	9	0-4	female	carriage	nasopharynx		ERR3812511	12	8	9	3	3	20	96	556	347
198337	KC063	Kenya	Africa	2009	19B		50		50-54	female	carriage	nasopharynx		ERR3797275	10	65	10	16	15	1	75	5368	7053
198338	KC064	Kenya	Africa	2009	34		48		45-49	male	carriage	nasopharynx		ERR3797278	2	5	4	10	13	1	18	5258	5258
198339	KC065	Kenya	Africa	2009	14		6		5-9	female	carriage	nasopharynx		ERR3811930	12	19	2	17	6	22	14	230	230
198340	KC066	Kenya	Africa	2009	23A		5		5-9	male	carriage	nasopharynx		ERR3812515	7	13	62	5	9	6	8	5357	138/176
198341	KC067	Kenya	Africa	2009	19F		4		0-4	male	carriage	nasopharynx		ERR3797605	12	8	9	1	3	20	57	5769	347
198342	KC068	Kenya	Africa	2009	19A		1		0-4	male	carriage	nasopharynx		ERR3797283	7	11	4	1	6	112	14	847	156/162
198343	KC070	Kenya	Africa	2009	14		5		5-9	male	carriage	nasopharynx		ERR3797612	12	19	2	17	6	22	14	230	230
198344	KC071	Kenya	Africa	2009	16F		3		0-4	female	carriage	nasopharynx		ERR3797286	7	158	4	53	67	20	1	14790	705/14790
198345	KC072	Kenya	Africa	2009	15BC		7		5-9	female	carriage	nasopharynx		ERR3797616	54	5	4	10	15	142	269	14846	14846/14876
198346	KC073	Kenya	Africa	2009	16F		5		5-9	male	carriage	nasopharynx		ERR3797620	7	5	4	53	67	904	969	14858	14858
198347	KC074	Kenya	Africa	2009	19F		5		5-9	female	carriage	nasopharynx		ERR3797624	1	8	4	47	36	1	5	5347	703
198348	KC078	Kenya	Africa	2009	35B		49		45-49	female	carriage	nasopharynx		ERR3811938	10	16	54	1	32	1	118	1146	1146
198349	KC079	Kenya	Africa	2009	34		4		0-4	female	carriage	nasopharynx		ERR3797628	10	16	54	1	32	1	118	1146	1146
198350	KC080	Kenya	Africa	2009	34		9		5-9	male	carriage	nasopharynx		ERR3811942	2	5	4	10	13	1	18	5258	5258
198351	KC081	Kenya	Africa	2009	33B		2		0-4	male	carriage	nasopharynx		ERR3811946	8	88	4	18	9	112	19	5938	5938
198352	KC082	Kenya	Africa	2009	23F		2		0-4	female	carriage	nasopharynx		ERR3811950	7	13	8	5	6	6	124	988	138/176
198353	KC083	Kenya	Africa	2009	9L		47		45-49	female	carriage	nasopharynx		ERR3811954	10	16	54	1	11	20	75	6106	Sing6106
198354	KC084	Kenya	Africa	2009	19F		3		0-4	female	carriage	nasopharynx		ERR3811958	5	5	4	1	6	1	118	844	5339
198355	KC085	Kenya	Africa	2009	14		2		0-4	male	carriage	nasopharynx		ERR3811962	2	5	36	55	17	21	14	842	63
198356	KC087	Kenya	Africa	2009	33B		72		70-74	female	carriage	nasopharynx		ERR3797630	8	88	4	18	9	112	19	5938	5938
198357	KC088	Kenya	Africa	2009	6E(6Bii)		9		5-9	male	carriage	nasopharynx		ERR3811970	12	62	1	2	239	1	15	5397	990
198358	KC089	Kenya	Africa	2009	7C		35		35-39	female	carriage	nasopharynx		ERR3811974	7	13	4	3	9	6	8	2054	338
198359	KC090	Kenya	Africa	2009	18F		14		10-14	male	carriage	nasopharynx		ERR3797634	10	8	54	1	10	346	75	14868	Sing14868
198360	KC091	Kenya	Africa	2009	15BC		6		5-9	female	carriage	nasopharynx		ERR3811978	1	11	74	5	6	103	18	5340	701
198361	KC092	Kenya	Africa	2009	19F		2		0-4	male	carriage	nasopharynx		ERR3811982	2	5	4	1	10	1	118	5367	5339
198362	KC093	Kenya	Africa	2009	14		5		5-9	female	carriage	nasopharynx		ERR3811986	2	5	36	55	17	21	14	842	63
198363	KC094	Kenya	Africa	2009	3		9		5-9	male	carriage	nasopharynx		ERR3811991	12	11	2	6	6	22	14	700	230
198364	KC095	Kenya	Africa	2009	15BC		3		0-4	male	carriage	nasopharynx		ERR3811995	1	5	255	18	36	340	269	5796	5796
198365	KC096	Kenya	Africa	2009	19F		1		0-4	female	carriage	nasopharynx		ERR3811999	5	5	4	1	10	1	118	5339	5339
198366	KC097	Kenya	Africa	2009	6E(6Bii)		1		0-4	male	carriage	nasopharynx		ERR3812003	7	6	1	2	6	1	285	3207	385
198367	KC098	Kenya	Africa	2009	19F		18		15-19	male	carriage	nasopharynx		ERR3812007	2	5	4	1	10	1	118	5367	5339
198368	KC099	Kenya	Africa	2009	35B		19		15-19	female	carriage	nasopharynx		ERR3812011	10	16	54	1	32	1	118	1146	1146
198369	KC100	Kenya	Africa	2009	35B		41		40-44	female	carriage	nasopharynx		ERR3812015	10	16	54	1	32	1	118	1146	1146
198370	KC101	Kenya	Africa	2009	3		5		5-9	male	carriage	nasopharynx		ERR3812019	12	11	2	6	6	22	14	700	230
198371	KC102	Kenya	Africa	2009	19F		14		10-14	male	carriage	nasopharynx		ERR3812023	2	5	4	1	10	1	118	5367	5339
198372	KC103	Kenya	Africa	2009	23F		0	7	0-4	male	carriage	nasopharynx		ERR3797295	43	5	4	16	7	79	255	2714	7689
198373	KC105	Kenya	Africa	2009	23A		52		50-54	female	carriage	nasopharynx		ERR3812031	10	16	54	1	6	1	31	14892	14892
198374	KC106	Kenya	Africa	2009	18C		42		40-44	female	carriage	nasopharynx		ERR3812035	10	11	4	16	15	1	145	1381	1381
198375	KC107	Kenya	Africa	2009	19F		13		10-14	female	carriage	nasopharynx		ERR3812039	12	11	9	3	3	20	57	14817	347
198376	KC108	Kenya	Africa	2009	4		2		0-4	female	carriage	nasopharynx		ERR3812043	16	13	4	18	6	108	14	853	247
198377	KC109	Kenya	Africa	2009	20		15		15-19	male	carriage	nasopharynx		ERR3797185	13	5	4	10	17	28	110	702	702
198378	KC110	Kenya	Africa	2009	6E(6Bii)		0	7	0-4	male	carriage	nasopharynx		ERR3811667	8	88	4	18	9	112	19	5938	5938
198379	KC111	Kenya	Africa	2009	10F		10		10-14	female	carriage	nasopharynx		ERR3811671	2	42	2	1	6	19	20	909	909
198380	KC112	Kenya	Africa	2009	6E(6Bii)		2		0-4	male	carriage	nasopharynx		ERR3811675	1	2	4	38	256	14	9	6085	6085
198381	KC113	Kenya	Africa	2009	22A		13		10-14	female	carriage	nasopharynx		ERR3811679	2	18	6	10	17	1	19	5266	5266
198382	KC114	Kenya	Africa	2009	3		69		65-69	female	carriage	nasopharynx		ERR3811683	12	11	2	6	6	22	14	700	230
198383	KC115	Kenya	Africa	2009	35B		19		15-19	male	carriage	nasopharynx		ERR3811687	10	16	54	1	32	22	15	14772	1146
198384	KC116	Kenya	Africa	2009	6C		1		0-4	female	carriage	nasopharynx		ERR3811691	45	13	6	5	10	4	17	14764	6446/14764
198385	KC117	Kenya	Africa	2009	23B		10		10-14	female	carriage	nasopharynx		ERR3811692	8	5	4	1	15	1	14	5370	5902
198386	KC118	Kenya	Africa	2009	23B		5		5-9	male	carriage	nasopharynx		ERR3811696	8	5	4	1	15	1	14	5370	5902
198387	KC119	Kenya	Africa	2009	9V		5		5-9	female	carriage	nasopharynx		ERR3811700	10	11	4	5	6	111	111	5283	706
198388	KC120	Kenya	Africa	2009	23F		3		0-4	female	carriage	nasopharynx		ERR4229149	7	13	8	5	6	6	124	988	138/176
198389	KC121	Kenya	Africa	2009	9V		37		35-39	female	carriage	nasopharynx		ERR3811708	2	11	4	5	6	111	111	706	706
198390	KC124	Kenya	Africa	2009	9V		1		0-4	male	carriage	nasopharynx		ERR3811720	10	11	4	5	6	111	111	5283	706
198391	KC125	Kenya	Africa	2009	6A		79		75-79	female	carriage	nasopharynx		ERR3811724	6	57	83	6	7	1	9	5354	914
198392	KC127	Kenya	Africa	2009	34		3		0-4	female	carriage	nasopharynx		ERR3797638	2	5	4	10	13	1	18	5258	5258
198393	KC129	Kenya	Africa	2009	19A		8		5-9	male	carriage	nasopharynx		ERR3797642	7	11	4	1	6	112	14	847	156/162
198394	KC132	Kenya	Africa	2009	15A		15		15-19	male	carriage	nasopharynx		ERR3797654	54	5	4	1	6	1	111	991	991
198395	KC133	Kenya	Africa	2009	6A		3		0-4	male	carriage	nasopharynx		ERR3797298	2	8	1	5	17	28	75	14787	3460
198396	KC134	Kenya	Africa	2009	6A		51		50-54	male	carriage	nasopharynx		ERR3797303	54	11	4	1	10	142	964	14830	Sing14830
198397	KC135	Kenya	Africa	2009	21		0	3	0-4	male	carriage	nasopharynx		ERR3797306	7	13	36	17	9	6	14	9417	138/176
198398	KC136	Kenya	Africa	2009	15A		7		5-9	female	carriage	nasopharynx		ERR3811732	54	5	4	1	6	1	111	991	991
198399	KC137	Kenya	Africa	2009	15A		59		55-59	female	carriage	nasopharynx		ERR3811736	54	5	4	1	6	1	111	991	991
198400	KC138	Kenya	Africa	2009	16F		12		10-14	male	carriage	nasopharynx		ERR3811740	2	10	9	18	36	1	31	5935	8397
198401	KC141	Kenya	Africa	2009	23B		2		0-4	male	carriage	nasopharynx		ERR3797658	8	5	4	1	15	1	14	5370	5902
198402	KC142	Kenya	Africa	2009	19F		0	9	0-4	male	carriage	nasopharynx		ERR3797662	5	5	4	1	10	1	118	5339	5339
198403	KC143	Kenya	Africa	2009	10A		1		0-4	female	carriage	nasopharynx		ERR3811748	16	9	75	3	9	115	5	852	852
198404	KC144	Kenya	Africa	2009	19F		0	8	0-4	female	carriage	nasopharynx		ERR3797666	5	5	4	1	10	1	118	5339	5339
198405	KC145	Kenya	Africa	2009	19F		15		15-19	male	carriage	nasopharynx		ERR3797670	5	5	4	1	10	1	118	5339	5339
198406	KC146	Kenya	Africa	2009	11A		36		35-39	female	carriage	nasopharynx		ERR3797311	8	5	36	3	6	1	6	5902	5902
198407	KC147	Kenya	Africa	2009	23F		5		5-9	female	carriage	nasopharynx		ERR3797314	7	13	8	5	6	6	124	988	138/176
198408	KC148	Kenya	Africa	2009	35B		47		45-49	female	carriage	nasopharynx		ERR3811752	10	16	54	1	32	1	118	1146	1146
198409	KC149	Kenya	Africa	2009	23B		3		0-4	female	carriage	nasopharynx		ERR3811756	8	5	4	1	15	1	14	5370	5902
198410	KC150	Kenya	Africa	2009	6A		5		5-9	male	carriage	nasopharynx		ERR3811760	8	88	4	18	9	112	19	5938	5938
198411	KC151	Kenya	Africa	2009	11A		14		10-14	male	carriage	nasopharynx		ERR3811764	2	5	36	3	636	339	1	14821	5902
198412	KC152	Kenya	Africa	2009	23F		5		5-9	male	carriage	nasopharynx		ERR3797673	7	13	8	5	6	6	124	988	138/176
198413	KC153	Kenya	Africa	2009	19F		2		0-4	female	carriage	nasopharynx		ERR3812527	12	8	9	3	3	20	57	347	347
198414	KC154	Kenya	Africa	2009	14		1		0-4	female	carriage	nasopharynx		ERR3812531	2	5	36	55	17	21	14	842	63
198415	KC155	Kenya	Africa	2009	18C		3		0-4	male	carriage	nasopharynx		ERR3797678	10	11	4	16	15	1	145	1381	1381
198416	KC156	Kenya	Africa	2009	3		74		70-74	female	carriage	nasopharynx		ERR3812535	12	11	2	6	6	22	14	700	230
198417	KC157	Kenya	Africa	2009	6E(6Bii)		0	3	0-4	male	carriage	nasopharynx		ERR3812539	51	66	1	1	6	1	108	854	854
198418	KC158	Kenya	Africa	2009	10A		3		0-4	female	carriage	nasopharynx		ERR3797682	16	9	75	3	9	115	5	852	852
198419	KC159	Kenya	Africa	2009	15BC		1		0-4	male	carriage	nasopharynx		ERR3797686	1	5	36	3	6	1	9	840	5902
198420	KC162	Kenya	Africa	2009	13		14		10-14	female	carriage	nasopharynx		ERR3797698	1	11	74	10	6	14	18	701	701
198421	KC163	Kenya	Africa	2009	19B		2		0-4	male	carriage	nasopharynx		ERR3797702	10	65	10	16	15	1	75	5368	7053
198422	KC165	Kenya	Africa	2009	24F		2		0-4	male	carriage	nasopharynx		ERR3797710	58	32	62	10	6	130	962	14903	5077
198423	KC166	Kenya	Africa	2009	16F		23		20-24	female	carriage	nasopharynx		ERR3797714	7	158	4	53	67	20	1	14790	705/14790
198424	KC167	Kenya	Africa	2009	16F		0	3	0-4	female	carriage	nasopharynx		ERR3797719	7	158	4	53	67	20	1	14790	705/14790
198425	KC168	Kenya	Africa	2009	11A		0	9	0-4	male	carriage	nasopharynx		ERR3797723	8	5	4	3	6	1	17	5393	5902
198426	KC169	Kenya	Africa	2009	20		3		0-4	female	carriage	nasopharynx		ERR3812543	13	5	4	10	17	28	110	702	702
198427	KC170	Kenya	Africa	2009	11A		55		55-59	female	carriage	nasopharynx		ERR3812547	8	5	4	3	6	1	17	5393	5902
198428	KC171	Kenya	Africa	2009	6E(6Bii)		2		0-4	male	carriage	nasopharynx		ERR3812551	12	5	19	104	238	177	9	5798	5798/5879
198429	KC172	Kenya	Africa	2009	18F		4		0-4	male	carriage	nasopharynx		ERR3812555	10	8	54	1	10	346	75	14868	Sing14868
198430	KC173	Kenya	Africa	2009	15A		13		10-14	male	carriage	nasopharynx		ERR3812559	8	5	36	1	6	1	6	5336	5902
198431	KC174	Kenya	Africa	2009	19B		2		0-4	male	carriage	nasopharynx		ERR3797727	10	65	10	16	15	1	75	5368	7053
198432	KC175	Kenya	Africa	2009	15A		13		10-14	male	carriage	nasopharynx		ERR3797731	54	5	4	1	6	1	111	991	991
198433	KC176	Kenya	Africa	2009	15BC		7		5-9	female	carriage	nasopharynx		ERR3797734	1	5	255	18	36	340	269	5796	5796
198434	KC177	Kenya	Africa	2009	23A		16		15-19	female	carriage	nasopharynx		ERR3797319	10	16	54	1	6	1	31	14892	14892
198435	KC178	Kenya	Africa	2009	15BC		3		0-4	male	carriage	nasopharynx		ERR3797739	1	11	74	5	6	103	18	5340	701
198436	KC179	Kenya	Africa	2009	4		42		40-44	female	carriage	nasopharynx		ERR3812563	16	13	4	18	6	108	14	853	247
198437	KC180	Kenya	Africa	2009	6A		0	3	0-4	male	carriage	nasopharynx		ERR3797743	2	34	1	5	17	28	75	14886	3460
198438	KC181	Kenya	Africa	2009	23F		5		5-9	male	carriage	nasopharynx		ERR3812567	43	5	4	16	7	79	255	2714	7689
198439	KC182	Kenya	Africa	2009	11A		0	3	0-4	male	carriage	nasopharynx		ERR3797747	2	5	36	3	636	339	1	14821	5902
198440	KC183	Kenya	Africa	2009	35B		57		55-59	female	carriage	nasopharynx		ERR3797751	10	16	54	1	32	1	118	1146	1146
198441	KC184	Kenya	Africa	2009	35B		11		10-14	female	carriage	nasopharynx		ERR3797755	10	16	54	1	32	1	118	1146	1146
198442	KC185	Kenya	Africa	2009	23F		71		70-74	female	carriage	nasopharynx		ERR3797759	7	13	8	5	6	6	124	988	138/176
198443	KC186	Kenya	Africa	2009	35B		4		0-4	male	carriage	nasopharynx		ERR3797763	10	16	54	1	32	1	15	5952	1146
198444	KC187	Kenya	Africa	2009	18C		31		30-34	female	carriage	nasopharynx		ERR3797767	10	11	4	16	15	1	145	1381	1381
198445	KC188	Kenya	Africa	2009	15BC		4		0-4	female	carriage	nasopharynx		ERR3797771	1	11	74	5	6	103	18	5340	701
198446	KC190	Kenya	Africa	2009	6E(6Bii)		4		0-4	female	carriage	nasopharynx		ERR3797775	51	66	1	1	6	1	108	854	854
198447	KC191	Kenya	Africa	2009	6A		0	7	0-4	male	carriage	nasopharynx		ERR3797779	16	32	4	5	17	92	17	499	499
198448	KC193	Kenya	Africa	2009	13		46		45-49	female	carriage	nasopharynx		ERR3797783	1	11	74	10	6	14	18	701	701
198449	KC194	Kenya	Africa	2009	19F		0	4	0-4	female	carriage	nasopharynx		ERR3797787	5	5	4	1	10	1	118	5339	5339
198450	KC195	Kenya	Africa	2009	35B		1		0-4	male	carriage	nasopharynx		ERR3797791	10	16	54	1	32	1	15	5952	1146
198451	KC196	Kenya	Africa	2009	19F		0	6	0-4	female	carriage	nasopharynx		ERR3797795	2	5	4	1	10	1	118	5367	5339
198452	KC197	Kenya	Africa	2009	19F		20		20-24	female	carriage	nasopharynx		ERR3812571	2	5	4	1	10	1	118	5367	5339
198453	KC198	Kenya	Africa	2009	16F		13		10-14	female	carriage	nasopharynx		ERR3797799	1	9	9	18	6	1	31	5250	5250/5947/15006
198454	KC199	Kenya	Africa	2009	16F		6		5-9	female	carriage	nasopharynx		ERR3797802	7	158	4	53	67	20	1	14790	705/14790
198455	KC200	Kenya	Africa	2009	16F		18		15-19	female	carriage	nasopharynx		ERR3797807	1	5	9	18	17	1	31	2055	Sing2055
198456	KC201	Kenya	Africa	2009	35A		31		30-34	female	carriage	nasopharynx		ERR3812575	1	5	36	3	6	1	9	840	5902
198457	KC203	Kenya	Africa	2009	4		35		35-39	female	carriage	nasopharynx		ERR3812584	16	13	4	18	6	108	14	853	247
198458	KC204	Kenya	Africa	2009	24F		49		45-49	female	carriage	nasopharynx		ERR3797811	58	32	62	10	6	130	9	5077	5077
198459	KC205	Kenya	Africa	2009	23A		14		10-14	male	carriage	nasopharynx		ERR3797815	10	16	54	1	6	1	31	14892	14892
198460	KC206	Kenya	Africa	2009	23A		19		15-19	male	carriage	nasopharynx		ERR3812588	10	16	54	1	6	1	31	14892	14892
198461	KC207	Kenya	Africa	2009	35F		0	6	0-4	female	carriage	nasopharynx		ERR3797819	2	17	53	76	6	115	14	14905	5349
198462	KC208	Kenya	Africa	2009	4		32		30-34	male	carriage	nasopharynx		ERR3812592	16	13	4	18	6	108	14	853	247
198463	KC209	Kenya	Africa	2009	7C		10		10-14	male	carriage	nasopharynx		ERR3812596	7	13	4	3	9	6	8	2054	338
198464	KC210	Kenya	Africa	2009	6A		2		0-4	male	carriage	nasopharynx		ERR3797823	6	57	83	6	7	1	9	5354	914
198465	KC211	Kenya	Africa	2009	19F		15		15-19	female	carriage	nasopharynx		ERR3797827	2	5	4	1	10	1	118	5367	5339
198466	KC212	Kenya	Africa	2009	19F		2		0-4	male	carriage	nasopharynx		ERR3797831	12	8	9	3	3	20	96	556	347
198467	KC214	Kenya	Africa	2009	6A		5		5-9	male	carriage	nasopharynx		ERR3797840	16	32	29	5	17	92	17	5907	499
198468	KC216	Kenya	Africa	2009	11A		14		10-14	male	carriage	nasopharynx		ERR3812600	8	5	36	3	6	1	5	2052	5902
198469	KC217	Kenya	Africa	2009	11A		11		10-14	male	carriage	nasopharynx		ERR3812604	8	5	36	3	6	1	5	2052	5902
198470	KC218	Kenya	Africa	2009	18C		19		15-19	female	carriage	nasopharynx		ERR3797844	10	11	4	16	15	1	145	1381	1381
198471	KC219	Kenya	Africa	2010	19F		2		0-4	female	carriage	nasopharynx		ERR3812608	5	5	4	1	10	1	118	5339	5339
198472	KC220	Kenya	Africa	2010	35B		5		5-9	female	carriage	nasopharynx		ERR3812613	10	16	54	1	32	1	118	1146	1146
198473	KC221	Kenya	Africa	2010	19F		2		0-4	male	carriage	nasopharynx		ERR3812617	5	5	4	1	10	1	118	5339	5339
198474	KC222	Kenya	Africa	2010	3		17		15-19	female	carriage	nasopharynx		ERR3812621	12	11	2	6	6	22	14	700	230
198475	KC223	Kenya	Africa	2010	8		18		15-19	male	carriage	nasopharynx		ERR3812625	7	9	15	11	178	58	70	3406	404
198476	KC224	Kenya	Africa	2010	6E(6Bii)		3		0-4	male	carriage	nasopharynx		ERR3797848	7	9	1	10	9	1	14	4368	4368
198477	KC225	Kenya	Africa	2010	19F		1		0-4	female	carriage	nasopharynx		ERR3797852	12	11	9	3	3	20	57	14817	347
198478	KC226	Kenya	Africa	2010	18C		57		55-59	female	carriage	nasopharynx		ERR3797328	10	11	4	16	15	1	145	1381	1381
198479	KC227	Kenya	Africa	2010	19F		3		0-4	female	carriage	nasopharynx		ERR3797856	12	8	9	3	3	20	96	556	347
198480	KC229	Kenya	Africa	2010	13		14		10-14	male	carriage	nasopharynx		ERR3797860	1	11	74	5	6	14	18	1144	701
198481	KC230	Kenya	Africa	2010	6A		9		5-9	male	carriage	nasopharynx		ERR3812629	1	11	54	5	6	1	5	5251	14841
198482	KC231	Kenya	Africa	2010	23B		5		5-9	male	carriage	nasopharynx		ERR3812633	8	5	4	1	15	1	14	5370	5902
198483	KC232	Kenya	Africa	2010	3		3		0-4	female	carriage	nasopharynx		ERR3812637	12	11	2	6	6	22	14	700	230
198484	KC233	Kenya	Africa	2010	23F		1		0-4	male	carriage	nasopharynx		ERR3797863	7	13	8	5	6	6	124	988	138/176
198485	KC234	Kenya	Africa	2010	3		5		5-9	female	carriage	nasopharynx		ERR3812641	12	11	2	6	6	22	14	700	230
198486	KC236	Kenya	Africa	2010	15BC		7		5-9	male	carriage	nasopharynx		ERR3797868	1	11	74	5	6	103	18	5340	701
198487	KC237	Kenya	Africa	2010	6A		7		5-9	female	carriage	nasopharynx		ERR3797336	6	57	83	6	7	1	148	14833	914
198488	KC239	Kenya	Africa	2010	3		46		45-49	female	carriage	nasopharynx		ERR3797874	12	11	2	6	6	22	14	700	230
198489	KC240	Kenya	Africa	2010	13		3		0-4	male	carriage	nasopharynx		ERR3797341	1	11	74	10	6	14	18	701	701
198490	KC241	Kenya	Africa	2010	21		1		0-4	female	carriage	nasopharynx		ERR3797879	8	10	2	16	1	1	15	1145	193
198491	KC242	Kenya	Africa	2010	23B		12		10-14	female	carriage	nasopharynx		ERR3797882	8	5	4	1	15	1	5	14791	5902
198492	KC243	Kenya	Africa	2010	9V		5		5-9	male	carriage	nasopharynx		ERR3797344	10	11	4	5	6	111	111	5283	706
198493	KC244	Kenya	Africa	2010	15A		2		0-4	female	carriage	nasopharynx		ERR3797887	50	8	73	47	36	1	5	704	703
198494	KC245	Kenya	Africa	2010	24F		4		0-4	female	carriage	nasopharynx		ERR3797890	58	32	62	10	6	130	9	5077	5077
198495	KC246	Kenya	Africa	2010	6A		0	3	0-4	male	carriage	nasopharynx		ERR3797349	54	11	4	1	10	142	964	14830	Sing14830
198496	KC247	Kenya	Africa	2010	19F		1		0-4	female	carriage	nasopharynx		ERR3797895	12	8	9	104	3	20	418	6088	347
198497	KC248	Kenya	Africa	2010	15A		1		0-4	female	carriage	nasopharynx		ERR3797353	54	5	4	1	6	1	111	991	991
198498	KC249	Kenya	Africa	2010	18F		44		40-44	female	carriage	nasopharynx		ERR3797898	10	8	54	1	10	346	75	14868	Sing14868
198499	KC251	Kenya	Africa	2010	23F		3		0-4	female	carriage	nasopharynx		ERR3797361	7	13	8	5	6	6	124	988	138/176
198500	KC252	Kenya	Africa	2010	23F		42		40-44	female	carriage	nasopharynx		ERR3797364	7	13	8	5	6	6	124	988	138/176
198501	KC253	Kenya	Africa	2010	34		5		5-9	male	carriage	nasopharynx		ERR3797902	2	5	4	10	13	1	18	5258	5258
198502	KC254	Kenya	Africa	2010	6A		1		0-4	male	carriage	nasopharynx		ERR3797369	6	57	83	6	7	1	9	5354	914
198503	KC255	Kenya	Africa	2010	3		3		0-4	female	carriage	nasopharynx		ERR3812649	2	32	54	47	114	115	17	1765	1765
198504	KC256	Kenya	Africa	2010	23F		9		5-9	male	carriage	nasopharynx		ERR3797905	7	13	8	5	6	6	124	988	138/176
198505	KC257	Kenya	Africa	2010	21		78		75-79	male	carriage	nasopharynx		ERR3797909	6	284	2	2	9	20	148	6092	14774
198506	KC259	Kenya	Africa	2010	13		2		0-4	male	carriage	nasopharynx		ERR3797917	1	11	74	10	6	14	18	701	701
198507	KC260	Kenya	Africa	2010	9V		32		30-34	female	carriage	nasopharynx		ERR3797921	2	11	10	5	6	129	17	4908	4881
198508	KC261	Kenya	Africa	2010	3		4		0-4	female	carriage	nasopharynx		ERR3797924	12	11	2	6	6	22	14	700	230
198509	KC262	Kenya	Africa	2010	18C		15		15-19	male	carriage	nasopharynx		ERR3797372	10	11	4	16	15	1	145	1381	1381
198510	KC263	Kenya	Africa	2010	34		17		15-19	female	carriage	nasopharynx		ERR3797377	2	5	4	10	13	1	18	5258	5258
198511	KC264	Kenya	Africa	2010	11A		8		5-9	male	carriage	nasopharynx		ERR4229153	8	5	4	3	6	1	17	5393	5902
198512	KC265	Kenya	Africa	2010	5		5		5-9	male	carriage	nasopharynx		ERR3797927	16	12	9	1	15	33	33	245	289
198513	KC266	Kenya	Africa	2010	34		11		10-14	female	carriage	nasopharynx		ERR3797932	2	5	4	10	13	1	18	5258	5258
198514	KC267	Kenya	Africa	2010	13		70		70-74	female	carriage	nasopharynx		ERR3797385	1	11	74	10	6	14	18	701	701
198515	KC268	Kenya	Africa	2010	6A		3		0-4	female	carriage	nasopharynx		ERR3797388	6	57	83	6	7	1	9	5354	914
198516	KC269	Kenya	Africa	2010	19F		3		0-4	female	carriage	nasopharynx		ERR3797936	12	8	9	1	3	20	57	5769	347
198517	KC270	Kenya	Africa	2010	23B		0	3	0-4	female	carriage	nasopharynx		ERR3812653	2	5	4	63	17	112	17	4894	4894
198518	KC272	Kenya	Africa	2010	19F		40		40-44	female	carriage	nasopharynx		ERR4229158	5	9	4	1	7	1	1	2386	2386
198519	KC274	Kenya	Africa	2010	15BC		2		0-4	female	carriage	nasopharynx		ERR3797573	1	5	36	3	6	1	9	840	5902
198520	KC275	Kenya	Africa	2010	23B		17		15-19	male	carriage	nasopharynx		ERR3797576	8	5	4	1	15	1	14	5370	5902
198521	KC276	Kenya	Africa	2010	35B		6		5-9	male	carriage	nasopharynx		ERR3797580	10	16	54	1	32	1	15	5952	1146
198522	KC277	Kenya	Africa	2010	14		0	8	0-4	male	carriage	nasopharynx		ERR3797583	2	5	36	55	17	21	14	842	63
198523	KC278	Kenya	Africa	2010	19F		1		0-4	female	carriage	nasopharynx		ERR3812657	5	5	4	1	10	1	118	5339	5339
198524	KC279	Kenya	Africa	2010	6E(6Bii)		5		5-9	male	carriage	nasopharynx		ERR3812661	51	66	1	1	6	1	108	854	854
198525	KC280	Kenya	Africa	2010	6E(6Bii)		3		0-4	female	carriage	nasopharynx		ERR3797588	51	66	1	1	6	1	108	854	854
198526	KC281	Kenya	Africa	2010	15A		4		0-4	female	carriage	nasopharynx		ERR3797591	54	5	4	1	6	1	111	991	991
198527	KC282	Kenya	Africa	2010	19F		1		0-4	male	carriage	nasopharynx		ERR3797596	5	9	4	1	7	1	1	2386	2386
198528	KC283	Kenya	Africa	2010	19F		1		0-4	female	carriage	nasopharynx		ERR3797599	5	5	4	1	10	1	118	5339	5339
198529	KC284	Kenya	Africa	2010	15A		75		75-79	male	carriage	nasopharynx		ERR3797604	1	8	73	47	36	1	5	703	703
198530	KC285	Kenya	Africa	2010	19F		0	10	0-4	male	carriage	nasopharynx		ERR3797606	5	5	4	1	10	1	118	5339	5339
198531	KC286	Kenya	Africa	2010	15A		3		0-4	female	carriage	nasopharynx		ERR3797610	8	5	36	1	6	1	6	5336	5902
198532	KC287	Kenya	Africa	2010	6E(6Bii)		2		0-4	male	carriage	nasopharynx		ERR3797393	7	9	1	10	9	1	14	4368	4368
198533	KC289	Kenya	Africa	2010	6A		1		0-4	male	carriage	nasopharynx		ERR3797618	7	9	255	10	9	1	14	5920	4368
198534	KC290	Kenya	Africa	2010	19F		5		5-9	male	carriage	nasopharynx		ERR3797622	5	5	4	1	10	1	118	5339	5339
198535	KC291	Kenya	Africa	2010	7C		14		10-14	male	carriage	nasopharynx		ERR3797626	7	13	4	3	9	6	8	2054	338
198536	KC292	Kenya	Africa	2010	1		5		5-9	female	carriage	nasopharynx		ERR3797631	10	18	4	1	7	19	9	217	217
198537	KC293	Kenya	Africa	2010	16F		5		5-9	male	carriage	nasopharynx		ERR3797635	7	158	4	53	67	20	1	14790	705/14790
198538	KC294	Kenya	Africa	2010	23F		1		0-4	female	carriage	nasopharynx		ERR3797396	7	13	8	5	6	6	124	988	138/176
198539	KC295	Kenya	Africa	2010	23F		59		55-59	female	carriage	nasopharynx		ERR3797639	7	13	8	5	6	6	124	988	138/176
198540	KC296	Kenya	Africa	2010	11A		5		5-9	male	carriage	nasopharynx		ERR3797643	1	5	36	3	6	1	9	840	5902
198541	KC297	Kenya	Africa	2010	5		5		5-9	female	carriage	nasopharynx		ERR3812665	16	12	9	1	11	33	33	7050	289
198542	KC299	Kenya	Africa	2010	3		3		0-4	male	carriage	nasopharynx		ERR3812669	12	11	2	6	6	22	14	700	230
198543	KC300	Kenya	Africa	2010	11A		26		25-29	female	carriage	nasopharynx		ERR3797651	1	5	36	3	6	1	9	840	5902
198544	KC301	Kenya	Africa	2010	20		60		60-64	female	carriage	nasopharynx		ERR3797401	13	5	4	10	17	28	110	702	702
198545	KC302	Kenya	Africa	2010	35B		12		10-14	male	carriage	nasopharynx		ERR3797655	10	16	54	1	32	1	118	1146	1146
198546	KC303	Kenya	Africa	2010	1		8		5-9	female	carriage	nasopharynx		ERR3812673	10	18	4	1	7	19	9	217	217
198547	KC304	Kenya	Africa	2010	16F		3		0-4	male	carriage	nasopharynx		ERR3797659	12	111	9	84	19	83	74	14916	1748/14916
198548	KC305	Kenya	Africa	2010	14		2		0-4	female	carriage	nasopharynx		ERR3797663	2	5	36	55	17	21	14	842	63
198549	KC306	Kenya	Africa	2010	6B		3		0-4	male	carriage	nasopharynx		ERR3797404	51	66	1	1	6	1	108	854	854
198550	KC307	Kenya	Africa	2010	13		0	3	0-4	male	carriage	nasopharynx		ERR3797667	1	11	74	10	6	14	18	701	701
198551	KC308	Kenya	Africa	2010	6E(6Bii)		3		0-4	female	carriage	nasopharynx		ERR3797671	12	62	1	2	6	374	14	6097	385
198552	KC309	Kenya	Africa	2010	31		11		10-14	female	carriage	nasopharynx		ERR3797674	1	2	29	1	43	14	18	444	1766
198553	KC310	Kenya	Africa	2010	6E(6Bii)		3		0-4	female	carriage	nasopharynx		ERR3797679	54	66	1	1	6	1	108	14909	854
198554	KC311	Kenya	Africa	2010	3		13		10-14	female	carriage	nasopharynx		ERR3812677	12	11	2	6	6	22	14	700	230
198555	KC312	Kenya	Africa	2010	35B		70		70-74	male	carriage	nasopharynx		ERR3797683	10	16	54	1	32	1	118	1146	1146
198556	KC313	Kenya	Africa	2010	20		1		0-4	female	carriage	nasopharynx		ERR3797687	13	5	4	10	17	28	110	702	702
198557	KC314	Kenya	Africa	2010	11A		5		5-9	female	carriage	nasopharynx		ERR3812681	2	5	36	3	6	1	107	843	5902
198558	KC315	Kenya	Africa	2010	15A		3		0-4	male	carriage	nasopharynx		ERR3797691	54	5	4	1	6	1	111	991	991
198559	KC316	Kenya	Africa	2010	19F		0	6	0-4	male	carriage	nasopharynx		ERR3797695	5	5	9	1	10	1	118	14851	5339
198560	KC317	Kenya	Africa	2010	19B		5		5-9	male	carriage	nasopharynx		ERR3797699	10	65	10	16	15	1	75	5368	7053
198561	KC318	Kenya	Africa	2010	19F		72		70-74	female	carriage	nasopharynx		ERR3797703	5	5	4	1	10	1	118	5339	5339
198562	KC319	Kenya	Africa	2010	35B		64		60-64	female	carriage	nasopharynx		ERR3797707	10	16	54	1	32	1	118	1146	1146
198563	KC320	Kenya	Africa	2010	19A		4		0-4	male	carriage	nasopharynx		ERR3797711	7	11	4	1	6	112	15	3326	156/162
198564	KC321	Kenya	Africa	2010	35F		1		0-4	male	carriage	nasopharynx		ERR3797715	2	17	53	76	6	115	14	14905	5349
198565	KC322	Kenya	Africa	2010	35F		3		0-4	male	carriage	nasopharynx		ERR3797720	2	17	53	76	6	115	14	14905	5349
198566	KC323	Kenya	Africa	2010	15BC		3		0-4	female	carriage	nasopharynx		ERR3797724	1	11	74	5	6	103	18	5340	701
198567	KC324	Kenya	Africa	2010	15BC		3		0-4	female	carriage	nasopharynx		ERR3797409	1	11	74	5	6	103	18	5340	701
198568	KC325	Kenya	Africa	2010	15A		13		10-14	female	carriage	nasopharynx		ERR3797728	54	5	4	1	6	1	111	991	991
198569	KC326	Kenya	Africa	2010	21		62		60-64	female	carriage	nasopharynx		ERR3797732	6	284	2	5	9	20	148	14774	14774
198570	KC327	Kenya	Africa	2010	23B		24		20-24	female	carriage	nasopharynx		ERR3797735	8	5	4	1	15	1	14	5370	5902
198571	KC328	Kenya	Africa	2010	38		10		10-14	male	carriage	nasopharynx		ERR3797740	1	8	41	18	13	49	8	14781	393
198572	KC329	Kenya	Africa	2010	15BC		2		0-4	male	carriage	nasopharynx		ERR3797744	1	5	36	3	6	1	9	840	5902
198573	KC330	Kenya	Africa	2010	19B		0	6	0-4	male	carriage	nasopharynx		ERR3797748	10	65	10	16	15	1	75	5368	7053
198574	KC331	Kenya	Africa	2010	19F		2		0-4	female	carriage	nasopharynx		ERR3797752	5	5	4	1	10	1	118	5339	5339
198575	KC332	Kenya	Africa	2010	19F		2		0-4	female	carriage	nasopharynx		ERR3797756	5	5	4	1	10	1	118	5339	5339
198576	KC333	Kenya	Africa	2010	6E(6Bii)		6		5-9	male	carriage	nasopharynx		ERR3797760	7	9	1	10	9	1	14	4368	4368
198577	KC334	Kenya	Africa	2010	15A		5		5-9	male	carriage	nasopharynx		ERR3797764	54	5	4	1	6	1	111	991	991
198578	KC335	Kenya	Africa	2010	16F		3		0-4	female	carriage	nasopharynx		ERR3797768	7	158	4	53	67	20	1	14790	705/14790
198579	KC336	Kenya	Africa	2010	38		1		0-4	male	carriage	nasopharynx		ERR3797772	1	8	41	18	13	49	8	14781	393
198580	KC337	Kenya	Africa	2010	6A		11		10-14	female	carriage	nasopharynx		ERR3797776	2	34	1	5	17	28	75	14886	3460
198581	KC338	Kenya	Africa	2010	15BC		11		10-14	female	carriage	nasopharynx		ERR3797780	1	32	97	5	6	88	18	4209	4209
198582	KC339	Kenya	Africa	2010	35B		2		0-4	female	carriage	nasopharynx		ERR3797412	10	16	54	1	32	1	15	5952	1146
198583	KC340	Kenya	Africa	2010	18C		0	3	0-4	female	carriage	nasopharynx		ERR3797784	10	11	4	16	15	1	145	1381	1381
198584	KC341	Kenya	Africa	2010	19A		0	7	0-4	female	carriage	nasopharynx		ERR3797788	7	11	4	1	6	112	14	847	156/162
198585	KC342	Kenya	Africa	2010	35A		5		5-9	male	carriage	nasopharynx		ERR3797418	1	5	36	3	6	1	9	840	5902
198586	KC343	Kenya	Africa	2010	18C		5		5-9	female	carriage	nasopharynx		ERR3811768	10	11	4	16	15	1	145	1381	1381
198587	KC344	Kenya	Africa	2010	13		34		30-34	female	carriage	nasopharynx		ERR3797422	1	11	74	10	6	14	18	701	701
198588	KC345	Kenya	Africa	2010	3		50		50-54	female	carriage	nasopharynx		ERR3797425	7	13	4	3	9	6	8	2054	338
198589	KC346	Kenya	Africa	2010	23F		6		5-9	female	carriage	nasopharynx		ERR3811772	7	13	8	5	6	6	124	988	138/176
198590	KC347	Kenya	Africa	2010	6A		5		5-9	male	carriage	nasopharynx		ERR3797430	2	34	1	5	17	28	75	14886	3460
198591	KC348	Kenya	Africa	2010	6B		10		10-14	female	carriage	nasopharynx		ERR3797792	51	66	1	1	6	1	108	854	854
198592	KC349	Kenya	Africa	2010	6E(6Bii)		2		0-4	male	carriage	nasopharynx		ERR3811776	6	57	83	6	7	1	14	14852	914
198593	KC350	Kenya	Africa	2010	6A		4		0-4	female	carriage	nasopharynx		ERR3797796	2	34	1	5	17	28	75	14886	3460
198594	KC351	Kenya	Africa	2010	19F		5		5-9	male	carriage	nasopharynx		ERR3797433	2	5	4	1	10	1	118	5367	5339
198595	KC352	Kenya	Africa	2010	9V		53		50-54	female	carriage	nasopharynx		ERR3797800	1	5	36	3	6	1	9	840	5902
198596	KC353	Kenya	Africa	2010	15BC		43		40-44	female	carriage	nasopharynx		ERR3797438	1	11	74	5	6	103	18	5340	701
198597	KC354	Kenya	Africa	2010	6A		31		30-34	male	carriage	nasopharynx		ERR4229154	2	34	1	5	17	28	75	14886	3460
198598	KC355	Kenya	Africa	2010	6A		44		40-44	female	carriage	nasopharynx		ERR3797803	2	34	1	5	17	28	75	14886	3460
198599	KC356	Kenya	Africa	2010	13		20		20-24	female	carriage	nasopharynx		ERR3797446	1	11	74	10	6	14	18	701	701
198600	KC359	Kenya	Africa	2010	23F		1		0-4	female	carriage	nasopharynx		ERR3797808	43	5	4	16	7	79	255	2714	7689
198601	KC361	Kenya	Africa	2010	6E(6Bii)		4		0-4	female	carriage	nasopharynx		ERR3812685	51	66	1	1	6	1	108	854	854
198602	KC362	Kenya	Africa	2010	13		7		5-9	male	carriage	nasopharynx		ERR3811781	1	126	74	10	6	14	18	2053	701
198603	KC363	Kenya	Africa	2010	19F		0	6	0-4	female	carriage	nasopharynx		ERR4229159	5	5	4	1	10	1	118	5339	5339
198604	KC364	Kenya	Africa	2010	19B		23		20-24	female	carriage	nasopharynx		ERR3797820	10	65	10	16	15	1	75	5368	7053
198605	KC365	Kenya	Africa	2010	11A		5		5-9	female	carriage	nasopharynx		ERR3797457	2	5	36	3	6	339	1	5752	5902
198606	KC366	Kenya	Africa	2010	23F		7		5-9	female	carriage	nasopharynx		ERR3797824	7	13	8	5	6	6	124	988	138/176
198607	KC367	Kenya	Africa	2010	20		13		10-14	male	carriage	nasopharynx		ERR3797462	13	5	4	10	17	28	110	702	702
198608	KC368	Kenya	Africa	2010	10A		10		10-14	male	carriage	nasopharynx		ERR3797828	16	9	75	3	9	115	5	852	852
198609	KC369	Kenya	Africa	2010	18C		13		10-14	female	carriage	nasopharynx		ERR3797832	10	11	4	16	15	1	145	1381	1381
198610	KC370	Kenya	Africa	2010	6A		0	9	0-4	female	carriage	nasopharynx		ERR3797465	6	57	83	6	7	1	9	5354	914
198611	KC371	Kenya	Africa	2010	18F		8		5-9	female	carriage	nasopharynx		ERR3812689	10	8	54	1	10	346	75	14868	Sing14868
198612	KC372	Kenya	Africa	2010	7C		0	3	0-4	female	carriage	nasopharynx		ERR3797470	10	65	10	16	15	1	75	5368	7053
198613	KC373	Kenya	Africa	2010	11A		30		30-34	female	carriage	nasopharynx		ERR3797473	1	5	36	3	6	1	9	840	5902
198614	KC375	Kenya	Africa	2010	38		50		50-54	female	carriage	nasopharynx		ERR3797482	172	262	261	5	42	379	168	6103	5560/6090/6103
198615	KC376	Kenya	Africa	2010	35B		42		40-44	female	carriage	nasopharynx		ERR3797836	10	16	54	1	32	22	15	14772	1146
198616	KC377	Kenya	Africa	2010	19F		2		0-4	male	carriage	nasopharynx		ERR3797838	12	8	9	104	3	20	417	6095	347
198617	KC378	Kenya	Africa	2010	3		5		5-9	female	carriage	nasopharynx		ERR3812693	12	11	2	6	6	22	14	700	230
198618	KC379	Kenya	Africa	2010	11A		13		10-14	male	carriage	nasopharynx		ERR3797485	2	5	36	3	6	339	1	5752	5902
198619	KC380	Kenya	Africa	2010	nontypable		7		5-9	male	carriage	nasopharynx		ERR3797490	8	37	9	29	2	12	53	344	344
198620	KC381	Kenya	Africa	2010	19F		1		0-4	male	carriage	nasopharynx		ERR3797842	5	9	4	1	7	1	1	2386	2386
198621	KC382	Kenya	Africa	2010	9V		1		0-4	male	carriage	nasopharynx		ERR3811785	2	11	10	5	6	129	17	4908	4881
198622	KC383	Kenya	Africa	2010	23B		1		0-4	female	carriage	nasopharynx		ERR3797846	8	5	4	1	15	1	14	5370	5902
198623	KC384	Kenya	Africa	2010	3		20		20-24	female	carriage	nasopharynx		ERR3797493	2	32	165	5	6	112	145	6193	5292
198624	KC385	Kenya	Africa	2010	6E(6Bii)		0	4	0-4	female	carriage	nasopharynx		ERR3797850	7	9	1	10	9	1	14	4368	4368
198625	KC386	Kenya	Africa	2010	21		4		0-4	male	carriage	nasopharynx		ERR3797854	1	8	73	47	36	1	31	5249	703
198626	KC387	Kenya	Africa	2010	19F		1		0-4	male	carriage	nasopharynx		ERR3797498	5	5	4	1	10	1	118	5339	5339
198627	KC388	Kenya	Africa	2010	23F		2		0-4	male	carriage	nasopharynx		ERR3797858	7	13	8	5	6	6	124	988	138/176
198628	KC390	Kenya	Africa	2012	15BC		4		0-4	female	carriage	nasopharynx		ERR3797866	1	11	74	10	6	14	18	701	701
198629	KC391	Kenya	Africa	2012	11A		0	7	0-4	female	carriage	nasopharynx		ERR4023742	1	5	36	3	6	1	9	840	5902
198630	KC392	Kenya	Africa	2012	23F		0	3	0-4	female	carriage	nasopharynx		ERR3797875	10	13	53	1	72	38	31	802	802
198631	KC393	Kenya	Africa	2012	16F		0	3	0-4	female	carriage	nasopharynx		ERR3797876	50	5	1	16	6	88	14	9568	4088
198632	KC394	Kenya	Africa	2012	6E(6Bii)		3		0-4	female	carriage	nasopharynx		ERR3797501	1	11	74	10	6	14	18	701	701
198633	KC395	Kenya	Africa	2012	13		4		0-4	male	carriage	nasopharynx		ERR3797883	1	11	74	10	6	14	18	701	701
198634	KC396	Kenya	Africa	2012	6E(6Bii)		4		0-4	female	carriage	nasopharynx		ERR3797884	16	9	89	3	9	16	18	5927	5329
198635	KC398	Kenya	Africa	2012	15BC		3		0-4	male	carriage	nasopharynx		ERR3797506	1	11	74	10	6	14	18	701	701
198636	KC399	Kenya	Africa	2012	6A		18		15-19	female	carriage	nasopharynx		ERR3797509	2	8	1	5	17	28	75	14787	3460
198637	KC400	Kenya	Africa	2012	23B		47		45-49	female	carriage	nasopharynx		ERR3812697	8	5	4	1	15	1	14	5370	5902
198638	KC401	Kenya	Africa	2012	19A		0	10	0-4	male	carriage	nasopharynx		ERR3797892	7	11	4	1	6	112	64	4162	156/162
198639	KC402	Kenya	Africa	2012	21		15		15-19	female	carriage	nasopharynx		ERR3797899	8	10	2	16	1	1	15	1145	193
198640	KC403	Kenya	Africa	2012	19B		55		55-59	female	carriage	nasopharynx		ERR3797514	10	65	10	16	15	1	75	5368	7053
198641	KC404	Kenya	Africa	2012	13		55		55-59	male	carriage	nasopharynx		ERR3812698	1	11	74	10	6	14	18	701	701
198642	KC405	Kenya	Africa	2012	34		0	8	0-4	male	carriage	nasopharynx		ERR4023743	2	5	2	10	13	1	18	14803	5258
198643	KC406	Kenya	Africa	2012	19A		2		0-4	male	carriage	nasopharynx		ERR3797906	7	11	4	1	6	112	14	847	156/162
198644	KC407	Kenya	Africa	2012	11A		19		15-19	female	carriage	nasopharynx		ERR3797910	2	5	36	3	6	339	1	5752	5902
198645	KC408	Kenya	Africa	2012	35B		50		50-54	female	carriage	nasopharynx		ERR3797516	10	16	54	1	32	1	15	5952	1146
198646	KC409	Kenya	Africa	2012	11A		2		0-4	male	carriage	nasopharynx		ERR3797914	2	5	36	3	636	339	1	14821	5902
198647	KC410	Kenya	Africa	2012	21		5		5-9	female	carriage	nasopharynx		ERR3797918	1	2	29	4	43	140	5	14864	6451
198648	KC411	Kenya	Africa	2012	6E(6Bii)		2		0-4	male	carriage	nasopharynx		ERR3812702	51	66	1	1	6	1	108	854	854
198649	KC412	Kenya	Africa	2012	19B		2		0-4	male	carriage	nasopharynx		ERR3797922	10	65	10	16	15	1	75	5368	7053
198650	KC413	Kenya	Africa	2012	35B		5		5-9	male	carriage	nasopharynx		ERR3797926	10	16	54	1	32	1	15	5952	1146
198651	KC415	Kenya	Africa	2012	13		43		40-44	male	carriage	nasopharynx		ERR3797522	1	11	74	10	6	14	18	701	701
198652	KC416	Kenya	Africa	2012	13		3		0-4	female	carriage	nasopharynx		ERR3797929	1	11	74	10	6	14	18	701	701
198653	KC417	Kenya	Africa	2012	14		4		0-4	female	carriage	nasopharynx		ERR3770236	2	5	36	55	17	21	14	842	63
198654	KC418	Kenya	Africa	2012	10A		43		40-44	male	carriage	nasopharynx		ERR4023744	16	9	75	3	9	115	5	852	852
198655	KC420	Kenya	Africa	2012	11A		5		5-9	male	carriage	nasopharynx		ERR3797934	8	11	36	5	6	1	14	14822	Sing14822
198656	KC421	Kenya	Africa	2012	6A		1		0-4	female	carriage	nasopharynx		ERR3797938	16	32	4	5	17	92	17	499	499
198657	KC422	Kenya	Africa	2012	19B		0	3	0-4	male	carriage	nasopharynx		ERR3797942	10	65	10	16	15	1	75	5368	7053
198658	KC423	Kenya	Africa	2012	6A		10		10-14	male	carriage	nasopharynx		ERR3797949	2	8	1	5	17	28	75	14787	3460
198659	KC424	Kenya	Africa	2012	11A		0	9	0-4	male	carriage	nasopharynx		ERR3812710	8	5	4	3	6	1	168	6025	5902
198660	KC425	Kenya	Africa	2012	15BC		14		10-14	male	carriage	nasopharynx		ERR3812714	1	11	74	10	6	14	18	701	701
198661	KC426	Kenya	Africa	2012	35B		2		0-4	female	carriage	nasopharynx		ERR3812718	10	16	54	1	32	1	118	1146	1146
198662	KC428	Kenya	Africa	2012	16F		44		40-44	female	carriage	nasopharynx		ERR3797955	7	158	4	53	67	20	1	14790	705/14790
198663	KC429	Kenya	Africa	2012	16F		50		50-54	male	carriage	nasopharynx		ERR3797959	7	158	4	53	67	20	1	14790	705/14790
198664	KC430	Kenya	Africa	2012	10A		40		40-44	male	carriage	nasopharynx		ERR3797963	16	9	75	3	9	115	5	852	852
198665	KC431	Kenya	Africa	2012	11A		0	10	0-4	female	carriage	nasopharynx		ERR3797967	2	5	36	3	6	339	1	5752	5902
198666	KC432	Kenya	Africa	2012	10A		4		0-4	male	carriage	nasopharynx		ERR3797971	16	9	75	3	9	115	5	852	852
198667	KC433	Kenya	Africa	2012	11A		40		40-44	female	carriage	nasopharynx		ERR3812722	8	5	36	3	6	1	6	5902	5902
198668	KC434	Kenya	Africa	2012	29		4		0-4	female	carriage	nasopharynx		ERR3797975	1	192	73	47	639	1	31	14924	Sing14924
198669	KC435	Kenya	Africa	2012	nontypable		9		5-9	male	carriage	nasopharynx		ERR3797979	2	8	4	5	17	1	579	9139	13215
198670	KC437	Kenya	Africa	2012	16F		32		30-34	female	carriage	nasopharynx		ERR3797987	7	158	4	53	67	20	1	14790	705/14790
198671	KC438	Kenya	Africa	2012	18C		74		70-74	male	carriage	nasopharynx		ERR3797991	10	11	4	16	15	1	145	1381	1381
198672	KC439	Kenya	Africa	2012	34		12		10-14	female	carriage	nasopharynx		ERR3797995	2	5	4	10	13	1	18	5258	5258
198673	KC440	Kenya	Africa	2012	34		2		0-4	male	carriage	nasopharynx		ERR3797999	2	5	4	10	13	1	18	5258	5258
198674	KC441	Kenya	Africa	2012	23F		16		15-19	male	carriage	nasopharynx		ERR3798004	7	13	8	5	6	6	124	988	138/176
198675	KC442	Kenya	Africa	2012	15BC		5		5-9	male	carriage	nasopharynx		ERR3812726	1	11	74	10	6	14	18	701	701
198676	KC443	Kenya	Africa	2012	20		15		15-19	male	carriage	nasopharynx		ERR3798008	13	5	4	10	17	28	110	702	702
198677	KC444	Kenya	Africa	2012	10A		1		0-4	male	carriage	nasopharynx		ERR3798012	16	9	75	3	9	115	5	852	852
198678	KC445	Kenya	Africa	2012	19B		0	7	0-4	male	carriage	nasopharynx		ERR3798016	10	65	10	16	15	1	75	5368	7053
198679	KC446	Kenya	Africa	2012	19B		3		0-4	male	carriage	nasopharynx		ERR3798020	10	65	10	16	15	1	75	5368	7053
198680	KC447	Kenya	Africa	2012	4		11		10-14	female	carriage	nasopharynx		ERR3798024	15	11	54	5	103	1	9	2213	2213
198681	KC448	Kenya	Africa	2012	15A		16		15-19	female	carriage	nasopharynx		ERR3798028	54	5	4	1	6	1	111	991	991
198682	KC450	Kenya	Africa	2012	genetic variant	6E(6A)	0	4	0-4	male	carriage	nasopharynx		ERR3798032	7	9	1	10	9	1	14	4368	4368
198683	KC451	Kenya	Africa	2012	11A		4		0-4	male	carriage	nasopharynx		ERR3798036	1	5	36	3	6	1	9	840	5902
198684	KC452	Kenya	Africa	2012	22F		63		60-64	male	carriage	nasopharynx		ERR3798040	10	16	54	1	9	7	31	6477	14892
198685	KC453	Kenya	Africa	2012	19A		1		0-4	female	carriage	nasopharynx		ERR3798044	7	11	4	1	6	112	15	3326	156/162
198686	KC454	Kenya	Africa	2012	10A		16		15-19	female	carriage	nasopharynx		ERR3798048	16	9	75	3	9	115	5	852	852
198687	KC455	Kenya	Africa	2012	35B		30		30-34	female	carriage	nasopharynx		ERR3812734	10	16	54	1	32	1	15	5952	1146
198688	KC456	Kenya	Africa	2012	6A		48		45-49	female	carriage	nasopharynx		ERR3798052	16	32	4	5	17	92	17	499	499
198689	KC457	Kenya	Africa	2012	6A		3		0-4	female	carriage	nasopharynx		ERR3798056	2	34	1	5	17	28	75	14886	3460
198690	KC458	Kenya	Africa	2012	6A		14		10-14	female	carriage	nasopharynx		ERR3812738	2	34	1	5	17	28	75	14886	3460
198691	KC459	Kenya	Africa	2012	19B		0	6	0-4	female	carriage	nasopharynx		ERR3798060	10	65	10	16	15	1	75	5368	7053
198692	KC460	Kenya	Africa	2012	6A		11		10-14	female	carriage	nasopharynx		ERR3812742	16	32	4	5	17	92	17	499	499
198693	KC461	Kenya	Africa	2012	15BC		20		20-24	male	carriage	nasopharynx		ERR3812746	6	5	2	5	17	20	148	1264	1264
198694	KC462	Kenya	Africa	2012	15BC		11		10-14	female	carriage	nasopharynx		ERR3797530	1	11	74	5	6	14	18	1144	701
198695	KC463	Kenya	Africa	2012	33D		13		10-14	female	carriage	nasopharynx		ERR3798064	8	88	4	18	9	112	19	5938	5938
198696	KC465	Kenya	Africa	2012	18C		17		15-19	male	carriage	nasopharynx		ERR3812750	10	11	4	16	15	1	145	1381	1381
198697	KC466	Kenya	Africa	2012	6A		0	3	0-4	female	carriage	nasopharynx		ERR3812754	12	5	1	2	6	1	269	5294	5294
198698	KC467	Kenya	Africa	2012	35B		0	8	0-4	male	carriage	nasopharynx		ERR3812758	10	16	54	1	32	1	118	1146	1146
198699	KC468	Kenya	Africa	2012	6A		26		25-29	male	carriage	nasopharynx		ERR3798072	6	57	83	6	7	1	9	5354	914
198700	KC469	Kenya	Africa	2012	6A		4		0-4	male	carriage	nasopharynx		ERR3812762	6	57	83	6	7	1	9	5354	914
198701	KC473	Kenya	Africa	2012	8		45		45-49	female	carriage	nasopharynx		ERR3812770	15	60	34	16	9	14	262	4216	2762/4216/14440
198702	KC474	Kenya	Africa	2012	35A		9		5-9	female	carriage	nasopharynx		ERR3812774	1	5	36	3	6	1	9	840	5902
198703	KC475	Kenya	Africa	2012	24F		6		5-9	female	carriage	nasopharynx		ERR4229161	58	32	62	10	6	130	9	5077	5077
198704	KC476	Kenya	Africa	2012	13		0	9	0-4	male	carriage	nasopharynx		ERR4229162	1	126	74	10	6	14	18	2053	701
198705	KC477	Kenya	Africa	2012	9V		5		5-9	female	carriage	nasopharynx		ERR3812778	1	5	36	3	6	1	9	840	5902
198706	KC478	Kenya	Africa	2012	20		1		0-4	male	carriage	nasopharynx		ERR3812782	13	5	4	10	17	28	110	702	702
198707	KC479	Kenya	Africa	2012	16F		9		5-9	male	carriage	nasopharynx		ERR3812786	7	158	4	53	67	20	1	14790	705/14790
198708	KC480	Kenya	Africa	2012	13		24		20-24	female	carriage	nasopharynx		ERR3812791	1	126	74	10	6	14	18	2053	701
198709	KC481	Kenya	Africa	2012	23B		5		5-9	female	carriage	nasopharynx		ERR3812795	2	5	4	63	17	112	17	4894	4894
198710	KC482	Kenya	Africa	2012	3		56		55-59	female	carriage	nasopharynx		ERR3812799	12	11	2	6	6	22	14	700	230
198711	KC483	Kenya	Africa	2012	21		9		5-9	female	carriage	nasopharynx		ERR3812803	1	2	29	4	43	140	5	14864	6451
198712	KC484	Kenya	Africa	2012	10A		0	7	0-4	male	carriage	nasopharynx		ERR3798093	16	9	75	3	9	115	5	852	852
198713	KC485	Kenya	Africa	2012	19F		2		0-4	female	carriage	nasopharynx		ERR3812807	5	5	4	1	10	1	118	5339	5339
198714	KC486	Kenya	Africa	2012	13		3		0-4	female	carriage	nasopharynx		ERR3798097	1	11	74	10	6	14	18	701	701
198715	KC487	Kenya	Africa	2012	15A		1		0-4	female	carriage	nasopharynx		ERR3798101	54	5	4	1	6	1	111	991	991
198716	KC488	Kenya	Africa	2012	15BC		10		10-14	male	carriage	nasopharynx		ERR3812427	7	5	690	10	6	1	8	14925	180
198717	KC489	Kenya	Africa	2012	15A		4		0-4	female	carriage	nasopharynx		ERR3812431	54	5	4	1	6	1	111	991	991
198718	KC490	Kenya	Africa	2012	19F		62		60-64	male	carriage	nasopharynx		ERR3812435	5	5	4	1	10	1	118	5339	5339
198719	KC491	Kenya	Africa	2012	3		7		5-9	male	carriage	nasopharynx		ERR3812439	12	11	2	6	6	22	14	700	230
198720	KC492	Kenya	Africa	2012	23F		65		65-69	male	carriage	nasopharynx		ERR3798105	7	13	8	5	6	6	124	988	138/176
198721	KC494	Kenya	Africa	2012	4		4		0-4	male	carriage	nasopharynx		ERR3812447	16	13	4	18	6	108	14	853	247
198722	KC495	Kenya	Africa	2012	4		6		5-9	female	carriage	nasopharynx		ERR3812451	16	13	4	18	6	108	14	853	247
198723	KC496	Kenya	Africa	2012	15BC		43		40-44	female	carriage	nasopharynx		ERR3812455	6	8	4	104	17	20	148	14932	Sing14932
198724	KC499	Kenya	Africa	2012	15A		2		0-4	female	carriage	nasopharynx		ERR3812463	54	5	4	1	6	1	111	991	991
198725	KC500	Kenya	Africa	2012	13		3		0-4	male	carriage	nasopharynx		ERR3812467	1	11	74	10	6	14	18	701	701
198726	KC501	Kenya	Africa	2012	6A		16		15-19	female	carriage	nasopharynx		ERR3812471	2	8	1	5	17	28	75	14787	3460
198727	KC503	Kenya	Africa	2012	nontypable		1		0-4	female	carriage	nasopharynx		ERR3798113	8	8	29	1	240	177	6	14814	5398/14814
198728	KC504	Kenya	Africa	2012	nontypable		3		0-4	male	carriage	nasopharynx		ERR3798117	2	5	4	10	13	1	18	5258	5258
198729	KC505	Kenya	Africa	2012	15A		3		0-4	female	carriage	nasopharynx		ERR3812475	54	5	4	1	6	1	111	991	991
198730	KC506	Kenya	Africa	2012	11A		10		10-14	male	carriage	nasopharynx		ERR3812479	8	5	4	3	6	1	17	5393	5902
198731	KC510	Kenya	Africa	2012	14		2		0-4	female	carriage	nasopharynx		ERR3812491	1	11	74	5	6	14	18	1144	701
198732	KC511	Kenya	Africa	2012	34		13		10-14	male	carriage	nasopharynx		ERR3812496	2	5	4	10	13	1	18	5258	5258
198733	KC512	Kenya	Africa	2012	15A		0	8	0-4	female	carriage	nasopharynx		ERR3812500	54	5	4	1	6	1	111	991	991
198734	KC513	Kenya	Africa	2012	19A		2		0-4	female	carriage	nasopharynx		ERR3812504	2	13	4	1	15	112	14	5372	5372/15025
198735	KC514	Kenya	Africa	2012	15BC		0	9	0-4	male	carriage	nasopharynx		ERR3812508	1	32	97	5	6	88	18	4209	4209
198736	KC516	Kenya	Africa	2012	genetic variant	6E(6A)	4		0-4	male	carriage	nasopharynx		ERR3812516	7	9	255	10	9	1	14	5920	4368
198737	KC517	Kenya	Africa	2012	15A		5		5-9	male	carriage	nasopharynx		ERR3812520	8	10	36	3	6	1	6	10554	5902
198738	KC518	Kenya	Africa	2012	21		2		0-4	female	carriage	nasopharynx		ERR3812524	6	284	2	5	9	20	148	14774	14774
198739	KC519	Kenya	Africa	2012	15BC		7		5-9	female	carriage	nasopharynx		ERR3812528	1	11	74	5	6	103	18	5340	701
198740	KC520	Kenya	Africa	2012	nontypable		13		10-14	female	carriage	nasopharynx		ERR3812532	2	8	4	5	17	1	579	9139	13215
198741	KC521	Kenya	Africa	2012	6E(6Bii)		7		5-9	male	carriage	nasopharynx		ERR3812536	7	9	1	10	9	1	14	4368	4368
198742	KC522	Kenya	Africa	2012	31		67		65-69	female	carriage	nasopharynx		ERR3812540	1	2	29	1	43	14	18	444	1766
198743	KC524	Kenya	Africa	2012	13		42		40-44	female	carriage	nasopharynx		ERR3798125	1	11	74	4	17	898	18	14793	Sing14793
198744	KC526	Kenya	Africa	2012	19F		3		0-4	female	carriage	nasopharynx		ERR3812552	5	5	4	1	10	1	118	5339	5339
198745	KC527	Kenya	Africa	2012	6A		23		20-24	female	carriage	nasopharynx		ERR3812556	2	8	1	5	17	28	75	14787	3460
198746	KC528	Kenya	Africa	2012	35B		54		50-54	female	carriage	nasopharynx		ERR3812560	10	16	54	1	32	1	118	1146	1146
198747	KC529	Kenya	Africa	2012	34		0	4	0-4	male	carriage	nasopharynx		ERR4229170	2	5	4	10	13	1	18	5258	5258
198748	KC530	Kenya	Africa	2012	34		4		0-4	female	carriage	nasopharynx		ERR3812568	2	5	4	10	13	1	18	5258	5258
198749	KC531	Kenya	Africa	2012	6A		1		0-4	female	carriage	nasopharynx		ERR3812572	16	32	4	5	17	909	17	14934	499
198750	KC532	Kenya	Africa	2012	14		0	9	0-4	female	carriage	nasopharynx		ERR3812576	2	5	36	55	17	21	14	842	63
198751	KC533	Kenya	Africa	2012	4		5		5-9	female	carriage	nasopharynx		ERR3812580	15	11	54	5	103	27	9	2712	2213
198752	KC534	Kenya	Africa	2012	33B		5		5-9	female	carriage	nasopharynx		ERR3798129	8	88	4	18	9	112	19	5938	5938
198753	KC535	Kenya	Africa	2012	6A		0	9	0-4	female	carriage	nasopharynx		ERR3798133	16	32	4	16	17	92	6	14779	Sing14779
198754	KC536	Kenya	Africa	2012	19A		6		5-9	female	carriage	nasopharynx		ERR3798137	7	11	4	1	6	112	8	8485	156/162
198755	KC537	Kenya	Africa	2012	14		0	8	0-4	male	carriage	nasopharynx		ERR3798141	2	5	36	55	17	21	14	842	63
198756	KC538	Kenya	Africa	2012	22F		6		5-9	male	carriage	nasopharynx		ERR3812585	10	16	54	1	9	7	31	6477	14892
198757	KC539	Kenya	Africa	2012	34		5		5-9	male	carriage	nasopharynx		ERR3798145	2	5	4	10	13	1	18	5258	5258
198758	KC540	Kenya	Africa	2012	13		0	4	0-4	female	carriage	nasopharynx		ERR3798149	1	11	74	10	6	14	18	701	701
198759	KC541	Kenya	Africa	2012	15BC		0	4	0-4	male	carriage	nasopharynx		ERR3798153	1	5	36	3	6	1	9	840	5902
198760	KC542	Kenya	Africa	2012	7C		9		5-9	male	carriage	nasopharynx		ERR3798157	54	65	10	16	15	1	15	14930	14930/15024
198761	KC543	Kenya	Africa	2012	7C		29		25-29	female	carriage	nasopharynx		ERR3798161	54	65	10	16	15	1	15	14930	14930/15024
198762	KC544	Kenya	Africa	2012	15A		0	9	0-4	female	carriage	nasopharynx		ERR3798165	54	5	4	1	6	1	111	991	991
198763	KC545	Kenya	Africa	2012	34		3		0-4	female	carriage	nasopharynx		ERR3798169	2	5	4	10	13	1	18	5258	5258
198764	KC546	Kenya	Africa	2012	6A		2		0-4	male	carriage	nasopharynx		ERR3798173	16	32	4	5	17	92	17	499	499
198765	KC547	Kenya	Africa	2012	23B		0	7	0-4	female	carriage	nasopharynx		ERR3812589	8	5	4	1	15	1	14	5370	5902
198766	KC548	Kenya	Africa	2012	15A		4		0-4	male	carriage	nasopharynx		ERR3798177	54	5	4	1	6	1	111	991	991
198767	KC549	Kenya	Africa	2012	20		4		0-4	female	carriage	nasopharynx		ERR3798178	13	5	4	10	17	28	110	702	702
198768	KC550	Kenya	Africa	2012	nontypable		11		10-14	male	carriage	nasopharynx		ERR3812593	8	5	2	27	2	11	724	11882	448
198769	KC551	Kenya	Africa	2012	8		12		10-14	male	carriage	nasopharynx		ERR3812597	2	5	9	1	125	14	31	2234	2234
198770	KC554	Kenya	Africa	2012	21		59		55-59	male	carriage	nasopharynx		ERR3798182	6	284	2	2	9	20	148	6092	14774
198771	KC555	Kenya	Africa	2012	8		18		15-19	male	carriage	nasopharynx		ERR3812609	2	5	9	1	125	14	31	2234	2234
198772	KC556	Kenya	Africa	2012	35B		7		5-9	female	carriage	nasopharynx		ERR3812610	10	16	54	1	32	1	118	1146	1146
198773	KC557	Kenya	Africa	2012	15BC		2		0-4	female	carriage	nasopharynx		ERR3812424	54	5	4	10	15	142	269	14846	14846/14876
198774	KC558	Kenya	Africa	2012	nontypable		1		0-4	female	carriage	nasopharynx		ERR3812346	2	5	4	5	17	1	579	13215	13215
198775	KC559	Kenya	Africa	2012	13		13		10-14	female	carriage	nasopharynx		ERR3812772	1	11	74	10	6	14	18	701	701
198776	KC561	Kenya	Africa	2012	35B		6		5-9	male	carriage	nasopharynx		ERR3812614	10	16	54	1	32	1	15	5952	1146
198777	KC562	Kenya	Africa	2012	21		2		0-4	male	carriage	nasopharynx		ERR3798202	6	284	2	5	9	20	148	14774	14774
198778	KC563	Kenya	Africa	2012	10A		0	8	0-4	female	carriage	nasopharynx		ERR3812618	16	9	75	3	9	115	5	852	852
198779	KC564	Kenya	Africa	2012	35B		3		0-4	male	carriage	nasopharynx		ERR3798206	10	16	54	1	32	1	15	5952	1146
198780	KC565	Kenya	Africa	2012	3		56		55-59	male	carriage	nasopharynx		ERR3812622	7	13	4	3	9	6	8	2054	338
198781	KC566	Kenya	Africa	2012	35B		4		0-4	male	carriage	nasopharynx		ERR3812626	10	16	54	1	32	22	15	14772	1146
198782	KC567	Kenya	Africa	2012	3		8		5-9	male	carriage	nasopharynx		ERR3812630	2	32	165	5	6	112	145	6193	5292
198783	KC568	Kenya	Africa	2012	35F		5		5-9	male	carriage	nasopharynx		ERR3798211	16	17	1	76	6	115	14	5353	5349
198784	KC569	Kenya	Africa	2012	15A		2		0-4	female	carriage	nasopharynx		ERR3797532	8	5	4	1	6	1	6	2318	5902
198785	KC570	Kenya	Africa	2012	18F		16		15-19	male	carriage	nasopharynx		ERR3798215	10	8	54	1	10	346	75	14868	Sing14868
198786	KC571	Kenya	Africa	2012	nontypable		15		15-19	male	carriage	nasopharynx		ERR3812780	2	8	36	4	17	20	14	2716	63
198787	KC572	Kenya	Africa	2012	nontypable		0	3	0-4	female	carriage	nasopharynx		ERR3798223	2	8	4	5	17	1	579	9139	13215
198788	KC573	Kenya	Africa	2012	nontypable		4		0-4	male	carriage	nasopharynx		ERR3798227	2	5	4	10	13	1	18	5258	5258
198789	KC574	Kenya	Africa	2012	nontypable		1		0-4	male	carriage	nasopharynx		ERR3798231	10	11	4	16	15	1	145	1381	1381
198790	KC575	Kenya	Africa	2012	nontypable		42		40-44	female	carriage	nasopharynx		ERR3812634	10	8	54	1	10	346	75	14868	Sing14868
198791	KC576	Kenya	Africa	2012	nontypable		7		5-9	male	carriage	nasopharynx		ERR3798235	10	65	10	16	15	1	75	5368	7053
198792	KC577	Kenya	Africa	2012	34		38		35-39	female	carriage	nasopharynx		ERR3798239	2	5	4	10	13	1	18	5258	5258
198793	KC578	Kenya	Africa	2012	7C		36		35-39	male	carriage	nasopharynx		ERR3798243	7	13	4	3	9	6	8	2054	338
198794	KC580	Kenya	Africa	2012	7C		55		55-59	female	carriage	nasopharynx		ERR3798247	54	65	10	16	15	1	15	14930	14930/15024
198795	KC581	Kenya	Africa	2012	7C		5		5-9	female	carriage	nasopharynx		ERR3798251	54	65	10	16	15	1	15	14930	14930/15024
198796	KC582	Kenya	Africa	2012	35B		16		15-19	female	carriage	nasopharynx		ERR3812642	10	16	54	1	32	22	15	14772	1146
198797	KC584	Kenya	Africa	2012	35B		17		15-19	male	carriage	nasopharynx		ERR3798259	10	16	54	1	32	1	118	1146	1146
198798	KC585	Kenya	Africa	2012	9N		15		15-19	male	carriage	nasopharynx		ERR3798263	8	5	7	12	15	16	6	3983	3983
198799	KC586	Kenya	Africa	2012	11A		36		35-39	male	carriage	nasopharynx		ERR3812646	8	5	36	3	6	1	6	5902	5902
198800	KC587	Kenya	Africa	2012	3		15		15-19	female	carriage	nasopharynx		ERR3812650	12	11	2	6	6	22	14	700	230
198801	KC588	Kenya	Africa	2012	16F		70		70-74	male	carriage	nasopharynx		ERR3812654	7	158	4	53	67	20	1	14790	705/14790
198802	KC589	Kenya	Africa	2012	19A		2		0-4	male	carriage	nasopharynx		ERR3798267	7	11	4	1	6	112	14	847	156/162
198803	KC590	Kenya	Africa	2012	35B		3		0-4	male	carriage	nasopharynx		ERR3798271	10	16	54	1	32	1	118	1146	1146
198804	KC592	Kenya	Africa	2012	6A		57		55-59	male	carriage	nasopharynx		ERR3798275	2	34	1	5	17	28	75	14886	3460
198805	KC593	Kenya	Africa	2012	16F		7		5-9	male	carriage	nasopharynx		ERR3798279	2	10	9	18	36	1	31	5935	8397
198806	KC594	Kenya	Africa	2012	19B		2		0-4	female	carriage	nasopharynx		ERR3798283	10	65	10	16	15	1	75	5368	7053
198807	KC595	Kenya	Africa	2012	15A		15		15-19	male	carriage	nasopharynx		ERR3798287	8	10	36	3	6	1	6	10554	5902
198808	KC597	Kenya	Africa	2012	16F		7		5-9	male	carriage	nasopharynx		ERR3798291	2	10	9	18	36	1	31	5935	8397
198809	KC598	Kenya	Africa	2012	13		24		20-24	female	carriage	nasopharynx		ERR3812666	1	11	74	10	638	14	18	14881	701
198810	KC599	Kenya	Africa	2012	35B		0	6	0-4	female	carriage	nasopharynx		ERR3812670	10	16	54	1	32	22	15	14772	1146
198811	KC600	Kenya	Africa	2012	19F		44		40-44	female	carriage	nasopharynx		ERR3798295	5	5	4	1	10	1	118	5339	5339
198812	KC601	Kenya	Africa	2012	3		40		40-44	female	carriage	nasopharynx		ERR3812674	12	11	2	6	6	22	14	700	230
198813	KC603	Kenya	Africa	2012	10A		4		0-4	female	carriage	nasopharynx		ERR3798300	16	9	75	3	9	115	5	852	852
198814	KC604	Kenya	Africa	2012	35F		58		55-59	male	carriage	nasopharynx		ERR3798304	2	17	53	76	6	115	14	14905	5349
198815	KC605	Kenya	Africa	2012	21		0	9	0-4	female	carriage	nasopharynx		ERR3812682	6	284	2	2	9	20	148	6092	14774
198816	KC606	Kenya	Africa	2012	21		78		75-79	male	carriage	nasopharynx		ERR3812686	6	284	2	2	9	20	148	6092	14774
198817	KC607	Kenya	Africa	2012	9V		48		45-49	male	carriage	nasopharynx		ERR3798308	1	11	74	10	6	14	18	701	701
198818	KC609	Kenya	Africa	2012	23F		9		5-9	male	carriage	nasopharynx		ERR3798312	7	13	8	5	6	6	124	988	138/176
198819	KC611	Kenya	Africa	2012	22F		57		55-59	female	carriage	nasopharynx		ERR3797538	10	16	54	1	9	7	31	6477	14892
198820	KC613	Kenya	Africa	2012	3		5		5-9	male	carriage	nasopharynx		ERR3812699	12	11	2	6	6	22	14	700	230
198821	KC614	Kenya	Africa	2012	nontypable		49		45-49	male	carriage	nasopharynx		ERR3812703	2	8	4	5	17	1	579	9139	13215
198822	KC615	Kenya	Africa	2012	35B		6		5-9	female	carriage	nasopharynx		ERR3798320	10	16	54	1	32	1	118	1146	1146
198823	KC616	Kenya	Africa	2012	6A		31		30-34	female	carriage	nasopharynx		ERR3812707	2	8	1	5	17	28	75	14787	3460
198824	KC617	Kenya	Africa	2012	16F		54		50-54	female	carriage	nasopharynx		ERR3798324	1	9	9	18	6	1	31	5250	5250/5947/15006
198825	KC618	Kenya	Africa	2012	15A		26		25-29	male	carriage	nasopharynx		ERR3798328	54	5	4	1	6	1	111	991	991
198826	KC619	Kenya	Africa	2012	15A		5		5-9	female	carriage	nasopharynx		ERR3812711	54	5	4	1	6	1	111	991	991
198827	KC620	Kenya	Africa	2012	23A		11		10-14	female	carriage	nasopharynx		ERR3812715	7	13	62	5	1	6	8	14927	138/176
198828	KC621	Kenya	Africa	2012	21		52		50-54	female	carriage	nasopharynx		ERR3812719	1	5	36	3	6	1	9	840	5902
198829	KC622	Kenya	Africa	2012	15BC		3		0-4	female	carriage	nasopharynx		ERR3798332	1	11	74	10	6	14	18	701	701
198830	KC623	Kenya	Africa	2012	3		40		40-44	female	carriage	nasopharynx		ERR3812723	12	11	2	6	6	22	14	700	230
198831	KC624	Kenya	Africa	2012	15A		35		35-39	male	carriage	nasopharynx		ERR3797952	54	5	4	1	6	1	111	991	991
198832	KC626	Kenya	Africa	2012	11A		10		10-14	female	carriage	nasopharynx		ERR3812727	1	5	36	3	6	1	9	840	5902
198833	KC627	Kenya	Africa	2012	13		16		15-19	female	carriage	nasopharynx		ERR3812731	1	11	74	10	6	14	18	701	701
198834	KC628	Kenya	Africa	2012	nontypable		5		5-9	male	carriage	nasopharynx		ERR3797960	1	8	41	18	13	49	8	14781	393
198835	KC1472	Kenya	Africa	2013	19A		13		10-14	female	carriage	nasopharynx		ERR3812891	7	11	4	1	6	112	14	847	156/162
198836	KC629	Kenya	Africa	2013	11A		5		5-9	female	carriage	nasopharynx		ERR3797964	2	5	36	3	6	1	107	843	5902
198837	KC631	Kenya	Africa	2013	21		0	6	0-4	female	carriage	nasopharynx		ERR4229171	6	284	2	5	9	20	148	14774	14774
198838	KC632	Kenya	Africa	2013	15BC		1		0-4	female	carriage	nasopharynx		ERR3812739	1	11	74	5	6	103	18	5340	701
198839	KC633	Kenya	Africa	2013	29		64		60-64	female	carriage	nasopharynx		ERR3812743	16	9	253	3	9	16	5	5329	5329
198840	KC635	Kenya	Africa	2013	3		3		0-4	male	carriage	nasopharynx		ERR3812751	12	11	2	6	6	22	14	700	230
198841	KC636	Kenya	Africa	2013	15A		4		0-4	female	carriage	nasopharynx		ERR3812755	54	5	4	1	6	1	111	991	991
198842	KC638	Kenya	Africa	2013	13		4		0-4	female	carriage	nasopharynx		ERR3812763	1	126	74	10	6	14	18	2053	701
198843	KC639	Kenya	Africa	2013	15A		5		5-9	male	carriage	nasopharynx		ERR3812767	1	8	73	47	36	1	5	703	703
198844	KC640	Kenya	Africa	2013	11A		1		0-4	male	carriage	nasopharynx		ERR3812771	8	5	36	3	6	1	5	2052	5902
198845	KC641	Kenya	Africa	2013	3		3		0-4	female	carriage	nasopharynx		ERR3812775	12	11	2	6	6	22	14	700	230
198846	KC642	Kenya	Africa	2013	35B		0	6	0-4	male	carriage	nasopharynx		ERR3812779	10	16	54	1	32	1	15	5952	1146
198847	KC643	Kenya	Africa	2013	35B		2		0-4	male	carriage	nasopharynx		ERR3812783	10	16	54	1	32	1	118	1146	1146
198848	KC644	Kenya	Africa	2013	6E(6Bii)		4		0-4	male	carriage	nasopharynx		ERR3797972	12	62	1	2	6	374	14	6097	385
198849	KC645	Kenya	Africa	2013	nontypable		16		15-19	male	carriage	nasopharynx		ERR3797976	2	8	4	5	17	1	579	9139	13215
198850	KC647	Kenya	Africa	2013	15BC		13		10-14	male	carriage	nasopharynx		ERR3797984	1	11	74	5	6	103	18	5340	701
198851	KC648	Kenya	Africa	2013	6A		6		5-9	male	carriage	nasopharynx		ERR4229163	2	34	1	5	17	28	75	14886	3460
198852	KC649	Kenya	Africa	2013	23A		5		5-9	female	carriage	nasopharynx		ERR3812787	7	13	62	5	9	6	8	5357	138/176
198853	KC651	Kenya	Africa	2013	15BC		1		0-4	male	carriage	nasopharynx		ERR3812792	1	5	4	1	36	340	269	14958	Sing14958
198854	KC652	Kenya	Africa	2013	8		12		10-14	male	carriage	nasopharynx		ERR3770067	2	5	9	1	125	14	31	2234	2234
198855	KC654	Kenya	Africa	2013	6A		0	8	0-4	male	carriage	nasopharynx		ERR3812800	16	32	4	5	17	92	17	499	499
198856	KC655	Kenya	Africa	2013	34		9		5-9	male	carriage	nasopharynx		ERR3797996	2	5	4	10	13	1	18	5258	5258
198857	KC656	Kenya	Africa	2013	16F		3		0-4	female	carriage	nasopharynx		ERR3812804	7	158	4	53	67	20	1	14790	705/14790
198858	KC657	Kenya	Africa	2013	15BC		1		0-4	male	carriage	nasopharynx		ERR3798000	6	5	2	5	17	20	148	1264	1264
198859	KC658	Kenya	Africa	2013	15BC		4		0-4	male	carriage	nasopharynx		ERR3812808	1	11	74	10	6	14	18	701	701
198860	KC659	Kenya	Africa	2013	35B		3		0-4	female	carriage	nasopharynx		ERR3812812	10	16	54	1	32	1	118	1146	1146
198861	KC660	Kenya	Africa	2013	3		14		10-14	female	carriage	nasopharynx		ERR3812816	12	11	2	6	6	22	14	700	230
198862	KC661	Kenya	Africa	2013	10A		2		0-4	female	carriage	nasopharynx		ERR3812820	16	9	75	3	9	115	5	852	852
198863	KC662	Kenya	Africa	2013	21		1		0-4	male	carriage	nasopharynx		ERR3812824	6	284	2	5	9	20	148	14774	14774
198864	KC663	Kenya	Africa	2013	10A		86		85-89	female	carriage	nasopharynx		ERR3798005	16	9	75	3	9	115	5	852	852
198865	KC664	Kenya	Africa	2013	10A		8		5-9	female	carriage	nasopharynx		ERR3812828	16	9	75	3	9	115	5	852	852
198866	KC665	Kenya	Africa	2013	19A		14		10-14	female	carriage	nasopharynx		ERR3798009	2	13	4	1	15	112	14	5372	5372/15025
198867	KC666	Kenya	Africa	2013	13		0	7	0-4	female	carriage	nasopharynx		ERR3797540	1	11	74	10	6	14	18	701	701
198868	KC667	Kenya	Africa	2013	15BC		0	7	0-4	female	carriage	nasopharynx		ERR3812832	1	11	74	10	6	14	18	701	701
198869	KC668	Kenya	Africa	2013	3		0	7	0-4	female	carriage	nasopharynx		ERR3812836	2	32	165	5	6	112	145	6193	5292
198870	KC669	Kenya	Africa	2013	11A		5		5-9	male	carriage	nasopharynx		ERR3812840	8	5	4	3	6	1	168	6025	5902
198871	KC670	Kenya	Africa	2013	19F		3		0-4	male	carriage	nasopharynx		ERR3811789	5	5	4	1	10	1	118	5339	5339
198872	KC671	Kenya	Africa	2013	6B		1		0-4	female	carriage	nasopharynx		ERR3798013	6	57	83	6	7	1	9	5354	914
198873	KC672	Kenya	Africa	2013	23B		1		0-4	male	carriage	nasopharynx		ERR3798017	1	11	74	10	6	22	18	14954	701
198874	KC673	Kenya	Africa	2013	21		16		15-19	male	carriage	nasopharynx		ERR3798021	6	284	2	5	9	20	148	14774	14774
198875	KC674	Kenya	Africa	2013	23B		5		5-9	male	carriage	nasopharynx		ERR3812845	2	5	4	63	17	112	17	4894	4894
198876	KC675	Kenya	Africa	2013	15A		0	10	0-4	male	carriage	nasopharynx		ERR3798025	8	10	36	3	6	1	6	10554	5902
198877	KC676	Kenya	Africa	2013	19A		2		0-4	female	carriage	nasopharynx		ERR3811793	7	11	4	1	6	112	14	847	156/162
198878	KC677	Kenya	Africa	2013	35A		14		10-14	male	carriage	nasopharynx		ERR3812849	1	5	36	3	6	1	9	840	5902
198879	KC678	Kenya	Africa	2013	31		2		0-4	female	carriage	nasopharynx		ERR3812853	1	2	29	1	43	14	18	444	1766
198880	KC679	Kenya	Africa	2013	34		9		5-9	male	carriage	nasopharynx		ERR3812857	2	5	4	10	13	1	18	5258	5258
198881	KC680	Kenya	Africa	2013	35B		4		0-4	female	carriage	nasopharynx		ERR3812861	10	5	54	1	238	1	118	5788	1146
198882	KC681	Kenya	Africa	2013	35B		7		5-9	female	carriage	nasopharynx		ERR3812865	10	16	54	1	32	1	15	5952	1146
198883	KC682	Kenya	Africa	2013	35B		17		15-19	female	carriage	nasopharynx		ERR3812869	10	5	54	1	238	1	118	5788	1146
198884	KC684	Kenya	Africa	2013	34		3		0-4	female	carriage	nasopharynx		ERR3770070	2	5	4	10	13	1	18	5258	5258
198885	KC685	Kenya	Africa	2013	35A		15		15-19	female	carriage	nasopharynx		ERR3812873	1	5	36	3	6	1	9	840	5902
198886	KC686	Kenya	Africa	2013	29		3		0-4	male	carriage	nasopharynx		ERR3812877	16	9	253	3	9	16	5	5329	5329
198887	KC687	Kenya	Africa	2013	20		6		5-9	female	carriage	nasopharynx		ERR3798029	13	5	4	10	17	28	110	702	702
198888	KC688	Kenya	Africa	2013	16F		53		50-54	female	carriage	nasopharynx		ERR3812881	7	5	4	53	67	904	462	14860	14858
198889	KC689	Kenya	Africa	2013	16F		22		20-24	female	carriage	nasopharynx		ERR3798033	7	5	4	3	67	22	969	14960	Sing14960
198890	KC690	Kenya	Africa	2013	13		5		5-9	male	carriage	nasopharynx		ERR3811801	1	11	74	10	6	14	18	701	701
198891	KC691	Kenya	Africa	2013	23A		5		5-9	male	carriage	nasopharynx		ERR3812885	7	13	62	5	1	6	8	14927	138/176
198892	KC693	Kenya	Africa	2013	3		5		5-9	male	carriage	nasopharynx		ERR3812889	12	11	2	6	6	22	14	700	230
198893	KC694	Kenya	Africa	2013	35B		3		0-4	male	carriage	nasopharynx		ERR3812893	10	16	54	1	32	22	15	14772	1146
198894	KC695	Kenya	Africa	2013	23A		3		0-4	male	carriage	nasopharynx		ERR3798041	7	13	62	5	1	6	8	14927	138/176
198895	KC696	Kenya	Africa	2013	15A		5		5-9	male	carriage	nasopharynx		ERR3798045	54	5	4	1	6	1	111	991	991
198896	KC697	Kenya	Africa	2013	10A		2		0-4	female	carriage	nasopharynx		ERR3811805	16	9	75	3	9	115	5	852	852
198897	KC698	Kenya	Africa	2013	21		0	9	0-4	female	carriage	nasopharynx		ERR3798049	6	284	2	5	9	20	148	14774	14774
198898	KC699	Kenya	Africa	2013	16F		16		15-19	male	carriage	nasopharynx		ERR3798053	7	158	4	53	67	20	1	14790	705/14790
198899	KC700	Kenya	Africa	2013	23B		65		65-69	female	carriage	nasopharynx		ERR3798057	8	5	4	1	15	1	14	5370	5902
198900	KC701	Kenya	Africa	2013	11A		42		40-44	male	carriage	nasopharynx		ERR3812897	8	5	36	3	6	1	6	5902	5902
198901	KC702	Kenya	Africa	2013	23A		1		0-4	female	carriage	nasopharynx		ERR3798061	10	16	54	1	6	1	31	14892	14892
198902	KC704	Kenya	Africa	2013	23B		23		20-24	female	carriage	nasopharynx		ERR3812905	8	5	4	1	15	1	14	5370	5902
198903	KC705	Kenya	Africa	2013	11A		0	6	0-4	male	carriage	nasopharynx		ERR3811810	2	5	36	3	6	339	1	5752	5902
198904	KC706	Kenya	Africa	2013	21		0	4	0-4	male	carriage	nasopharynx		ERR3812909	8	10	2	12	1	1	1	6507	193
198905	KC707	Kenya	Africa	2013	15BC		6		5-9	male	carriage	nasopharynx		ERR3798065	1	11	74	5	6	103	18	5340	701
198906	KC708	Kenya	Africa	2013	15BC		10		10-14	female	carriage	nasopharynx		ERR3812913	7	5	690	10	6	1	8	14925	180
198907	KC709	Kenya	Africa	2013	21		8		5-9	male	carriage	nasopharynx		ERR3811814	6	284	2	2	9	20	148	6092	14774
198908	KC712	Kenya	Africa	2013	16F		17		15-19	male	carriage	nasopharynx		ERR3798069	1	9	9	18	6	1	31	5250	5250/5947/15006
198909	KC713	Kenya	Africa	2013	11A		68		65-69	male	carriage	nasopharynx		ERR3798073	8	5	36	3	6	1	5	2052	5902
198910	KC714	Kenya	Africa	2013	29		3		0-4	male	carriage	nasopharynx		ERR3811818	16	9	253	3	9	16	5	5329	5329
198911	KC715	Kenya	Africa	2013	18C		0	9	0-4	male	carriage	nasopharynx		ERR3798077	10	11	4	16	15	1	145	1381	1381
198912	KC716	Kenya	Africa	2013	9V		13		10-14	female	carriage	nasopharynx		ERR3798081	2	11	10	5	6	129	17	4908	4881
198913	KC717	Kenya	Africa	2013	16F		27		25-29	female	carriage	nasopharynx		ERR3812925	7	158	4	53	67	20	1	14790	705/14790
198914	KC718	Kenya	Africa	2013	11A		3		0-4	female	carriage	nasopharynx		ERR3812929	8	5	36	3	6	1	5	2052	5902
198915	KC719	Kenya	Africa	2013	23B		1		0-4	male	carriage	nasopharynx		ERR3798085	8	5	4	1	15	1	14	5370	5902
198916	KC720	Kenya	Africa	2013	15A		3		0-4	male	carriage	nasopharynx		ERR3798089	54	5	4	1	6	1	111	991	991
198917	KC721	Kenya	Africa	2013	11A		3		0-4	male	carriage	nasopharynx		ERR3812930	2	5	36	3	636	339	1	14821	5902
198918	KC722	Kenya	Africa	2013	21		0	8	0-4	female	carriage	nasopharynx		ERR3811822	6	284	2	2	9	20	148	6092	14774
198919	KC723	Kenya	Africa	2013	13		76		75-79	male	carriage	nasopharynx		ERR3798090	1	11	74	4	17	898	18	14793	Sing14793
198920	KC724	Kenya	Africa	2013	15BC		3		0-4	male	carriage	nasopharynx		ERR3812934	1	32	97	5	6	88	18	4209	4209
198921	KC725	Kenya	Africa	2013	15A		4		0-4	female	carriage	nasopharynx		ERR3798094	54	5	4	1	6	1	111	991	991
198922	KC726	Kenya	Africa	2013	9V		4		0-4	female	carriage	nasopharynx		ERR3798098	1	5	36	3	6	1	9	840	5902
198923	KC727	Kenya	Africa	2013	15BC		3		0-4	female	carriage	nasopharynx		ERR3811826	1	11	74	5	6	103	18	5340	701
198924	KC728	Kenya	Africa	2013	3		11		10-14	female	carriage	nasopharynx		ERR3812938	12	11	2	6	6	22	14	700	230
198925	KC729	Kenya	Africa	2013	23F		0	3	0-4	male	carriage	nasopharynx		ERR3812942	7	13	8	5	6	6	124	988	138/176
198926	KC730	Kenya	Africa	2013	6B		0	9	0-4	female	carriage	nasopharynx		ERR3812946	6	57	83	6	7	1	9	5354	914
198927	KC731	Kenya	Africa	2013	10A		0	4	0-4	female	carriage	nasopharynx		ERR3797546	16	9	75	3	9	115	5	852	852
198928	KC732	Kenya	Africa	2013	10A		3		0-4	female	carriage	nasopharynx		ERR3812950	16	9	75	3	9	115	5	852	852
198929	KC733	Kenya	Africa	2013	15BC		3		0-4	male	carriage	nasopharynx		ERR3812954	7	5	8	10	9	1	8	5374	5374/14988
198930	KC735	Kenya	Africa	2013	6A		0	9	0-4	female	carriage	nasopharynx		ERR3812963	16	32	4	5	17	909	17	14934	499
198931	KC738	Kenya	Africa	2013	20		16		15-19	male	carriage	nasopharynx		ERR3812975	13	5	1	10	17	28	110	14967	702
198932	KC739	Kenya	Africa	2013	35A		43		40-44	male	carriage	nasopharynx		ERR3812979	1	5	36	3	6	1	9	840	5902
198933	KC740	Kenya	Africa	2013	19B		0	6	0-4	male	carriage	nasopharynx		ERR3812983	10	65	10	16	15	1	75	5368	7053
198934	KC741	Kenya	Africa	2013	18F		12		10-14	male	carriage	nasopharynx		ERR3798102	10	8	54	1	10	346	75	14868	Sing14868
198935	KC742	Kenya	Africa	2013	35B		1		0-4	female	carriage	nasopharynx		ERR3770051	10	16	54	1	32	1	118	1146	1146
198936	KC743	Kenya	Africa	2013	35B		61		60-64	male	carriage	nasopharynx		ERR3798106	10	16	54	1	32	1	118	1146	1146
198937	KC744	Kenya	Africa	2013	13		5		5-9	male	carriage	nasopharynx		ERR3812987	1	11	74	10	6	14	18	701	701
198938	KC745	Kenya	Africa	2013	35B		5		5-9	male	carriage	nasopharynx		ERR3811830	10	16	54	1	32	1	15	5952	1146
198939	KC746	Kenya	Africa	2013	18C		46		45-49	female	carriage	nasopharynx		ERR3812991	10	11	4	16	15	1	145	1381	1381
198940	KC747	Kenya	Africa	2013	11A		0	7	0-4	male	carriage	nasopharynx		ERR3811834	2	5	36	3	636	339	1	14821	5902
198941	KC748	Kenya	Africa	2013	15BC		2		0-4	female	carriage	nasopharynx		ERR3812995	1	11	74	5	6	103	18	5340	701
198942	KC749	Kenya	Africa	2013	29		9		5-9	male	carriage	nasopharynx		ERR3811838	16	9	253	3	9	16	5	5329	5329
198943	KC750	Kenya	Africa	2013	16F		1		0-4	male	carriage	nasopharynx		ERR3812999	7	158	4	53	67	20	1	14790	705/14790
198944	KC751	Kenya	Africa	2013	11A		1		0-4	female	carriage	nasopharynx		ERR3813003	1	5	36	3	6	1	9	840	5902
198945	KC753	Kenya	Africa	2013	15BC		2		0-4	female	carriage	nasopharynx		ERR3813011	7	5	690	10	6	1	8	14925	180
198946	KC754	Kenya	Africa	2013	6E(6Bii)		9		5-9	male	carriage	nasopharynx		ERR3798110	7	9	1	10	9	1	14	4368	4368
198947	KC755	Kenya	Africa	2013	10A		7		5-9	female	carriage	nasopharynx		ERR3813015	16	9	75	3	9	115	5	852	852
198948	KC756	Kenya	Africa	2013	10A		33		30-34	male	carriage	nasopharynx		ERR3813019	16	9	75	3	9	115	5	852	852
198949	KC757	Kenya	Africa	2013	10A		6		5-9	female	carriage	nasopharynx		ERR3798114	16	9	253	3	9	16	5	5329	5329
198950	KC758	Kenya	Africa	2013	23A		6		5-9	male	carriage	nasopharynx		ERR3798118	7	13	62	5	1	6	8	14927	138/176
198951	KC759	Kenya	Africa	2013	10A		3		0-4	female	carriage	nasopharynx		ERR3798122	16	9	75	3	9	115	5	852	852
198952	KC760	Kenya	Africa	2013	19F		8		5-9	male	carriage	nasopharynx		ERR3770073	5	5	4	1	10	1	118	5339	5339
198953	KC761	Kenya	Africa	2013	35B		47		45-49	female	carriage	nasopharynx		ERR3798126	10	16	54	1	32	22	15	14772	1146
198954	KC762	Kenya	Africa	2013	19B		4		0-4	female	carriage	nasopharynx		ERR3798130	10	65	10	16	15	1	75	5368	7053
198955	KC763	Kenya	Africa	2013	19A		0	7	0-4	male	carriage	nasopharynx		ERR3798134	7	11	4	1	6	112	15	3326	156/162
198956	KC764	Kenya	Africa	2013	35B		3		0-4	female	carriage	nasopharynx		ERR3798138	10	16	54	1	32	22	15	14772	1146
198957	KC765	Kenya	Africa	2013	13		4		0-4	male	carriage	nasopharynx		ERR3798142	1	11	74	10	6	14	18	701	701
198958	KC766	Kenya	Africa	2013	7C		18		15-19	female	carriage	nasopharynx		ERR3798146	54	65	10	16	15	1	15	14930	14930/15024
198959	KC767	Kenya	Africa	2013	35B		6		5-9	female	carriage	nasopharynx		ERR3798150	10	16	54	1	32	1	15	5952	1146
198960	KC768	Kenya	Africa	2013	10A		0	4	0-4	female	carriage	nasopharynx		ERR3798154	16	9	75	3	9	115	5	852	852
198961	KC769	Kenya	Africa	2013	19F		0	4	0-4	female	carriage	nasopharynx		ERR4229176	5	5	4	1	10	1	118	5339	5339
198962	KC770	Kenya	Africa	2013	19A		0	4	0-4	female	carriage	nasopharynx		ERR3813023	7	11	4	1	6	112	14	847	156/162
198963	KC771	Kenya	Africa	2013	35B		11		10-14	male	carriage	nasopharynx		ERR3811842	10	16	54	1	32	1	15	5952	1146
198964	KC774	Kenya	Africa	2013	4		22		20-24	male	carriage	nasopharynx		ERR3813035	16	13	4	18	6	108	14	853	247
198965	KC775	Kenya	Africa	2013	15A		33		30-34	male	carriage	nasopharynx		ERR3813039	54	5	4	1	6	1	111	991	991
198966	KC776	Kenya	Africa	2013	7C		17		15-19	male	carriage	nasopharynx		ERR3798162	7	13	4	3	9	6	8	2054	338
198967	KC777	Kenya	Africa	2013	35B		6		5-9	male	carriage	nasopharynx		ERR3798166	10	16	54	1	32	1	15	5952	1146
198968	KC778	Kenya	Africa	2013	23B		46		45-49	female	carriage	nasopharynx		ERR3811846	2	5	4	63	17	112	17	4894	4894
198969	KC779	Kenya	Africa	2013	16F		4		0-4	male	carriage	nasopharynx		ERR3811850	1	9	9	18	6	1	31	5250	5250/5947/15006
198970	KC782	Kenya	Africa	2013	22F		14		10-14	female	carriage	nasopharynx		ERR3811854	10	16	54	1	9	7	31	6477	14892
198971	KC783	Kenya	Africa	2013	11A		7		5-9	male	carriage	nasopharynx		ERR3813047	1	5	36	3	6	1	9	840	5902
198972	KC784	Kenya	Africa	2013	11A		17		15-19	female	carriage	nasopharynx		ERR3813052	8	5	36	3	6	1	6	5902	5902
198973	KC786	Kenya	Africa	2013	23A		10		10-14	male	carriage	nasopharynx		ERR3813060	7	13	62	5	1	6	8	14927	138/176
198974	KC787	Kenya	Africa	2013	28F		63		60-64	male	carriage	nasopharynx		ERR3811858	58	32	14	1	6	12	8	5373	Sing5373
198975	KC788	Kenya	Africa	2013	11A		0	8	0-4	male	carriage	nasopharynx		ERR3798170	1	5	36	3	6	1	9	840	5902
198976	KC789	Kenya	Africa	2013	14		1		0-4	male	carriage	nasopharynx		ERR3798174	12	19	2	17	6	22	14	230	230
198977	KC790	Kenya	Africa	2013	15A		0	3	0-4	female	carriage	nasopharynx		ERR3798179	54	5	4	1	6	1	111	991	991
198978	KC791	Kenya	Africa	2013	11A		11		10-14	female	carriage	nasopharynx		ERR3798183	8	5	36	3	6	1	5	2052	5902
198979	KC792	Kenya	Africa	2013	11A		4		0-4	female	carriage	nasopharynx		ERR3798187	8	5	36	3	6	1	5	2052	5902
198980	KC793	Kenya	Africa	2013	35B		0	9	0-4	female	carriage	nasopharynx		ERR3813064	10	16	54	1	32	1	118	1146	1146
198981	KC794	Kenya	Africa	2013	6A		4		0-4	male	carriage	nasopharynx		ERR3798191	6	57	83	10	7	1	9	14969	914
198982	KC795	Kenya	Africa	2013	15BC		1		0-4	female	carriage	nasopharynx		ERR3797550	1	11	74	10	6	14	18	701	701
198983	KC796	Kenya	Africa	2013	28F		4		0-4	male	carriage	nasopharynx		ERR3811862	58	32	14	1	6	12	8	5373	Sing5373
198984	KC797	Kenya	Africa	2013	35B		18		15-19	female	carriage	nasopharynx		ERR3797552	10	16	54	1	32	1	118	1146	1146
198985	KC798	Kenya	Africa	2013	23F		3		0-4	female	carriage	nasopharynx		ERR3811866	7	13	8	5	6	6	124	988	138/176
198986	KC799	Kenya	Africa	2013	31		37		35-39	female	carriage	nasopharynx		ERR3811870	1	2	29	1	43	14	18	444	1766
198987	KC800	Kenya	Africa	2013	17F		21		20-24	male	carriage	nasopharynx		ERR3811874	10	16	1	3	13	1	75	14952	14952/14973
198988	KC801	Kenya	Africa	2013	6A		6		5-9	female	carriage	nasopharynx		ERR3811878	6	57	83	10	7	1	9	14969	914
198989	KC802	Kenya	Africa	2013	23B		2		0-4	male	carriage	nasopharynx		ERR3811882	8	5	4	1	15	1	14	5370	5902
198990	KC803	Kenya	Africa	2013	22F		83		80-84	male	carriage	nasopharynx		ERR3811886	10	16	54	1	9	7	31	6477	14892
198991	KC804	Kenya	Africa	2013	10A		14		10-14	male	carriage	nasopharynx		ERR3811890	16	9	75	3	9	115	5	852	852
198992	KC805	Kenya	Africa	2013	23A		6		5-9	female	carriage	nasopharynx		ERR3797558	7	13	62	5	1	6	8	14927	138/176
198993	KC806	Kenya	Africa	2013	23A		38		35-39	female	carriage	nasopharynx		ERR3813068	7	13	62	5	1	6	8	14927	138/176
198994	KC807	Kenya	Africa	2013	35B		4		0-4	male	carriage	nasopharynx		ERR3811894	10	16	54	1	32	1	15	5952	1146
198995	KC808	Kenya	Africa	2013	35B		12		10-14	female	carriage	nasopharynx		ERR3811898	10	16	54	1	32	1	118	1146	1146
198996	KC811	Kenya	Africa	2013	15BC		4		0-4	female	carriage	nasopharynx		ERR3811911	6	28	4	5	17	20	148	11162	Sing11162
198997	KC812	Kenya	Africa	2013	19B		4		0-4	female	carriage	nasopharynx		ERR3811915	10	65	10	16	15	1	75	5368	7053
198998	KC1736	Kenya	Africa	2014	10A		20		20-24	female	carriage	nasopharynx		ERR3812994	16	9	75	3	9	115	5	852	852
198999	KC1737	Kenya	Africa	2014	35B		0	8	0-4	male	carriage	nasopharynx		ERR3770167	10	16	54	1	32	1	15	5952	1146
199000	KC1738	Kenya	Africa	2014	7C		10		10-14	female	carriage	nasopharynx		ERR3812998	7	13	4	3	9	6	8	2054	338
199001	KC1739	Kenya	Africa	2014	23A		13		10-14	male	carriage	nasopharynx		ERR3813002	10	16	54	1	6	1	31	14892	14892
199002	KC813	Kenya	Africa	2014	23B		0	10	0-4	male	carriage	nasopharynx		ERR3797560	8	5	4	1	15	1	14	5370	5902
199003	KC814	Kenya	Africa	2014	11A		8		5-9	female	carriage	nasopharynx		ERR3811919	2	5	36	3	636	339	1	14821	5902
199004	KC815	Kenya	Africa	2014	23A		26		25-29	female	carriage	nasopharynx		ERR3813072	7	13	62	5	1	6	8	14927	138/176
199005	KC816	Kenya	Africa	2014	9V		36		35-39	female	carriage	nasopharynx		ERR3811923	2	11	10	5	6	129	17	4908	4881
199006	KC817	Kenya	Africa	2014	35F		2		0-4	female	carriage	nasopharynx		ERR3811927	16	17	1	76	6	115	14	5353	5349
199007	KC818	Kenya	Africa	2014	19B		76		75-79	male	carriage	nasopharynx		ERR3811931	10	65	10	16	15	1	75	5368	7053
199008	KC819	Kenya	Africa	2014	19A		4		0-4	male	carriage	nasopharynx		ERR3811935	7	11	4	1	6	112	14	847	156/162
199009	KC820	Kenya	Africa	2014	19B		40		40-44	female	carriage	nasopharynx		ERR3811939	10	65	10	16	15	1	75	5368	7053
199010	KC821	Kenya	Africa	2014	23F		1		0-4	male	carriage	nasopharynx		ERR3811943	7	13	8	5	6	6	124	988	138/176
199011	KC822	Kenya	Africa	2014	19B		2		0-4	female	carriage	nasopharynx		ERR3811947	10	65	10	16	15	1	75	5368	7053
199012	KC823	Kenya	Africa	2014	6A		1		0-4	female	carriage	nasopharynx		ERR3811951	2	8	1	5	17	28	75	14787	3460
199013	KC824	Kenya	Africa	2014	20		49		45-49	male	carriage	nasopharynx		ERR3798195	13	5	4	10	17	28	110	702	702
199014	KC825	Kenya	Africa	2014	19B		6		5-9	female	carriage	nasopharynx		ERR3811955	10	65	10	16	15	1	75	5368	7053
199015	KC826	Kenya	Africa	2014	3		25		25-29	male	carriage	nasopharynx		ERR3813076	4	16	19	15	6	20	26	271	236/271/320
199016	KC827	Kenya	Africa	2014	3		44		40-44	male	carriage	nasopharynx		ERR3811959	12	11	2	6	6	22	14	700	230
199017	KC828	Kenya	Africa	2014	16F		1		0-4	male	carriage	nasopharynx		ERR3811963	7	158	4	53	67	20	1	14790	705/14790
199018	KC829	Kenya	Africa	2014	35B		58		55-59	female	carriage	nasopharynx		ERR3811967	10	16	54	1	32	1	15	5952	1146
199019	KC830	Kenya	Africa	2014	13		6		5-9	male	carriage	nasopharynx		ERR3811971	1	11	74	10	6	14	18	701	701
199020	KC831	Kenya	Africa	2014	6A		3		0-4	female	carriage	nasopharynx		ERR3811975	16	32	29	5	17	92	17	5907	499
199021	KC832	Kenya	Africa	2014	35B		0	10	0-4	female	carriage	nasopharynx		ERR3811979	10	16	54	1	32	1	15	5952	1146
199022	KC833	Kenya	Africa	2014	19A		0	3	0-4	female	carriage	nasopharynx		ERR3811983	7	11	4	1	6	112	15	3326	156/162
199023	KC834	Kenya	Africa	2014	15BC		3		0-4	male	carriage	nasopharynx		ERR3811987	6	28	4	5	17	20	148	11162	Sing11162
199024	KC835	Kenya	Africa	2014	19A		2		0-4	female	carriage	nasopharynx		ERR3798199	7	11	4	1	6	112	15	3326	156/162
199025	KC837	Kenya	Africa	2014	23B		0	6	0-4	female	carriage	nasopharynx		ERR3811992	8	5	4	1	15	1	14	5370	5902
199026	KC838	Kenya	Africa	2014	19A		3		0-4	male	carriage	nasopharynx		ERR3811996	7	11	4	1	17	112	64	5270	156/162
[truncated: 1,160 more rows]
