# Supplementary material for: Nasopharyngeal competition dynamics are likely to be altered following vaccine introduction: bacteriocin prevalence and diversity among Icelandic and Kenyan pneumococci
Source: Microb Genom. 2023 Jul 12;9(7):mgen001060. doi: 10.1099/mgen.0.001060 (PMC10438807; doi:10.1099/mgen.0.001060)
Supplement: Supplementary material 4 [file mgen-9-1060-s004.xlsx]

## Sheet: ChiSq_combinedtable_24052023_AB
Bacteriocin	Iceland vs. Kenya (N=5,071)			Post-PCV10, Iceland (N=1,912)			Post-PCV10, Kenya (N=3,159)			Carriage vs invasive disease, Iceland (N=1,166)			Carriage vs invasive disease, Kenya (N=3,159)			Carriage vs lower respiratory tract infection, Iceland (N=1,266)			Carriage vs otitis media, Iceland (N=1,446)
	Difference in % prevalence	ChiSq value (1 df)	P value	Difference in % prevalence	ChiSq value (1 df)	P value	Difference in % prevalence	ChiSq value (1 df)	P value	Difference in % prevalence	ChiSq value (1 df)	P value	Difference in % prevalence	ChiSq value (1 df)	P value	Difference in % prevalence	ChiSq value (1 df)	P value	Difference in % prevalence	ChiSq value (1 df)	P value
Cib	-0.9	28.18	P < 0.001	0.37	0.74	0.39	0	NaN	LowN	-7.65	NaN	LowN	0	NaN	LowN	-0.35	NaN	LowN	-0.43	NaN	LowN
Streptococcin A	-0.6	0.29	0.59	-0.38	0.04	0.84	-0.93	0.44	0.51	7.72	5.2	0.02	4.74	8.51	0.004	9.98	12.79	P < 0.001	9.42	16.79	P < 0.001
Streptococcin B	0	NaN	LowN	0	NaN	LowN	0.06	NaN	LowN	0	NaN	LowN	0.04	NaN	LowN	0	NaN	LowN	0	NaN	LowN
Streptococcin C	-0.8	26.52	P < 0.001	-0.36	0.73	0.39	0	NaN	LowN	-0.38	NaN	LowN	0	NaN	LowN	0.01	NaN	LowN	-0.37	NaN	LowN
Streptococcin D	-2.2	32.27	P < 0.001	0.82	NaN	LowN	-1.57	7.38	0.007	1.44	NaN	LowN	2.27	11.46	P < 0.001	-0.2	NaN	LowN	0.66	NaN	LowN
Streptococcin E	-2.4	30	P < 0.001	-0.87	0.99	0.32	-1.03	6.1	0.01	6.31	12.19	P < 0.001	1.5	9.56	0.002	3.48	5.1	0.02	5.88	25.68	P < 0.001
Streptocyclicin	-3.1	4.68	0.03	8.73	14.61	P < 0.001	17.31	94.47	P < 0.001	-7.62	3.58	0.06	-14.43	48.67	P < 0.001	-17.61	27.29	P < 0.001	-14.3	25.82	P < 0.001
Streptolancidin A	7.6	230.91	P < 0.001	-2.61	4.43	0.04	-0.1	NaN	LowN	-8.32	11.56	P < 0.001	-0.16	NaN	LowN	-6.65	10.69	0.001	-7.71	22.55	P < 0.001
Streptolancidin B	-10.6	213.75	P < 0.001	-0.19	NaN	LowN	1.09	0.99	0.32	-0.2	NaN	LowN	-6.45	25.37	P < 0.001	-0.2	NaN	LowN	-0.2	NaN	LowN
Streptolancidin C	-15.4	113.1	P < 0.001	-12.93	32.64	P < 0.001	-6.29	12.7	P < 0.001	-1.97	0.26	0.61	14.21	48.1	P < 0.001	17	26.66	P < 0.001	16.97	37.54	P < 0.001
Streptolancidin D	-17.3	219.84	P < 0.001	-2.32	2.94	0.09	0.53	0.11	0.74	3.78	2.74	0.09	-15.59	72.08	P < 0.001	1.65	0.76	0.38	3.21	3.85	0.049
Streptolancidin E	10.5	81.11	P < 0.001	2.55	1.56	0.21	7.86	35.03	P < 0.001	-7.38	3.87	0.049	-5.45	12.46	P < 0.001	-15.75	26.18	P < 0.001	-11.46	19.93	P < 0.001
Streptolancidin F	4.2	89.96	P < 0.001	-0.08	0.01	0.92	0.27	0.74	0.39	7.58	15.31	P < 0.001	-0.19	0.27	0.6	-0.04	0	1	-3.04	7.56	0.006
Streptolancidin G	4.6	26.84	P < 0.001	5.89	14.38	P < 0.001	5.58	31.14	P < 0.001	5.88	4.12	0.04	-5.91	25.89	P < 0.001	-1.62	0.48	0.49	-6.14	10.93	P < 0.001
Streptolancidin H	0	NaN	LowN	0	NaN	LowN	0	NaN	LowN	0	NaN	LowN	0	NaN	LowN	0	NaN	LowN	0	NaN	LowN
Streptolancidin I	0	NaN	LowN	0	NaN	LowN	0	NaN	LowN	0	NaN	LowN	0	NaN	LowN	0	NaN	LowN	0	NaN	LowN
Streptolancidin J	-1.3	0.83	0.36	4.24	3.43	0.06	-1.73	0.95	0.33	-4.46	1.26	0.26	-1.02	0.24	0.62	-13.17	15.48	P < 0.001	-17.2	37.46	P < 0.001
Streptolancidin K	0	NaN	LowN	0.02	NaN	LowN	0.01	NaN	LowN	-0.2	NaN	LowN	-0.08	NaN	LowN	-0.2	NaN	LowN	-0.2	NaN	LowN
Streptolassin	0.1	0.03	0.86	-0.19	0.07	0.79	-3.62	43.48	P < 0.001	-1.72	1.52	0.22	8.26	167.35	P < 0.001	-1.59	1.91	0.17	-1.85	3.98	0.046
Streptosactin	0.1	NaN	LowN	-0.1	NaN	LowN	0	NaN	LowN	-0.1	NaN	LowN	0	NaN	LowN	-0.1	NaN	LowN	-0.1	NaN	LowN
Note: 'NaN' and 'LowN' values indicate that the sample size was too small for that Chi square calculation; df = degrees of freedom. Relationships were considered significant when p < 0.05.
